# Supplementary material for: Change in Long Non-Coding RNA Expression Profile Related to the Antagonistic Effect of Clostridium perfringens Type C on Piglet Spleen
Source: Curr Issues Mol Biol. 2023 Mar 9;45(3):2309–25. doi: 10.3390/cimb45030149 (PMC10047886; doi:10.3390/cimb45030149)
Supplement: Supplementary file 1 [file cimb-45-00149-s001.zip]

Archive with 8 entries (6 files):
- cimb-2232207-supplementary/
- cimb-2232207-supplementary/Supplementary table/
- cimb-2232207-supplementary/Supplementary table/Table S1   Primer sequence for mRNAs, lncRNAs and cytokines genes.xlsx
- cimb-2232207-supplementary/Supplementary table/Table S2   Differentially expressed lncRNAs and mRNAs between SS and SC.xlsx
- cimb-2232207-supplementary/Supplementary table/Table S3   Differentially expressed lncRNAs and mRNAs between SR and SC.xlsx
- cimb-2232207-supplementary/Supplementary table/Table S4   Target genes of 14 lncRNAs in cis and trans.xlsx
- cimb-2232207-supplementary/Supplementary table/Table S5   GO enrichment and KEGG pathway  analysis of the protein-coding target genes of 14 lncRNAs.xlsx
- cimb-2232207-supplementary/Supplementary table/Table S6   Functional enrichment analysis of 89 differentially expressed mRNAs.xlsx
