# Supplementary material for: Change in Long Non-Coding RNA Expression Profile Related to the Antagonistic Effect of Clostridium perfringens Type C on Piglet Spleen
Source: Curr Issues Mol Biol. 2023 Mar 9;45(3):2309–25. doi: 10.3390/cimb45030149 (PMC10047886; doi:10.3390/cimb45030149)
Supplement: Supplementary file 1 [file cimb-45-00149-s001.zip › cimb-2232207-supplementary/Supplementary table/Table S1 Primer sequence for mRNAs, lncRNAs and cytokines genes.xlsx]

## Sheet: Primer information
Name	Acession No	Primer sequence (5'→3')		Amplification length (bp)
ALDBSSCT0000003048		F	CTCTATTCTGTGCGCTGCAA	165
		R	GACAGAAACATGGGCACAAA
LNC_001097		F	AGTAGGGTGCTTTAGGGCTG	217
		R	CCAACAACGATCCTGGCAAT
LNC_002009		F	TGAACAGGAGGCTGAAGTGT	182
		R	GGCACTCTGAAAGCTCCTCT
ALDBSSCT0000009442		F	GTGACTGAGGAGAGAGGCG	118
		R	AGTAGAGAGAGCCTGCAGTG
LNC_001595		F	CTGGTGGCCGGATTTTGAGA	182
		R	TCAACCCGCATGGTAACTCC
ADGRG3	XM_021093918.1	F	GTCAGAACAGGCGTCAGCC	248
		R	CACACAGCCTGGTTACAGAGA
RSAD2	NM_213817.1	F	AAGCTGGTCAGGTTCTGCAA	173
		R	TGACCACGGCCAATAAGGAC
PIK3R4	XM_021071332.1	F	AGCTTGGCCCTGTATCTCCT	227
		R	CCTGGGGTTCTAGAAGGGTCA
CMPK2	XM_021087907.1	F	GATGTGTAGGCCGCTCCTTT	256
		R	ATCCCATTCCAGGACCCACT
GADD45G	NM_001185129.1	F	GGGCTGATCTCTCTTCGCTC	226
		R	TTCAGGACTTTGGCGGACTC
TNF-α	NM_214022.1	F	CTGTAGGTTGCTCCCACCTG	176
		R	CCAGTAGGGCGGTTACAGAC
IFN-γ	NM_213948.1	F	CAGGCCATTCAAAGGAGCAT	151
		R	TGAGTTCACTGATGGCTTTGC
IFN-α	JQ839262.1	F	CAGGGCAGAAGTCATGAGAGT	121
		R	AATGGGCTTGTTAGTCTGTGAGAAG
IL-6	NM_001252429.1	F	CGAGGCCGTGCAGATTAGTA	172
		R	GCTGCGCAGGATGAGAATGA
IL-8	NM_213867.1	F	CTTCCAAACTGGCTGTTGCC	175
		R	TGGGGTCCACTCTCAATCAC
β-actin	XM_003124280.5	F	AGGCGGACTGTTAGTTGCAT	187
		R	TGTCACCTTCACCGTTCCAG
