# Supplementary material for: Change in Long Non-Coding RNA Expression Profile Related to the Antagonistic Effect of Clostridium perfringens Type C on Piglet Spleen
Source: Curr Issues Mol Biol. 2023 Mar 9;45(3):2309–25. doi: 10.3390/cimb45030149 (PMC10047886; doi:10.3390/cimb45030149)
Supplement: Supplementary file 1 [file cimb-45-00149-s001.zip › cimb-2232207-supplementary/Supplementary table/Table S2 Differentially expressed lncRNAs and mRNAs between SS and SC.xlsx]

## Sheet: SS vs SC
transcript_id	gene_id	gene_name	gene_location	SS_FPKM	SC_FPKM	log2(foldchange)	pvalue	qvalue
ALDBSSCT0000010088	ALDBSSCG0000006141	-	chr7:24706150-24706857	1.39341	21.7668	-3.96544	5e-05	0.00233958
ENSSSCT00000034217	ENSSSCG00000008496	EIF2AK2	chr3:109622368-109667785	38.1622	84.2683	-1.14284	0.0004	0.0114389
LNC_000538	XLOC_032970	-	chr11:6540449-6559526	0.435349	1.17986	-1.43836	0.0016	0.0305587
ALDBSSCT0000007057	ALDBSSCG0000004290	-	chr3:22227016-22233489	5.20535	12.3122	-1.24202	0.00115	0.0243419
LNC_001830	XLOC_108599	-	chr8:127408131-127410834	5.66739	10.378	-0.872766	0.001	0.0220024
LNC_001831	XLOC_108608	-	chr8:127987908-128003495	1.11031	0.550583	1.01193	0.00235	0.0397991
LNC_001198	XLOC_071277	-	chr2:147811269-147814013	1.37317	3.30332	-1.26641	0.00015	0.00562659
LNC_001058	XLOC_063425	-	chr17:38733175-38757089	0.839631	1.64745	-0.972404	0.00115	0.0243419
LNC_002055	XLOC_123653	-	chrX:144220785-144224012	0.722221	4.1507	-2.52284	0.0007	0.0172003
LNC_001509	XLOC_088811	-	chr5:37126000-37127529	6.08202	18.1413	-1.57666	5e-05	0.00233958
ALDBSSCT0000000040	ALDBSSCG0000000024	-	chr1:10542201-10549991	0.851907	1.70524	-1.00121	0.00105	0.0228259
ALDBSSCT0000004973	ALDBSSCG0000003010	-	chr16:52627784-52637858	6.70723	17.363	-1.37223	5e-05	0.00233958
ALDBSSCT0000007931	ALDBSSCG0000004805	-	chr4:36357245-36359669	0.715066	3.56467	-2.31762	5e-05	0.00233958
ALDBSSCT0000001698	ALDBSSCG0000001024	-	chr11:14463296-14494878	4.39652	9.12895	-1.05409	0.00035	0.0104708
ALDBSSCT0000007692	ALDBSSCG0000004671	-	chr4:119863676-119875288	59.8536	93.8743	-0.649293	0.00135	0.0271896
ALDBSSCT0000009442	ALDBSSCG0000005758	-	chr6:82227999-82233084	171.522	30.4502	2.49387	0.0006	0.0154606
ALDBSSCT0000007535	ALDBSSCG0000004572	-	chr4:51312434-51322933	5.08828	8.26209	-0.699328	0.00085	0.0195978
ALDBSSCT0000005859	ALDBSSCG0000003564	-	chr2:31320562-31325229	1.39772	3.23941	-1.21266	0.0012	0.0250828
ENSSSCT00000034061	ENSSSCG00000001228	TMP-CH242-74M17.5	chr7:24655719-24659025	3.03296	0.675801	2.16606	0.0004	0.0114389
LNC_001462	XLOC_085571	-	chr4:43182441-43183015	4.83328	12.2276	-1.33907	0.00285	0.0454106
LNC_001798	XLOC_106755	-	chr8:24564248-24594117	2.21998	4.74983	-1.09733	5e-05	0.00233958
LNC_001797	XLOC_106684	-	chr8:20996523-21003180	1.4809	3.40828	-1.20257	5e-05	0.00233958
ALDBSSCT0000010896	ALDBSSCG0000006603	-	chr8:78359319-78367380	1.66192	3.27502	-0.978651	0.00135	0.0271896
LNC_001989	XLOC_119040	-	chr9:139622935-139625142	14.2658	22.1156	-0.6325	0.0029	0.0459882
ALDBSSCT0000003968	ALDBSSCG0000002390	-	chr14:71960120-71964828	69.1613	229.813	-1.73243	5e-05	0.00233958
LNC_001127	XLOC_067756	-	chr18:50073880-50076421	1.20611	3.36967	-1.48224	0.0009	0.0204684
ALDBSSCT0000001727	ALDBSSCG0000001044	-	chr11:22320032-22321646	7.68521	1.97806	1.958	5e-05	0.00233958
ALDBSSCT0000004441	ALDBSSCG0000002705	-	chr15:51511645-51530545	0.807231	1.92072	-1.2506	0.002	0.0357184
ALDBSSCT0000004845	ALDBSSCG0000002941	-	chr16:70057572-70059628	99.0648	46.0745	1.1044	0.0003	0.00935832
LNC_001084	XLOC_065251	-	chr17:67385609-67394077	0.500761	1.19923	-1.25991	0.0005	0.0134625
LNC_000683	XLOC_040893	-	chr13:124682135-124725767	3.17592	6.70441	-1.07793	5e-05	0.00233958
LNC_000354	XLOC_021804	-	chr1:18987019-18991909	0.311894	1.06071	-1.7659	0.0003	0.00935832
LNC_000359	XLOC_021946	-	chr1:23301896-23328859	8.45447	15.2076	-0.847004	0.00055	0.0145015
LNC_000213	XLOC_012767	-	GL896401.1:2369-3807	1.89893	6.81326	-1.84315	0.0004	0.0114389
LNC_000965	XLOC_057324	-	chr15:57887559-57905308	0.639419	1.12766	-0.818498	0.0014	0.0278436
ALDBSSCT0000011757	ALDBSSCG0000007130	-	chr9:146567578-146568719	0	1.18705	#NAME?	5e-05	0.00233958
ALDBSSCT0000000051	ALDBSSCG0000000031	-	chr1:15990125-15998337	10.8905	3.04832	1.83698	5e-05	0.00233958
ALDBSSCT0000000055	ALDBSSCG0000000035	-	chr1:18470167-18473816	5.27214	2.79841	0.913781	0.00325	0.0495596
ENSSSCT00000032859	ENSSSCG00000030767	TMP-SLA-5	chr7:24721025-24724165	10.2682	20.906	-1.02574	0.00325	0.0495596
ALDBSSCT0000006722	ALDBSSCG0000004101	-	chr3:54960493-54961251	2.57632	0	inf	0.0001	0.0041022
LNC_000020	XLOC_001057	-	GL892594.2:150983-153695	0.532981	1.92572	-1.85324	0.0004	0.0114389
ALDBSSCT0000002761	ALDBSSCG0000001674	-	chr13:111049442-111051195	24.2656	11.6018	1.06456	5e-05	0.00233958
LNC_001959	XLOC_116846	-	chr9:29559644-29562905	2.75292	5.76308	-1.06588	0.0001	0.0041022
ALDBSSCT0000008329	ALDBSSCG0000005055	-	chr5:53006721-53302891	3.2153	8.90675	-1.46995	0.00175	0.0324199
LNC_001232	XLOC_073939	-	chr2:92032197-92039838	4.61511	8.65903	-0.907842	0.0006	0.0154606
LNC_001238	XLOC_074251	-	chr2:110164828-110176502	0.515661	2.03112	-1.97778	5e-05	0.00233958
ALDBSSCT0000006030	ALDBSSCG0000003690	-	chr2:135856116-135857177	13.5994	6.35124	1.09843	0.0006	0.0154606
LNC_001170	XLOC_070482	-	chr2:120817525-120845745	2.60017	4.55675	-0.8094	0.00155	0.029964
ALDBSSCT0000006510	ALDBSSCG0000003978	-	chr2:157383170-157384842	37.524	62.8739	-0.744646	0.00085	0.0195978
ALDBSSCT0000002609	ALDBSSCG0000001587	-	chr13:33878496-33888233	6.66892	25.1525	-1.91518	5e-05	0.00233958
ALDBSSCT0000007070	ALDBSSCG0000004297	-	chr3:25694420-25703624	16.1656	6.42701	1.3307	0.0001	0.0041022
ALDBSSCT0000007894	ALDBSSCG0000004779	-	chr4:17191410-17192343	4.5097	11.3604	-1.33291	0.0002	0.00694839
ALDBSSCT0000008921	ALDBSSCG0000005453	-	chr6:64595122-64595908	15.0551	37.4484	-1.31466	5e-05	0.00233958
ALDBSSCT0000002338	ALDBSSCG0000001414	-	chr12:3681007-3734880	4.16881	9.16818	-1.137	0.00205	0.0363153
LNC_000884	XLOC_052486	-	chr14:120096586-120164716	3.04432	9.25107	-1.6035	0.00215	0.0376149
LNC_001348	XLOC_080113	-	chr3:62799853-62800576	3.5154	11.3782	-1.69451	0.0018	0.0330571
LNC_001965	XLOC_117081	-	chr9:40842138-40846992	1.25864	14.44	-3.52014	5e-05	0.00233958
ALDBSSCT0000005503	ALDBSSCG0000003335	-	chr18:32046732-32066601	23.3488	52.4004	-1.16623	0.00015	0.00562659
LNC_000993	XLOC_059628	-	chr16:31726872-31728568	3.27643	9.09943	-1.47365	0.00145	0.0285343
LNC_000464	XLOC_028838	-	chr10:63265067-63265949	3.59099	8.94401	-1.31654	0.00105	0.0228259
LNC_001264	XLOC_075298	-	chr2:162334749-162335465	113.997	53.6383	1.08766	0.00085	0.0195978
LNC_001203	XLOC_071881	-	chr2:5925040-5934216	89.0943	45.7744	0.960793	5e-05	0.00233958
ALDBSSCT0000006627	ALDBSSCG0000004053	-	chr3:33491968-33493814	3.7323	8.70177	-1.22124	5e-05	0.00233958
ALDBSSCT0000010092	ALDBSSCG0000006144	-	chr7:26691564-26694519	19.6464	31.9493	-0.701517	0.00105	0.0228259
LNC_000648	XLOC_038804	-	chr13:18779924-18791194	49.9376	29.7374	0.747848	0.0003	0.00935832
LNC_001898	XLOC_113024	-	chr9:24250730-24256407	0.554187	1.69765	-1.6151	5e-05	0.00233958
LNC_000860	XLOC_050720	-	chr14:52384300-52405205	2.69172	0.900612	1.57955	0.00115	0.0243419
LNC_000866	XLOC_050924	-	chr14:62001756-62003890	0.447256	1.734	-1.95493	0.00015	0.00562659
ALDBSSCT0000008637	ALDBSSCG0000005257	-	chr5:83802698-83804744	16.2983	7.47759	1.12407	0.00065	0.0163188
LNC_001106	XLOC_066715	-	chr18:5388632-5400366	2.57174	7.00272	-1.44517	0.00015	0.00562659
ALDBSSCT0000011407	ALDBSSCG0000006936	-	chr9:3630454-3656750	11.8985	51.5427	-2.11499	5e-05	0.00233958
LNC_001313	XLOC_078871	-	chr3:7924649-7925951	3.88716	8.12323	-1.06334	0.00195	0.0350025
ALDBSSCT0000011245	ALDBSSCG0000006829	-	chr9:74390608-74393783	44.6616	97.0395	-1.11954	5e-05	0.00233958
LNC_001536	XLOC_089992	-	chr5:80718790-80725868	1.35447	3.28146	-1.2766	5e-05	0.00233958
LNC_000372	XLOC_022917	-	chr1:72426248-72435976	1.12177	2.46258	-1.13439	5e-05	0.00233958
ALDBSSCT0000003678	ALDBSSCG0000002200	-	chr14:92302587-92338403	0.58768	2.16138	-1.87885	0.0005	0.0134625
ENSSSCT00000032953	ENSSSCG00000030923	SBAB-554F3.8	chr7:29352891-29356446	7.06811	2.36049	1.58224	0.00235	0.0397991
LNC_000042	XLOC_002451	-	GL893110.2:2834-7975	0.449576	1.72685	-1.9415	5e-05	0.00233958
LNC_001216	XLOC_073257	-	chr2:64567831-64583976	0.987079	1.71965	-0.800877	0.00215	0.0376149
LNC_001212	XLOC_072636	-	chr2:39928440-39939004	1.92743	3.14561	-0.706663	0.0018	0.0330571
ALDBSSCT0000010599	ALDBSSCG0000006427	-	chr8:106021726-106026847	4.11941	9.49394	-1.20457	0.0003	0.00935832
LNC_002009	XLOC_120225	-	chrX:58749163-58752101	7.55151	3.29869	1.19487	0.0003	0.00935832
ALDBSSCT0000007018	ALDBSSCG0000004267	-	chr3:10914325-10921517	41.6053	12.4802	1.73713	5e-05	0.00233958
ALDBSSCT0000000706	ALDBSSCG0000000419	-	chr1:40968873-40973251	2.18536	4.51651	-1.04734	0.0002	0.00694839
LNC_000814	XLOC_048005	-	chr14:62348347-62356473	1.2719	2.62191	-1.04363	0.00025	0.0082395
ALDBSSCT0000010721	ALDBSSCG0000006488	-	chr8:115217-128773	15.3594	7.26086	1.08091	0.003	0.0469298
ALDBSSCT0000002430	ALDBSSCG0000001471	-	chr12:38344989-38356842	3.29724	6.57263	-0.995214	0.00325	0.0495596
LNC_001097	XLOC_065996	-	chr18:32350975-32409013	1.12704	2.5645	-1.18614	0.0001	0.0041022
ALDBSSCT0000008940	ALDBSSCG0000005470	-	chr6:76018319-76025834	35.7651	113.735	-1.66906	5e-05	0.00233958
LNC_000320	XLOC_018910	-	chr1:151838655-151859656	1.31492	2.75133	-1.06515	5e-05	0.00233958
LNC_000979	XLOC_058815	-	chr15:140156814-140162036	8.89342	14.8504	-0.739689	0.00055	0.0145015
ALDBSSCT0000009973	ALDBSSCG0000006066	-	chr7:128587509-128588531	7.18205	2.77224	1.37334	0.0013	0.0264339
ENSSSCT00000017310	ENSSSCG00000015897	IFIH1	chr15:76423088-76477401	34.0794	78.7024	-1.20751	5e-05	0.00233958
LNC_001367	XLOC_081171	-	chr3:108147840-108161007	1.10894	3.28152	-1.56519	0.00025	0.0082395
ALDBSSCT0000009394	ALDBSSCG0000005728	-	chr6:63340089-63342611	4.57456	9.02455	-0.980221	0.0005	0.0134625
ALDBSSCT0000009643	ALDBSSCG0000005884	-	chr7:9955763-9957965	22.8227	12.0351	0.923226	5e-05	0.00233958
ALDBSSCT0000002779	ALDBSSCG0000001685	-	chr13:117682948-117684859	145.349	464.939	-1.67753	5e-05	0.00233958
LNC_001546	XLOC_090487	-	chr5:94842907-94844075	4.55357	10.2826	-1.17513	0.0021	0.0370256
LNC_000630	XLOC_038273	-	chr13:4309877-4314010	15.9565	24.93	-0.643743	0.00215	0.0376149
ALDBSSCT0000003304	ALDBSSCG0000001986	-	chr13:141254267-141257694	45.9849	185.05	-2.00868	5e-05	0.00233958
LNC_000403	XLOC_024951	-	chr1:176239469-176240786	4.1218	9.43812	-1.19523	0.0002	0.00694839
ALDBSSCT0000002482	ALDBSSCG0000001501	-	chr12:52123886-52125550	25.0713	15.2481	0.717403	0.0012	0.0250828
LNC_001240	XLOC_074396	-	chr2:117610765-117646581	7.48488	12.0393	-0.685699	0.00325	0.0495596
ALDBSSCT0000002388	ALDBSSCG0000001447	-	chr12:19055800-19078135	8.11886	13.0802	-0.688039	0.00125	0.0257802
LNC_001163	XLOC_070182	-	chr2:107363938-107369400	2.15812	4.97227	-1.20413	0.0001	0.0041022
ALDBSSCT0000003338	ALDBSSCG0000002008	-	chr13:156324154-156328974	6.61675	1.69795	1.96233	0.0001	0.0041022
ALDBSSCT0000000073	ALDBSSCG0000000042	-	chr1:23666363-23683362	1.45372	4.80158	-1.72376	0.001	0.0220024
ALDBSSCT0000003229	ALDBSSCG0000001944	-	chr13:90659046-90739906	4.38373	13.8084	-1.65531	0.0006	0.0154606
LNC_000521	XLOC_031706	-	chr11:22380932-22385806	0.727268	2.21017	-1.6036	0.00045	0.0124486
LNC_000520	XLOC_031659	-	chr11:21445398-21454302	1.42263	3.37608	-1.24678	5e-05	0.00233958
LNC_000883	XLOC_052356	-	chr14:116299373-116337991	7.09397	14.3311	-1.01449	0.001	0.0220024
ALDBSSCT0000008939	ALDBSSCG0000005469	-	chr6:76014213-76018041	46.5811	132.774	-1.51116	5e-05	0.00233958
LNC_001595	XLOC_093069	-	chr5:94957656-94967939	0.666986	5.08187	-2.92963	5e-05	0.00233958
LNC_001594	XLOC_093048	-	chr5:94717152-94771438	3.2584	7.6077	-1.2233	0.00185	0.0336543
LNC_001048	XLOC_062631	-	chr17:19914648-19918765	1.67194	3.41635	-1.03094	0.0005	0.0134625
LNC_000317	XLOC_018600	-	chr1:134585654-134587193	12.0943	26.1014	-1.1098	0.00015	0.00562659
ALDBSSCT0000006106	ALDBSSCG0000003729	-	chr2:157738639-157739391	8.51312	16.3929	-0.945313	0.00225	0.0387352
LNC_000922	XLOC_054322	-	chr15:57980169-58010166	0.701188	1.21652	-0.794882	0.00035	0.0104708
ALDBSSCT0000008223	ALDBSSCG0000004992	-	chr5:342976-347552	2.54989	8.89472	-1.80252	5e-05	0.00233958
ALDBSSCT0000010639	ALDBSSCG0000006455	-	chr8:130095422-130097114	6.55675	17.3119	-1.40071	5e-05	0.00233958
LNC_000390	XLOC_024622	-	chr1:152172016-152174125	3.61418	6.45783	-0.83738	0.002	0.0357184
ALDBSSCT0000004587	ALDBSSCG0000002789	-	chr15:122101802-122135295	5.40474	8.62892	-0.674956	0.0025	0.0415749
ALDBSSCT0000006453	ALDBSSCG0000003937	-	chr2:140550669-140552295	8.33576	4.35972	0.935079	0.0014	0.0278436
ALDBSSCT0000004038	ALDBSSCG0000002436	-	chr14:120712243-120713987	1.408	4.60326	-1.70901	0.0002	0.00694839
LNC_000454	XLOC_028633	-	chr10:59436507-59451440	10.1965	17.7396	-0.798905	0.0007	0.0172003
ALDBSSCT0000004488	ALDBSSCG0000002734	-	chr15:70682526-70689189	1.94418	3.59614	-0.887289	0.0002	0.00694839
LNC_000065	XLOC_004357	-	GL893694.2:65862-73988	1.45449	5.25089	-1.85205	5e-05	0.00233958
ALDBSSCT0000011995	ALDBSSCG0000007304	-	chrX:3279109-3284034	4.42253	0	inf	0.00205	0.0363153
LNC_000111	XLOC_007013	-	GL894427.2:5836-12228	1.11344	3.32318	-1.57754	0.0002	0.00694839
LNC_000646	XLOC_038678	-	chr13:17591546-17592443	5.92717	12.5033	-1.0769	0.002	0.0357184
ENSSSCT00000018610	ENSSSCG00000017092	GPX3	chr16:78282293-78290916	13.6804	4.86781	1.49077	5e-05	0.00233958
LNC_001985	XLOC_118644	-	chr9:120073677-120106475	1.45455	2.23569	-0.62015	0.0027	0.043778
LNC_001987	XLOC_118880	-	chr9:135675600-135696602	4.72852	2.97061	0.670626	0.00205	0.0363153
LNC_000557	XLOC_034276	-	chr11:73739301-73753491	4.33447	6.69071	-0.626306	0.00235	0.0397991
ALDBSSCT0000001860	ALDBSSCG0000001123	-	chr11:2472140-2478631	1.56287	3.4913	-1.15957	0.0012	0.0250828
ALDBSSCT0000011585	ALDBSSCG0000007034	-	chr9:74619622-74620853	100.28	177.896	-0.827007	0.0004	0.0114389
LNC_000263	XLOC_016001	-	JH118940.1:147819-149860	23.0257	0	inf	5e-05	0.00233958
LNC_001305	XLOC_078236	-	chr3:122529986-122543141	0.682946	1.59953	-1.2278	0.0002	0.00694839
ALDBSSCT0000000346	ALDBSSCG0000000207	-	chr1:179704450-179706225	12.6481	34.7311	-1.45731	5e-05	0.00233958
LNC_000910	XLOC_053192	-	chr15:10574111-10587975	0.681025	1.39274	-1.03214	0.0002	0.00694839
LNC_000340	XLOC_021341	-	chr1:310241014-310241642	369.013	91.6968	2.00873	0.0004	0.0114389
ALDBSSCT0000003606	ALDBSSCG0000002158	-	chr14:53504967-53505821	12.6372	5.88574	1.10238	0.00055	0.0145015
ALDBSSCT0000009916	ALDBSSCG0000006037	-	chr7:110005920-110008911	9.14621	14.975	-0.711308	0.0026	0.0427346
LNC_001777	XLOC_105415	-	chr7:90571687-90579005	0.474046	1.06289	-1.16489	0.00155	0.029964
ALDBSSCT0000000411	ALDBSSCG0000000240	-	chr1:207033094-207034260	9.4863	27.0793	-1.51327	5e-05	0.00233958
ALDBSSCT0000009664	ALDBSSCG0000005898	-	chr7:17908767-18326695	0.876615	1.49461	-0.769752	0.00175	0.0324199
ALDBSSCT0000002792	ALDBSSCG0000001695	-	chr13:125304218-125743361	3.01235	15.4971	-2.36303	0.0002	0.00694839
ALDBSSCT0000010059	ALDBSSCG0000006120	-	chr7:13056634-13321227	22.8391	13.0065	0.812276	0.00135	0.0271896
ALDBSSCT0000010050	ALDBSSCG0000006113	-	chr7:11966607-11967404	7.56467	2.95285	1.35717	0.00245	0.0410009
ALDBSSCT0000007398	ALDBSSCG0000004485	-	chr3:144248101-144249622	16.1088	7.32318	1.13731	0.0013	0.0264339
ALDBSSCT0000006043	ALDBSSCG0000003699	-	chr2:140258326-140267757	8.38127	38.4047	-2.19604	5e-05	0.00233958
LNC_000176	XLOC_010294	-	GL895590.1:0-1326	13.9462	7.79659	0.838962	0.0023	0.0393085
ALDBSSCT0000007509	ALDBSSCG0000004555	-	chr4:39655148-39663978	1.49354	4.7429	-1.66703	0.0001	0.0041022
ALDBSSCT0000001990	ALDBSSCG0000001201	-	chr11:53163068-53270579	0.727025	1.65302	-1.18503	0.0032	0.0491035
ALDBSSCT0000000808	ALDBSSCG0000000492	-	chr1:130447898-130470955	14.423	29.4688	-1.03081	0.0015	0.0292555
ALDBSSCT0000010155	ALDBSSCG0000006182	-	chr7:43839123-43855137	4.07012	8.07749	-0.988837	5e-05	0.00233958
LNC_000780	XLOC_046229	-	chr13:168007785-168041697	18.8786	7.54363	1.32342	5e-05	0.00233958
LNC_001840	XLOC_109344	-	chr8:10616984-10635226	0.458052	1.20293	-1.39297	5e-05	0.00233958
LNC_001065	XLOC_064212	-	chr17:7937512-7949750	1.06227	0.404029	1.39461	0.00255	0.0421855
LNC_000902	XLOC_053104	-	chr15:8072811-8090187	1.81519	3.47135	-0.935376	0.0003	0.00935832
LNC_001747	XLOC_103438	-	chr7:8388760-8410839	1.27053	2.48843	-0.969799	5e-05	0.00233958
ALDBSSCT0000007158	ALDBSSCG0000004353	-	chr3:51428336-51492277	24.0629	10.3651	1.21507	0.001	0.0220024
LNC_000003	XLOC_000251	-	GL892334.1:10447-23051	3.79907	12.2941	-1.69425	0.0025	0.0415749
ALDBSSCT0000005151	ALDBSSCG0000003106	-	chr17:36275201-36282755	14.3529	6.03343	1.25029	0.00095	0.0212556
ALDBSSCT0000002748	ALDBSSCG0000001669	-	chr13:104750738-104759064	1.67034	0.763105	1.13019	0.00015	0.00562659
LNC_000623	XLOC_037516	-	chr12:44209099-44210639	0.546393	1.81942	-1.73546	0.0024	0.0404411
LNC_000628	XLOC_037978	-	chr12:58110958-58160951	2.23833	0.100585	4.47594	0.00025	0.0082395
LNC_000988	XLOC_059465	-	chr16:23384902-23386708	6.29234	10.6864	-0.764111	0.00325	0.0495596
ALDBSSCT0000001964	ALDBSSCG0000001183	-	chr11:24585227-24588543	2.13755	4.06312	-0.926632	0.00295	0.046399
ALDBSSCT0000002211	ALDBSSCG0000001324	-	chr12:19493375-19497630	28.3572	14.8121	0.936934	5e-05	0.00233958
ALDBSSCT0000007366	ALDBSSCG0000004471	-	chr3:137665474-137665993	13.0924	32.7813	-1.32414	0.0001	0.0041022
ALDBSSCT0000006016	ALDBSSCG0000003679	-	chr2:128555179-128559904	45.8508	90.5228	-0.981334	0.0003	0.00935832
LNC_000037	XLOC_001912	-	GL892915.1:21046-27930	1.4913	0.403517	1.88587	0.00035	0.0104708
ALDBSSCT0000010693	ALDBSSCG0000006476	-	chr8:145176541-145179345	58.8537	240.695	-2.032	5e-05	0.00233958
LNC_001253	XLOC_074796	-	chr2:136089344-136146859	1.52882	0.495174	1.62641	5e-05	0.00233958
LNC_001254	XLOC_074841	-	chr2:138981721-138990707	0.575203	1.13976	-0.986585	0.0016	0.0305587
ALDBSSCT0000003041	ALDBSSCG0000001821	-	chr13:218076782-218078538	172.978	85.7268	1.01277	5e-05	0.00233958
ENSSSCT00000023341	ENSSSCG00000024869	-	chr9:113588355-113618633	6.57812	2.8418	1.21087	0.0007	0.0172003
ENSSSCT00000011297	ENSSSCG00000010320	VDAC2	JH118641.1:10524-22938	63.9423	31.0753	1.041	5e-05	0.00233958
ENSSSCT00000016949	ENSSSCG00000015559	NCF2	chr9:137106910-137137467	62.3117	29.3238	1.08743	5e-05	0.00233958
ENSSSCT00000011293	ENSSSCG00000010316	KAT6B	chr14:83530606-83722778	11.9775	21.1204	-0.818317	5e-05	0.00233958
ENSSSCT00000011410	ENSSSCG00000010426	PCDH15	chr14:104401814-104854168	8.72808	13.5049	-0.629743	0.0025	0.0415749
ENSSSCT00000000880	ENSSSCG00000000811	-	chr5:80803504-80804803	14.6131	30.5188	-1.06244	5e-05	0.00233958
ENSSSCT00000000889	ENSSSCG00000000816	SENP1	chr5:81598189-81650808	14.3516	22.4937	-0.648315	0.00185	0.0336543
ENSSSCT00000004509	ENSSSCG00000004080	MYCT1	chr1:15948006-15948519	17.7424	38.2931	-1.10988	0.0003	0.00935832
ENSSSCT00000029383	ENSSSCG00000026877	C12orf57	chr5:66216249-66218190	49.5017	27.1419	0.866958	0.00085	0.0195978
ENSSSCT00000002224	ENSSSCG00000001988	ADCY4	chr7:80227589-80243075	23.7938	14.6404	0.700628	0.0008	0.0188415
ENSSSCT00000024340	ENSSSCG00000029270	SMIM19	chr17:12812507-12823972	9.89295	15.3365	-0.632501	0.0031	0.0480799
ENSSSCT00000024347	ENSSSCG00000022506	-	GL896433.1:8757-17584	130.524	74.8019	0.803171	0.0003	0.00935832
ENSSSCT00000031596	ENSSSCG00000029306	-	GL894055.2:20961-70579	8.32224	14.1632	-0.767099	0.0007	0.0172003
ENSSSCT00000022699	ENSSSCG00000022281	-	GL893397.2:125946-136959	59.8738	111.348	-0.895074	0.0003	0.00935832
ENSSSCT00000035671	ENSSSCG00000024310	F13A1	chr7:3952948-4100229	7.12539	1.73645	2.03683	5e-05	0.00233958
ENSSSCT00000030248	ENSSSCG00000028552	BHLHE41	chr5:51429363-51435089	1.28307	2.73452	-1.09169	0.00035	0.0104708
ENSSSCT00000017500	ENSSSCG00000016073	-	chr15:111897541-111949361	27.1856	51.6351	-0.925511	5e-05	0.00233958
ENSSSCT00000017505	ENSSSCG00000016077	HSPD1	chr15:112534189-112547852	66.4396	42.8517	0.632691	0.0022	0.0381848
ENSSSCT00000034984	ENSSSCG00000017702	CCL23	chr12:41160876-41165234	14.8858	2.27578	2.7095	5e-05	0.00233958
ENSSSCT00000029404	ENSSSCG00000025105	-	chr6:69931620-69951914	5.29076	9.15857	-0.791648	0.00095	0.0212556
ENSSSCT00000019463	ENSSSCG00000017886	FBXO39	chr12:52636411-52639252	9.81252	16.8883	-0.783332	0.00235	0.0397991
ENSSSCT00000019467	ENSSSCG00000017890	KIAA0753	chr12:52741874-52792162	7.92078	13.9894	-0.820625	0.00015	0.00562659
ENSSSCT00000010214	ENSSSCG00000009322	SLC46A3	chr11:5678754-5692527	22.0928	38.3105	-0.794165	0.00035	0.0104708
ENSSSCT00000017979	ENSSSCG00000016512	ZC3HAV1	chr18:11014952-11070159	37.0937	58.6192	-0.660198	0.0015	0.0292555
ENSSSCT00000005610	ENSSSCG00000005090	-	chr1:210846414-210869279	25.4342	50.325	-0.984504	0.00015	0.00562659
ENSSSCT00000005619	ENSSSCG00000005097	SNAPC1	chr1:212192278-212218544	8.07319	16.2786	-1.01177	5e-05	0.00233958
ENSSSCT00000005618	ENSSSCG00000005096	HIF1A	chr1:212130957-212179888	54.3055	93.5321	-0.784363	5e-05	0.00233958
ENSSSCT00000003518	ENSSSCG00000003168	ALDH16A1	chr6:50253126-50275377	17.1537	8.17948	1.06844	0.00025	0.0082395
ENSSSCT00000029641	ENSSSCG00000027629	CDIPT	chr3:18498264-18503137	22.981	12.9733	0.824898	5e-05	0.00233958
ENSSSCT00000026848	ENSSSCG00000024936	C1QTNF5	chr9:51582415-51584218	5.787	2.81282	1.0408	0.00315	0.0486298
ENSSSCT00000007168	ENSSSCG00000006543	ADAR	chr4:104004653-104023302	41.0548	71.8359	-0.807155	0.00015	0.00562659
ENSSSCT00000030461	ENSSSCG00000021964	PIK3R1	chr16:50135842-50164238	11.6396	18.2209	-0.64655	0.00145	0.0285343
ENSSSCT00000015305	ENSSSCG00000014012	GFPT2	chr2:79770222-79812473	3.0722	1.43313	1.1001	0.0008	0.0188415
ENSSSCT00000015300	ENSSSCG00000014007	FLT4	chr2:79479772-79502309	8.08343	5.03819	0.682062	0.00295	0.046399
ENSSSCT00000018207	ENSSSCG00000016726	ADCY1	chr18:54895268-54978833	2.62396	0.903146	1.53872	5e-05	0.00233958
ENSSSCT00000026306	ENSSSCG00000030232	-	chr3:58000332-58021275	17.8187	9.88971	0.849393	0.00225	0.0387352
ENSSSCT00000028650	ENSSSCG00000023288	-	JH118404.1:113923-119915	75.658	130.64	-0.788034	0.00045	0.0124486
ENSSSCT00000027161	ENSSSCG00000030295	-	chr6:25643316-25663655	22.1285	46.3149	-1.06557	5e-05	0.00233958
ENSSSCT00000027168	ENSSSCG00000025473	PIGM	chr4:98433352-98434624	10.4399	17.4292	-0.739394	0.0021	0.0370256
ENSSSCT00000005837	ENSSSCG00000005300	VCP	chr1:263379923-263395120	81.767	51.1151	0.677769	0.0016	0.0305587
ENSSSCT00000012532	ENSSSCG00000011451	ITIH3	chr13:38106333-38120182	14.3812	6.10986	1.23497	5e-05	0.00233958
ENSSSCT00000010394	ENSSSCG00000009479	RBM26	chr11:56098098-56173051	18.1543	40.5898	-1.1608	0.00205	0.0363153
ENSSSCT00000011375	ENSSSCG00000010391	ERCC6	chr14:97908658-97979662	6.65094	11.2055	-0.752574	0.0006	0.0154606
ENSSSCT00000010028	ENSSSCG00000009157	TET2	chr8:125011419-125136835	53.4172	87.092	-0.705235	0.0018	0.0330571
ENSSSCT00000015612	ENSSSCG00000014289	UQCRQ	chr2:140654980-140656749	57.6065	32.3516	0.832395	0.00135	0.0271896
ENSSSCT00000030705	ENSSSCG00000028755	TSSC1	chr3:140570744-140645632	16.6197	9.75929	0.768045	0.0011	0.023598
ENSSSCT00000030703	ENSSSCG00000023118	BZW2	chr9:94800586-94817628	35.5802	16.1614	1.13852	5e-05	0.00233958
ENSSSCT00000003169	ENSSSCG00000002868	-	chr6:38724234-38748293	30.2688	11.7438	1.36593	5e-05	0.00233958
ENSSSCT00000000021	ENSSSCG00000000020	PHF21B	chr5:1665602-1695618	0.941813	3.70225	-1.97489	0.0002	0.00694839
ENSSSCT00000000020	ENSSSCG00000000019	-	chr5:1512924-1526924	7.58246	21.4791	-1.50219	5e-05	0.00233958
ENSSSCT00000001040	ENSSSCG00000000951	CSRP2	chr5:109453874-109475944	18.8535	32.4316	-0.782566	0.00035	0.0104708
ENSSSCT00000019368	ENSSSCG00000017796	-	chr12:48149925-48173272	27.0229	16.857	0.680834	0.00245	0.0410009
ENSSSCT00000019367	ENSSSCG00000017795	NSRP1	chr12:48228531-48287386	12.9886	28.7144	-1.14453	5e-05	0.00233958
ENSSSCT00000001983	ENSSSCG00000001770	CTSH	chr7:53623061-53644262	225.258	141.967	0.666027	0.00145	0.0285343
ENSSSCT00000034585	ENSSSCG00000027665	SIRPB1	chr17:37905028-37930250	162.449	73.3427	1.14726	0.0004	0.0114389
ENSSSCT00000027648	ENSSSCG00000026074	-	chr2:42375873-42392008	3.89441	6.86902	-0.8187	0.0031	0.0480799
ENSSSCT00000011493	ENSSSCG00000010504	BLNK	chr14:117265093-117349965	24.7547	50.0003	-1.01423	5e-05	0.00233958
ENSSSCT00000012769	ENSSSCG00000011664	RBP1	chr13:88047831-88073811	27.0002	14.2001	0.927069	0.00105	0.0228259
ENSSSCT00000028374	ENSSSCG00000026610	-	chr14:42933144-42933747	34.054	67.895	-0.995483	0.0002	0.00694839
ENSSSCT00000028373	ENSSSCG00000030010	RPL36	chr2:73808881-73810492	762.461	482.051	0.661477	0.00325	0.0495596
ENSSSCT00000029021	ENSSSCG00000028780	-	chr1:101247377-101262467	118.91	269.979	-1.18298	5e-05	0.00233958
ENSSSCT00000014037	ENSSSCG00000012842	-	chr2:164438-166560	842.686	383.957	1.13405	5e-05	0.00233958
ENSSSCT00000014032	ENSSSCG00000012837	CHID1	chr2:103388-122025	35.0253	19.39	0.853086	5e-05	0.00233958
ENSSSCT00000004582	ENSSSCG00000004146	REPS1	chr1:28642043-28700509	18.8063	31.1648	-0.728705	0.0005	0.0134625
ENSSSCT00000005183	ENSSSCG00000004693	-	chr1:141951649-141994485	30.6216	61.4866	-1.00572	5e-05	0.00233958
ENSSSCT00000005185	ENSSSCG00000004695	WDR76	chr1:142483491-142568978	17.9571	30.0664	-0.743594	0.0006	0.0154606
ENSSSCT00000000642	ENSSSCG00000000597	LMO3	chr5:59455716-59508948	5.94697	15.7646	-1.40647	5e-05	0.00233958
ENSSSCT00000000647	ENSSSCG00000000602	RERG	chr5:60736662-60851687	11.794	6.51664	0.855853	0.0007	0.0172003
ENSSSCT00000031665	ENSSSCG00000026402	-	chr2:72440448-72478171	51.3186	18.7994	1.44879	5e-05	0.00233958
ENSSSCT00000031661	ENSSSCG00000027859	-	chr5:81391565-81393566	10.9074	25.2429	-1.21058	5e-05	0.00233958
ENSSSCT00000014222	ENSSSCG00000013011	SAC3D1	chr2:6270449-6273674	4.20172	1.78642	1.23391	0.00195	0.0350025
ENSSSCT00000030954	ENSSSCG00000022594	-	chr9:22356132-22360215	61.9661	34.1627	0.859058	0.00095	0.0212556
ENSSSCT00000031591	ENSSSCG00000020686	SDHA	GL896405.1:25992-42468	31.6539	20.3829	0.635024	0.0027	0.043778
ENSSSCT00000010294	ENSSSCG00000009395	SETDB2	chr11:18570453-18599086	16.2258	33.2182	-1.03369	5e-05	0.00233958
ENSSSCT00000010293	ENSSSCG00000009394	ARL11	chr11:18412946-18413495	61.0362	26.2969	1.21477	5e-05	0.00233958
ENSSSCT00000018190	ENSSSCG00000016709	SNX10	chr18:50840314-50858704	55.1253	97.5554	-0.823507	5e-05	0.00233958
ENSSSCT00000028497	ENSSSCG00000021975	-	chr9:37793271-37801174	8.58696	27.6576	-1.68746	0.0001	0.0041022
ENSSSCT00000007909	ENSSSCG00000007229	BCL2L1	chr17:40303940-40304555	28.9029	16.2893	0.827288	0.00295	0.046399
ENSSSCT00000015222	ENSSSCG00000013936	NDUFA13	chr2:58287585-58296458	49.9703	20.5838	1.27957	5e-05	0.00233958
ENSSSCT00000006294	ENSSSCG00000005724	SETX	chr1:306154771-306228908	67.7162	165.525	-1.28947	5e-05	0.00233958
ENSSSCT00000002141	ENSSSCG00000001912	PML	chr7:64026830-64071479	55.0245	98.994	-0.847267	0.00015	0.00562659
ENSSSCT00000003811	ENSSSCG00000003433	PLOD1	chr6:65903636-65929582	40.4831	18.5091	1.12909	5e-05	0.00233958
ENSSSCT00000003810	ENSSSCG00000003432	KIAA2013	chr6:65885365-65891543	37.9138	21.2729	0.833708	0.0001	0.0041022
ENSSSCT00000000438	ENSSSCG00000000405	ATP5B	chr5:23659083-23666696	254.786	139.186	0.872266	0.0005	0.0134625
ENSSSCT00000031494	ENSSSCG00000028960	-	chr13:218430205-218440700	11.7279	5.78101	1.02055	0.0002	0.00694839
ENSSSCT00000031490	ENSSSCG00000026930	HIST1H2BN	chr7:23110612-23164791	43.1453	21.1432	1.02901	5e-05	0.00233958
ENSSSCT00000025600	ENSSSCG00000025370	-	chr15:115967037-115969459	8.60303	43.8644	-2.35014	5e-05	0.00233958
ENSSSCT00000022957	ENSSSCG00000023913	-	chr9:41073545-41217329	29.4846	57.7365	-0.96952	0.0014	0.0278436
ENSSSCT00000022956	ENSSSCG00000021050	-	chr10:37017760-37044762	11.6525	25.3626	-1.12206	5e-05	0.00233958
ENSSSCT00000023772	ENSSSCG00000024156	-	GL893930.2:30735-62331	4.11545	8.34218	-1.01937	0.00095	0.0212556
ENSSSCT00000017053	ENSSSCG00000015656	FCMR	chr9:73987479-74000900	18.4758	35.1199	-0.926656	0.00015	0.00562659
ENSSSCT00000005024	ENSSSCG00000004549	RBPMS2	chr1:118116557-118128074	1.94452	4.30497	-1.14659	0.0015	0.0292555
ENSSSCT00000011046	ENSSSCG00000010085	SDF2L1	chr14:53700110-53702130	13.0554	4.20815	1.63339	5e-05	0.00233958
ENSSSCT00000011040	ENSSSCG00000010079	PPM1F	chr14:53483139-53502835	27.5451	16.4128	0.74697	0.0012	0.0250828
ENSSSCT00000005714	ENSSSCG00000005183	PSIP1	chr1:230981733-231017408	25.6051	59.717	-1.22171	5e-05	0.00233958
ENSSSCT00000009403	ENSSSCG00000008592	-	chr3:122067141-122107317	22.8297	36.3684	-0.671775	0.00125	0.0257802
ENSSSCT00000014563	ENSSSCG00000013335	LGR4	chr2:35455066-35612369	9.99515	5.95269	0.747688	0.0017	0.031837
ENSSSCT00000014569	ENSSSCG00000013341	LUZP2	chr2:37564853-37914465	0.890026	3.51658	-1.98225	5e-05	0.00233958
ENSSSCT00000013036	ENSSSCG00000011913	-	chr13:155530843-155568016	4.50721	8.05495	-0.83764	0.00115	0.0243419
ENSSSCT00000030870	ENSSSCG00000021188	-	chr10:77671883-77682366	5.93625	12.0624	-1.02289	0.00085	0.0195978
ENSSSCT00000011522	ENSSSCG00000010532	LOXL4	chr14:118983459-119000701	16.2688	8.70371	0.902403	5e-05	0.00233958
ENSSSCT00000015417	ENSSSCG00000014114	PAPD4	chr2:90128251-90181088	97.3188	220.618	-1.18076	5e-05	0.00233958
ENSSSCT00000009361	ENSSSCG00000008556	KHK	chr3:119019721-119030158	8.3093	3.24254	1.3576	0.00015	0.00562659
ENSSSCT00000009362	ENSSSCG00000008557	EMILIN1	chr3:119030263-119038488	157.159	81.7741	0.942511	5e-05	0.00233958
ENSSSCT00000000970	ENSSSCG00000000886	SLC25A3	chr5:89607356-89615244	200.61	124.005	0.693997	0.001	0.0220024
ENSSSCT00000001623	ENSSSCG00000028872	PSMB8	chr7:29425066-29428872	28.6842	16.2264	0.821916	0.00275	0.0442836
ENSSSCT00000003995	ENSSSCG00000003600	TINAGL1	chr6:81800442-81875581	192.616	110.036	0.807759	0.0004	0.0114389
ENSSSCT00000007289	ENSSSCG00000006652	MCL1	chr4:107809260-107811482	88.3351	48.3626	0.869096	0.00035	0.0104708
ENSSSCT00000030503	ENSSSCG00000028696	FEN1	chr2:9244352-9245495	18.4711	8.01187	1.20506	5e-05	0.00233958
ENSSSCT00000016688	ENSSSCG00000015315	RBM48	chr9:79173390-79197702	9.76718	15.8793	-0.701138	0.00075	0.0180862
ENSSSCT00000003667	ENSSSCG00000003303	-	chr6:54946465-54951574	3.1112	0	inf	5e-05	0.00233958
ENSSSCT00000016682	ENSSSCG00000015309	MTERF1	chr9:78583164-78589263	12.8357	21.5339	-0.746451	0.00185	0.0336543
ENSSSCT00000016683	ENSSSCG00000015310	AKAP9	chr9:78631027-78791245	26.6704	46.9238	-0.815082	0.00125	0.0257802
ENSSSCT00000008966	ENSSSCG00000008187	-	chr3:58021312-58040774	10.2343	5.34468	0.93723	0.00015	0.00562659
ENSSSCT00000032215	ENSSSCG00000029325	-	chr3:52083540-52092137	41.5478	109.83	-1.40242	5e-05	0.00233958
ENSSSCT00000028040	ENSSSCG00000024894	-	chr2:30415040-30415587	31.894	134.475	-2.07598	5e-05	0.00233958
ENSSSCT00000012274	ENSSSCG00000011208	ZNF385D	chr13:9483096-9815818	2.10204	3.63174	-0.788867	0.00275	0.0442836
ENSSSCT00000029311	ENSSSCG00000022820	VAMP8	chr3:62248968-62254204	89.0742	47.8691	0.895913	5e-05	0.00233958
ENSSSCT00000017573	ENSSSCG00000016140	FZD5	chr15:122425804-122428979	13.8528	7.98892	0.794106	0.00035	0.0104708
ENSSSCT00000024435	ENSSSCG00000026593	-	chr5:45982549-46005363	12.0016	18.8846	-0.653985	0.00265	0.0432432
ENSSSCT00000016221	ENSSSCG00000014868	EMSY	chr9:11731923-11824724	10.9376	21.3216	-0.963024	5e-05	0.00233958
ENSSSCT00000016222	ENSSSCG00000014869	LRRC32	chr9:11913096-11926467	21.0165	11.1115	0.919466	5e-05	0.00233958
ENSSSCT00000010101	ENSSSCG00000009222	SPARCL1	chr8:140587940-140653014	39.09	64.6666	-0.726219	0.00065	0.0163188
ENSSSCT00000005108	ENSSSCG00000004625	LEO1	chr1:132895032-132932794	15.3898	23.8919	-0.634547	0.00255	0.0421855
ENSSSCT00000014688	ENSSSCG00000013444	BTBD2	chr2:77259221-77264841	45.5388	30.3282	0.586436	0.00315	0.0486298
ENSSSCT00000001918	ENSSSCG00000001716	RCAN2	chr7:47364220-47451615	6.19557	13.3712	-1.10982	0.0008	0.0188415
ENSSSCT00000007619	ENSSSCG00000006954	-	chr4:1039935-1047372	110.636	71.7736	0.624296	0.00185	0.0336543
ENSSSCT00000028527	ENSSSCG00000026778	-	chr4:108799312-108799723	99.5686	39.2389	1.34341	5e-05	0.00233958
ENSSSCT00000005928	ENSSSCG00000005386	STX17	chr1:269898455-270003564	18.04	28.3547	-0.652393	0.00105	0.0228259
ENSSSCT00000000344	ENSSSCG00000000323	OR6C76	chr5:21692499-21693441	10.6593	4.16206	1.35674	0.0002	0.00694839
ENSSSCT00000000838	ENSSSCG00000000774	USP18	chr5:72536454-72596714	12.2266	20.5199	-0.747007	0.0006	0.0154606
ENSSSCT00000027002	ENSSSCG00000030325	C1QTNF6	chr5:8196796-8203786	11.5142	6.65135	0.791689	0.0005	0.0134625
ENSSSCT00000018115	ENSSSCG00000016637	TFEC	chr18:32208622-32286915	26.4488	53.4451	-1.01486	5e-05	0.00233958
ENSSSCT00000017356	ENSSSCG00000015940	-	chr15:85380835-85539166	34.1651	51.9294	-0.604026	0.003	0.0469298
ENSSSCT00000017354	ENSSSCG00000015938	SSB	chr15:85205442-85225185	53.8928	88.9657	-0.723158	0.00115	0.0243419
ENSSSCT00000017350	ENSSSCG00000015934	PPIG	chr15:85061414-85100183	16.0243	27.6121	-0.785041	0.0001	0.0041022
ENSSSCT00000027761	ENSSSCG00000021019	-	GL893241.2:1113-8273	3.88437	1.99368	0.962247	0.0025	0.0415749
ENSSSCT00000018968	ENSSSCG00000017422	-	chr12:21195503-21201361	15.0546	6.22076	1.27504	5e-05	0.00233958
ENSSSCT00000023680	ENSSSCG00000022989	ZNF704	chr4:61054001-61104138	2.38001	7.8343	-1.71884	5e-05	0.00233958
ENSSSCT00000023681	ENSSSCG00000030385	-	chr2:72950401-72957974	262.258	87.5968	1.58204	5e-05	0.00233958
ENSSSCT00000029108	ENSSSCG00000022866	NXF1	chr2:8315195-8327226	37.581	69.8819	-0.894916	5e-05	0.00233958
ENSSSCT00000012407	ENSSSCG00000011331	-	chr13:33129255-33133683	54.701	32.0795	0.769916	0.0005	0.0134625
ENSSSCT00000011175	ENSSSCG00000010209	FAM13C	chr14:67498080-67617064	5.73788	13.695	-1.25506	5e-05	0.00233958
ENSSSCT00000009792	ENSSSCG00000008939	JCHAIN	chr8:71347283-71358511	303.314	175.565	0.788808	0.0014	0.0278436
ENSSSCT00000009864	ENSSSCG00000009007	-	chr8:79970756-80089711	46.3812	70.4452	-0.602962	0.0022	0.0381848
ENSSSCT00000009861	ENSSSCG00000009004	SFRP2	chr8:79743274-79751980	7.74509	2.25606	1.77948	5e-05	0.00233958
ENSSSCT00000006773	ENSSSCG00000006179	STAU2	chr4:67947282-68020677	19.2951	40.6658	-1.07558	5e-05	0.00233958
ENSSSCT00000022487	ENSSSCG00000025270	CHRD	chr13:131758178-131767012	2.84251	1.26713	1.16559	0.00015	0.00562659
ENSSSCT00000022484	ENSSSCG00000029268	-	GL895008.1:7206-34732	3.12882	9.62448	-1.62109	5e-05	0.00233958
ENSSSCT00000023185	ENSSSCG00000022875	-	GL895879.1:420-7303	22.6876	35.518	-0.646647	0.00225	0.0387352
ENSSSCT00000017254	ENSSSCG00000015846	RBPMS	chr15:61962915-62143595	31.388	56.6222	-0.851158	0.0004	0.0114389
ENSSSCT00000023237	ENSSSCG00000026833	MSANTD4	chr9:39864769-39875768	17.7071	28.4963	-0.686446	0.0007	0.0172003
ENSSSCT00000023234	ENSSSCG00000030680	TCF7	chr2:142041627-142073804	17.4173	30.2432	-0.796095	0.0002	0.00694839
ENSSSCT00000028175	ENSSSCG00000024862	FGF11	chr12:55005480-55008990	4.7222	10.6434	-1.17243	0.00125	0.0257802
ENSSSCT00000015492	ENSSSCG00000014180	ST8SIA4	chr2:110733510-110825901	33.4115	53.9345	-0.690862	0.00085	0.0195978
ENSSSCT00000005513	ENSSSCG00000004998	-	chr1:195186154-195190072	79.6688	37.1204	1.1018	0.00045	0.0124486
ENSSSCT00000014720	ENSSSCG00000013475	NCLN	chr2:75893469-75909454	17.7172	10.3506	0.775431	0.0004	0.0114389
ENSSSCT00000014724	ENSSSCG00000013478	DOHH	chr2:75730691-75739639	8.09674	3.6271	1.15853	0.0001	0.0041022
ENSSSCT00000006159	ENSSSCG00000005601	HSPA5	chr1:299754094-299758545	257.58	141.362	0.865629	5e-05	0.00233958
ENSSSCT00000006154	ENSSSCG00000005596	ARPC5L	chr1:299470823-299479050	43.6562	23.5983	0.887504	0.00025	0.0082395
ENSSSCT00000003915	ENSSSCG00000003524	C1QA	chr6:74609911-74612993	1500.84	731.158	1.03751	0.0001	0.0041022
ENSSSCT00000003916	ENSSSCG00000003525	C1QC	chr6:74616232-74621248	1481.32	744.448	0.992641	0.00025	0.0082395
ENSSSCT00000003917	ENSSSCG00000003526	C1QB	chr6:74625258-74629862	71.5022	42.2164	0.760182	0.0022	0.0381848
ENSSSCT00000031067	ENSSSCG00000029691	CORO1A	GL892962.1:1450-5468	88.9123	52.9083	0.74889	0.00015	0.00562659
ENSSSCT00000003001	ENSSSCG00000002707	GABARAPL2	chr6:11962959-11973935	52.6083	31.8965	0.721889	0.0026	0.0427346
ENSSSCT00000006634	ENSSSCG00000006045	-	chr4:35756713-35911140	0.951924	1.9263	-1.01692	0.0016	0.0305587
ENSSSCT00000022858	ENSSSCG00000022118	ZBED6CL	GL892911.1:266178-266946	9.63212	3.25941	1.56324	0.0008	0.0188415
ENSSSCT00000022851	ENSSSCG00000026577	-	chr18:5439492-5442711	69.3926	116.161	-0.743276	0.00105	0.0228259
ENSSSCT00000007584	ENSSSCG00000006924	GBP1	chr4:139650957-139667272	70.0215	145.13	-1.05147	5e-05	0.00233958
ENSSSCT00000007447	ENSSSCG00000006799	LRIF1	chr4:119652637-119659834	9.04417	14.2674	-0.657667	0.00255	0.0421855
ENSSSCT00000023437	ENSSSCG00000023489	CXCL9	chr8:75801203-75806186	20.4152	50.5542	-1.30819	5e-05	0.00233958
ENSSSCT00000036092	ENSSSCG00000014372	-	chr2:148305086-148328487	39.1905	68.1344	-0.79788	0.00085	0.0195978
ENSSSCT00000027531	ENSSSCG00000028876	-	JH118520.1:53522-59401	31.1279	64.6532	-1.05451	5e-05	0.00233958
ENSSSCT00000032579	ENSSSCG00000021145	AP1S1	GL894574.1:30107-38378	7.86754	4.6468	0.759675	0.0029	0.0459882
ENSSSCT00000027391	ENSSSCG00000021347	-	JH118478.1:483-12528	29.8647	16.3339	0.870571	5e-05	0.00233958
ENSSSCT00000018606	ENSSSCG00000017089	ANXA6	chr16:78094268-78115994	83.0242	48.0518	0.788942	0.00015	0.00562659
ENSSSCT00000008580	ENSSSCG00000007830	RBBP6	chr3:22536764-22570041	30.8911	79.163	-1.35764	5e-05	0.00233958
ENSSSCT00000010454	ENSSSCG00000009536	ARGLU1	chr11:81616019-81643873	41.1396	62.8361	-0.611066	0.0029	0.0459882
ENSSSCT00000012969	ENSSSCG00000011856	RPL35A	chr13:144183621-144186429	1631.13	765.098	1.09215	5e-05	0.00233958
ENSSSCT00000010181	ENSSSCG00000009293	-	chr11:2163383-2256282	24.0519	13.3197	0.852594	0.00015	0.00562659
ENSSSCT00000010188	ENSSSCG00000009300	WASF3	chr11:3766416-3791563	5.19098	10.8681	-1.06602	0.0007	0.0172003
ENSSSCT00000014604	ENSSSCG00000028525	-	chr2:44078430-44082946	132.348	0.558603	7.88829	0.00025	0.0082395
ENSSSCT00000016938	ENSSSCG00000015548	RGSL1	chr9:136023219-136080383	1.30357	3.32479	-1.3508	5e-05	0.00233958
ENSSSCT00000023373	ENSSSCG00000023974	PHF21A	chr2:17968506-18017928	5.34	8.39001	-0.651833	0.0021	0.0370256
ENSSSCT00000034304	ENSSSCG00000028148	DMD	chrX:31216547-31958390	34.8348	59.2457	-0.766179	0.0002	0.00694839
ENSSSCT00000012132	ENSSSCG00000011085	MLLT10	chr10:58734841-58937014	25.905	39.6923	-0.615627	0.0023	0.0393085
ENSSSCT00000012137	ENSSSCG00000011090	NEBL	chr10:59609522-59713946	20.0811	44.4718	-1.14705	5e-05	0.00233958
ENSSSCT00000011440	ENSSSCG00000010454	IFIT5	chr14:110250794-110252240	43.2292	77.8989	-0.849596	0.00015	0.00562659
ENSSSCT00000007879	ENSSSCG00000007200	FAM110A	chr17:39050615-39062536	7.15358	3.81842	0.905691	0.0016	0.0305587
ENSSSCT00000009083	ENSSSCG00000008294	ACTG2	chr3:72251855-72310387	113.908	215.959	-0.922881	5e-05	0.00233958
ENSSSCT00000009088	ENSSSCG00000008298	-	chr3:72407784-72421082	66.8238	239.049	-1.83887	5e-05	0.00233958
ENSSSCT00000003708	ENSSSCG00000003339	CPSF3L	chr6:58092107-58105986	11.4827	7.1176	0.690002	0.0021	0.0370256
ENSSSCT00000003701	ENSSSCG00000003334	UBE2J2	chr6:57969754-57982129	20.7556	12.4076	0.742281	0.002	0.0357184
ENSSSCT00000030680	ENSSSCG00000030182	DEDD2	chr6:45629732-45646518	11.7137	6.8842	0.766831	0.0018	0.0330571
ENSSSCT00000000548	ENSSSCG00000000509	-	chr5:38344643-38372139	54.5659	102.363	-0.907629	5e-05	0.00233958
ENSSSCT00000032312	ENSSSCG00000026368	-	GL893256.1:4715-9422	41.4563	20.4005	1.02299	0.00095	0.0212556
ENSSSCT00000006862	ENSSSCG00000006263	ATP6V1H	chr4:84281793-84340043	18.5742	10.3956	0.837325	0.0004	0.0114389
ENSSSCT00000030213	ENSSSCG00000029776	FAM219B	chr7:63339160-63346268	12.0489	7.46331	0.691014	0.0013	0.0264339
ENSSSCT00000026094	ENSSSCG00000028195	ERICH1	GL894666.1:89-31724	11.8262	23.2387	-0.974545	0.0001	0.0041022
ENSSSCT00000028729	ENSSSCG00000029518	-	chr6:100883281-100897872	31.9959	52.2199	-0.706712	0.0003	0.00935832
ENSSSCT00000028724	ENSSSCG00000026960	ZNF280D	chr1:127597934-127719722	29.1698	59.3147	-1.02392	5e-05	0.00233958
ENSSSCT00000018300	ENSSSCG00000016809	DROSHA	chr16:18544602-18667159	12.7496	19.3628	-0.602833	0.00295	0.046399
ENSSSCT00000029688	ENSSSCG00000025349	CCDC14	chr13:145971196-145999023	11.8635	19.225	-0.696449	0.0013	0.0264339
ENSSSCT00000019456	ENSSSCG00000017879	SPNS2	chr12:52453740-52487384	9.66024	5.07944	0.92739	0.0003	0.00935832
ENSSSCT00000012485	ENSSSCG00000011405	HYAL2	chr13:35983755-35988621	17.6234	9.78137	0.849382	0.0003	0.00935832
ENSSSCT00000008939	ENSSSCG00000008162	IL1R1	chr3:54729097-54758580	25.004	12.9563	0.94851	0.00015	0.00562659
ENSSSCT00000029181	ENSSSCG00000027435	HIST1H3E	chr7:23186671-23187082	75.2764	21.4401	1.81189	5e-05	0.00233958
ENSSSCT00000029184	ENSSSCG00000024965	-	chr3:72035487-72039770	55.8417	26.7319	1.06278	0.00025	0.0082395
ENSSSCT00000029188	ENSSSCG00000027594	USP16	chr13:202679046-202709145	18.4599	30.6043	-0.729338	0.00025	0.0082395
ENSSSCT00000004133	ENSSSCG00000003733	KLHL14	chr6:109214945-109334932	4.30057	7.76757	-0.852936	0.0007	0.0172003
ENSSSCT00000010229	ENSSSCG00000009334	HSPH1	chr11:7585524-7661067	49.4387	29.1457	0.762358	0.00095	0.0212556
ENSSSCT00000010224	ENSSSCG00000009330	ALOX5AP	chr11:7261119-7287563	33.7466	12.641	1.41663	5e-05	0.00233958
ENSSSCT00000010225	ENSSSCG00000009331	MEDAG	chr11:7396533-7414732	2.08075	0.824298	1.33587	0.00015	0.00562659
ENSSSCT00000010220	ENSSSCG00000009326	KATNAL1	chr11:6760616-6803995	14.8685	27.4514	-0.884619	5e-05	0.00233958
ENSSSCT00000028446	ENSSSCG00000026414	ATOX1	GL894053.2:177-6167	42.3757	17.9533	1.23899	5e-05	0.00233958
ENSSSCT00000028449	ENSSSCG00000022404	-	chr2:8265772-8273083	36.3005	19.3569	0.907145	5e-05	0.00233958
ENSSSCT00000030436	ENSSSCG00000021599	-	chr8:19492653-19503805	17.7599	4.84452	1.8742	5e-05	0.00233958
ENSSSCT00000024565	ENSSSCG00000015882	BAZ2B	chr15:73484138-73618436	20.0282	49.3929	-1.30227	5e-05	0.00233958
ENSSSCT00000032106	ENSSSCG00000028663	RBM25	chr7:102193921-102258991	29.4706	55.6431	-0.916924	5e-05	0.00233958
ENSSSCT00000016569	ENSSSCG00000015203	ROBO4	chr9:57598962-57613198	7.94717	4.66399	0.768876	0.0006	0.0154606
ENSSSCT00000016567	ENSSSCG00000015201	MSANTD2	chr9:57513314-57543826	15.2415	29.8164	-0.968102	0.0002	0.00694839
ENSSSCT00000016566	ENSSSCG00000015200	-	chr9:57498519-57507892	2.70306	1.18882	1.18507	0.00295	0.046399
ENSSSCT00000027155	ENSSSCG00000029279	GNA11	chr2:76070799-76090633	13.0017	7.88878	0.72083	0.00065	0.0163188
ENSSSCT00000028682	ENSSSCG00000024974	RPL13	chr6:517792-520205	761.595	428.312	0.830362	0.00035	0.0104708
ENSSSCT00000015143	ENSSSCG00000013863	SMIM7	chr2:60549158-60553577	164.069	64.7996	1.34025	0.00085	0.0195978
ENSSSCT00000005840	ENSSSCG00000005302	STOML2	chr1:263416860-263420329	29.2403	17.5149	0.739371	0.00185	0.0336543
ENSSSCT00000014232	ENSSSCG00000013021	SF1	chr2:6524029-6536326	51.4704	83.7094	-0.701646	0.0005	0.0134625
ENSSSCT00000014235	ENSSSCG00000022815	PYGB	GL896323.1:723-23646	14.7628	8.87437	0.734247	0.0012	0.0250828
ENSSSCT00000008741	ENSSSCG00000007978	-	chr3:40950680-40951551	2680.9	5748.01	-1.10034	0.00085	0.0195978
ENSSSCT00000008748	ENSSSCG00000007984	MRPL28	chr3:41094504-41097389	49.7412	31.8142	0.644769	0.00255	0.0421855
ENSSSCT00000010929	ENSSSCG00000009973	RHBDD3	chr14:49367967-49371139	5.2876	2.21845	1.25306	0.0005	0.0134625
ENSSSCT00000011346	ENSSSCG00000024048	-	chr14:95292832-95308578	6.49583	2.3232	1.4834	5e-05	0.00233958
ENSSSCT00000011345	ENSSSCG00000026850	-	chr14:95197265-95214246	16.9841	8.68874	0.966965	5e-05	0.00233958
ENSSSCT00000014595	ENSSSCG00000013364	-	chr2:43627374-43798211	30.8875	61.5283	-0.994228	5e-05	0.00233958
ENSSSCT00000005034	ENSSSCG00000004557	-	chr1:118800887-118806518	194.605	86.8773	1.1635	5e-05	0.00233958
ENSSSCT00000005033	ENSSSCG00000004556	-	chr1:118816806-118837774	14.3	7.10592	1.00892	0.0002	0.00694839
ENSSSCT00000009904	ENSSSCG00000009044	ANAPC10	chr8:88623776-88697649	8.41357	16.5395	-0.975127	0.0007	0.0172003
ENSSSCT00000004857	ENSSSCG00000004394	RPF2	chr1:86305688-86345801	20.4337	35.763	-0.807512	0.0006	0.0154606
ENSSSCT00000002844	ENSSSCG00000002559	CDCA4	chr7:131262823-131263462	10.8739	4.54549	1.25836	0.00145	0.0285343
ENSSSCT00000027316	ENSSSCG00000027573	RPL29	chr13:37315972-37318756	638.053	379.632	0.749076	0.0016	0.0305587
ENSSSCT00000001012	ENSSSCG00000000927	TMTC3	chr5:99022902-99071007	18.8908	35.1548	-0.896035	5e-05	0.00233958
ENSSSCT00000001011	ENSSSCG00000000926	CEP290	chr5:99071988-99176450	7.5671	13.5709	-0.842707	0.0022	0.0381848
ENSSSCT00000008501	ENSSSCG00000007754	-	chr3:17652410-17668230	22.6156	11.8856	0.928101	5e-05	0.00233958
ENSSSCT00000036604	ENSSSCG00000012434	-	chrX:70390622-70790550	24.8989	42.9325	-0.785988	0.0015	0.0292555
ENSSSCT00000026169	ENSSSCG00000025912	URI1	chr6:35409179-35476436	18.8327	28.5816	-0.601848	0.0032	0.0491035
ENSSSCT00000014868	ENSSSCG00000013613	ELOF1	chr2:70546983-70553132	21.6945	39.3167	-0.857814	0.0007	0.0172003
ENSSSCT00000017720	ENSSSCG00000016272	-	chr15:145524630-145555101	22.2461	13.6158	0.708273	0.0013	0.0264339
ENSSSCT00000029920	ENSSSCG00000029695	-	chr16:40878751-40973183	12.5883	24.2668	-0.946901	0.00025	0.0082395
ENSSSCT00000029926	ENSSSCG00000030467	PHC3	chr13:117558741-117628838	30.2338	56.9881	-0.914498	5e-05	0.00233958
ENSSSCT00000011993	ENSSSCG00000010957	-	chr10:33554264-33666696	3.56377	6.72588	-0.91632	5e-05	0.00233958
ENSSSCT00000012712	ENSSSCG00000011615	RAB7A	chr13:79450126-79456616	56.8725	87.0112	-0.61347	0.00275	0.0442836
ENSSSCT00000012718	ENSSSCG00000011621	SEC61A1	chr13:79737139-79751188	12.626	6.47398	0.963677	0.0004	0.0114389
ENSSSCT00000001258	ENSSSCG00000022394	-	chr7:22187171-22190343	4.5084	2.40555	0.90625	0.0032	0.0491035
ENSSSCT00000005202	ENSSSCG00000004710	ADAL	chr1:142954882-142984486	14.2678	27.9085	-0.967939	0.00135	0.0271896
ENSSSCT00000002253	ENSSSCG00000002014	JPH4	chr7:80840642-80848487	2.21028	1.10498	1.00021	0.00125	0.0257802
ENSSSCT00000026766	ENSSSCG00000030514	-	GL893684.1:10603-21014	42.7076	65.8591	-0.62489	0.00275	0.0442836
ENSSSCT00000026767	ENSSSCG00000024115	-	chr12:41461518-41507345	14.4131	24.1779	-0.74631	0.0004	0.0114389
ENSSSCT00000016384	ENSSSCG00000015020	BTG4	chr9:44183057-44194112	5.40663	0.660168	3.03383	0.00025	0.0082395
ENSSSCT00000018765	ENSSSCG00000017236	CD300C	chr12:6621091-6624938	92.7872	29.4975	1.65333	5e-05	0.00233958
ENSSSCT00000010550	ENSSSCG00000009624	-	chr14:7176194-7224214	10.2437	17.241	-0.751107	0.00145	0.0285343
ENSSSCT00000011650	ENSSSCG00000010651	ABLIM1	chr14:135884828-136136366	31.6383	48.6245	-0.620014	0.00255	0.0421855
ENSSSCT00000018491	ENSSSCG00000016981	CPEB4	chr16:54813537-54876701	32.2524	49.8616	-0.628524	0.0032	0.0491035
ENSSSCT00000033340	ENSSSCG00000015294	CR1	chr9:74510645-74564138	81.032	162.333	-1.0024	0.00015	0.00562659
ENSSSCT00000008725	ENSSSCG00000007962	-	chr3:40865559-40869017	22.5832	11.2204	1.00913	0.0008	0.0188415
ENSSSCT00000029712	ENSSSCG00000027793	PGS1	GL896153.1:5279-32172	12.5968	6.99674	0.848308	0.0017	0.031837
ENSSSCT00000005425	ENSSSCG00000004917	MALT1	chr1:179658937-179701310	13.423	37.5567	-1.48436	0.00025	0.0082395
ENSSSCT00000007115	ENSSSCG00000006496	LMNA	chr4:102642365-102661829	48.9338	30.7508	0.670209	0.00115	0.0243419
ENSSSCT00000007118	ENSSSCG00000006499	LAMTOR2	chr4:102714739-102719077	14.6881	7.69932	0.931847	0.00045	0.0124486
ENSSSCT00000024296	ENSSSCG00000028571	FAM207A	chr13:217492705-217520322	13.6704	5.70869	1.25983	5e-05	0.00233958
ENSSSCT00000025531	ENSSSCG00000025712	-	chr7:27917360-27937335	2.45444	1.30535	0.910959	0.00155	0.029964
ENSSSCT00000022922	ENSSSCG00000020929	-	chr15:112603785-112613717	20.1329	39.2139	-0.961811	5e-05	0.00233958
ENSSSCT00000031444	ENSSSCG00000030580	-	chr1:146304942-146312662	11.1119	4.8949	1.18275	5e-05	0.00233958
ENSSSCT00000032187	ENSSSCG00000027219	-	GL894048.1:9382-33099	13.6088	30.5797	-1.16804	5e-05	0.00233958
ENSSSCT00000032181	ENSSSCG00000026832	CSF1	chr4:120592958-120605764	77.4016	28.9633	1.41814	5e-05	0.00233958
ENSSSCT00000025651	ENSSSCG00000020769	-	chr18:56857685-56868920	53.7538	32.9773	0.704894	0.0015	0.0292555
ENSSSCT00000026359	ENSSSCG00000028531	-	chr5:7757479-7761914	82.0057	43.1509	0.926333	5e-05	0.00233958
ENSSSCT00000027403	ENSSSCG00000030444	-	chr3:4970497-4986768	55.2363	94.7344	-0.778272	0.00015	0.00562659
ENSSSCT00000017088	ENSSSCG00000015688	CXCR4	chr15:18125326-18128996	52.7522	32.508	0.698436	0.00185	0.0336543
ENSSSCT00000004725	ENSSSCG00000004275	FAM135A	chr1:56918207-56989577	13.335	21.9233	-0.717244	0.0003	0.00935832
ENSSSCT00000001533	ENSSSCG00000001404	TNF	chr7:27549595-27552338	9.42511	15.8842	-0.75301	0.0018	0.0330571
ENSSSCT00000008297	ENSSSCG00000007565	TTYH3	chr3:2173930-2198099	15.1006	8.77066	0.783845	0.0011	0.023598
ENSSSCT00000015648	ENSSSCG00000014322	HNRNPA0	chr2:145502989-145503956	23.7954	10.6289	1.16269	5e-05	0.00233958
ENSSSCT00000005745	ENSSSCG00000005212	PLGRKT	chr1:242425743-242473399	14.4294	6.4165	1.16915	0.00025	0.0082395
ENSSSCT00000009458	ENSSSCG00000008645	ID2	chr3:135801779-135804369	58.1637	97.3624	-0.743247	0.0003	0.00935832
ENSSSCT00000014518	ENSSSCG00000013293	COMMD9	chr2:27119409-27138704	23.3302	12.5924	0.889643	0.0004	0.0114389
ENSSSCT00000014510	ENSSSCG00000013286	LRRC4C	chr2:23562989-23564912	2.9919	5.5316	-0.886636	0.00275	0.0442836
ENSSSCT00000016640	ENSSSCG00000015271	PRELP	chr9:70484581-70498199	67.7564	131.421	-0.955771	5e-05	0.00233958
ENSSSCT00000012005	ENSSSCG00000010968	IL11RA	chr10:36278904-36289170	12.9424	7.52914	0.781545	0.00255	0.0421855
ENSSSCT00000012002	ENSSSCG00000010965	CCL21	chr10:36233266-36234380	114.003	220.077	-0.948939	5e-05	0.00233958
ENSSSCT00000007701	ENSSSCG00000007032	PLAT	chr17:13168730-13197225	14.5964	6.9257	1.07558	5e-05	0.00233958
ENSSSCT00000024488	ENSSSCG00000022801	S100PBP	chr6:83155167-83184948	39.7707	71.8648	-0.85358	5e-05	0.00233958
ENSSSCT00000022886	ENSSSCG00000025248	-	chr12:49626506-49670184	13.9684	22.9331	-0.715265	0.00215	0.0376149
ENSSSCT00000018066	ENSSSCG00000016593	ARF5	chr18:21699124-21702395	16.7559	9.52939	0.814211	0.0022	0.0381848
ENSSSCT00000031762	ENSSSCG00000027308	-	GL896307.1:991-6422	7.94948	4.06122	0.968948	0.0007	0.0172003
ENSSSCT00000015655	ENSSSCG00000014329	CDC25C	chr2:145988073-146023662	4.48227	2.14054	1.06626	0.00085	0.0195978
ENSSSCT00000027617	ENSSSCG00000027012	-	chrX:85729254-85752434	185.963	307.512	-0.725625	0.0005	0.0134625
ENSSSCT00000015027	ENSSSCG00000013753	IER2	chr2:66211128-66211794	25.6199	51.9708	-1.02043	5e-05	0.00233958
ENSSSCT00000023916	ENSSSCG00000025146	-	chr6:73850684-73857935	111.208	53.1228	1.06586	5e-05	0.00233958
ENSSSCT00000012249	ENSSSCG00000011186	COL6A5	chr13:1791732-1881007	5.64673	3.37338	0.743219	0.0008	0.0188415
ENSSSCT00000017548	ENSSSCG00000016117	CARF	chr15:117869021-117914168	6.54313	11.8339	-0.854868	0.0001	0.0041022
ENSSSCT00000010797	ENSSSCG00000009851	PEBP1	chr14:36684363-36691471	91.5779	56.0276	0.708862	0.001	0.0220024
ENSSSCT00000019070	ENSSSCG00000017516	SP2	chr12:24074445-24076719	6.47462	12.5601	-0.955983	0.00055	0.0145015
ENSSSCT00000019078	ENSSSCG00000017524	CDK5RAP3	chr12:24044540-24054025	13.5077	7.94566	0.765545	0.0031	0.0480799
ENSSSCT00000019079	ENSSSCG00000017525	-	chr12:24300467-24308029	39.2474	20.985	0.90324	5e-05	0.00233958
ENSSSCT00000029072	ENSSSCG00000030242	RSRP1	GL894621.1:28008-30628	75.3668	161.334	-1.09805	5e-05	0.00233958
ENSSSCT00000013681	ENSSSCG00000012512	ZMAT1	chrX:97258177-97278712	0.633185	1.81105	-1.51613	5e-05	0.00233958
ENSSSCT00000015568	ENSSSCG00000014248	LMNB1	chr2:135104403-135158940	42.0066	26.4836	0.665519	0.001	0.0220024
ENSSSCT00000015569	ENSSSCG00000014249	MARCH3	chr2:135176965-135323481	11.438	3.59644	1.66919	5e-05	0.00233958
ENSSSCT00000015562	ENSSSCG00000014242	ZNF608	chr2:133256787-133396887	13.581	22.1521	-0.705851	0.0007	0.0172003
ENSSSCT00000028859	ENSSSCG00000028674	CR2	chr9:74459182-74498657	65.9719	141.27	-1.09853	5e-05	0.00233958
ENSSSCT00000028853	ENSSSCG00000022438	-	chr6:44613523-44623134	8.01851	3.94974	1.02158	0.00195	0.0350025
ENSSSCT00000002707	ENSSSCG00000002437	RPS6KA5	JH118948.1:186981-213215	4.84687	10.9706	-1.17851	5e-05	0.00233958
ENSSSCT00000007620	ENSSSCG00000006955	GSDMD	chr4:1054260-1057775	34.8804	16.5974	1.07146	5e-05	0.00233958
ENSSSCT00000005911	ENSSSCG00000005371	HEMGN	chr1:267908092-267913331	6.48106	15.0825	-1.21858	5e-05	0.00233958
ENSSSCT00000000399	ENSSSCG00000000374	RPS26	chr5:22912633-22914580	362.895	688.467	-0.923834	5e-05	0.00233958
ENSSSCT00000004116	ENSSSCG00000003716	SS18	chr6:103686534-103752238	40.4599	74.3916	-0.878649	5e-05	0.00233958
ENSSSCT00000007748	ENSSSCG00000007077	ESF1	chr17:25098769-25160124	15.6799	29.3648	-0.905171	5e-05	0.00233958
ENSSSCT00000025982	ENSSSCG00000026542	FIGN	chr15:78097667-78099908	8.62699	14.866	-0.785086	0.00165	0.0311763
ENSSSCT00000019273	ENSSSCG00000017707	TAF15	chr12:41256358-41277426	20.3687	39.6676	-0.961611	5e-05	0.00233958
ENSSSCT00000008395	ENSSSCG00000007655	-	chr3:7503103-7504271	61.8157	96.1174	-0.636825	0.00325	0.0495596
ENSSSCT00000035852	ENSSSCG00000026569	-	chr3:32799269-32862002	17.9991	33.1232	-0.879913	0.0018	0.0330571
ENSSSCT00000032078	ENSSSCG00000022145	RPF1	GL893689.1:45029-60086	31.8479	58.8108	-0.884883	5e-05	0.00233958
ENSSSCT00000026048	ENSSSCG00000025130	-	GL894284.2:84265-120275	39.6429	115.3	-1.54026	5e-05	0.00233958
ENSSSCT00000026044	ENSSSCG00000022357	-	chr3:90773816-90776397	1960.14	1107.15	0.824113	0.00115	0.0243419
ENSSSCT00000029794	ENSSSCG00000030648	-	chr3:126064141-126073957	26.4731	13.218	1.00202	0.00125	0.0257802
ENSSSCT00000028269	ENSSSCG00000020716	UNC119B	chr14:43091927-43106517	15.723	9.78471	0.684272	0.001	0.0220024
ENSSSCT00000028261	ENSSSCG00000024311	CCR2	chr13:32532564-32538394	5.48449	1.92197	1.51277	5e-05	0.00233958
ENSSSCT00000008986	ENSSSCG00000008205	-	chr3:59753692-59754231	25.9871	8.2855	1.64914	0.0017	0.031837
ENSSSCT00000008988	ENSSSCG00000008207	RPIA	chr3:59834044-59864868	38.1355	22.1916	0.781122	0.00025	0.0082395
ENSSSCT00000029137	ENSSSCG00000027466	PCOLCE	chr3:7906562-7923583	29.1912	15.598	0.904177	0.0008	0.0188415
ENSSSCT00000014123	ENSSSCG00000012920	CORO1B	chr2:3799099-3804062	143.74	78.5317	0.87212	5e-05	0.00233958
ENSSSCT00000004450	ENSSSCG00000004024	-	chr1:3289750-3306795	130.268	78.1568	0.737039	0.00065	0.0163188
ENSSSCT00000003869	ENSSSCG00000003483	PADI4	chr6:70279766-70310350	2.78173	0.353357	2.97679	5e-05	0.00233958
ENSSSCT00000003863	ENSSSCG00000003477	NECAP2	chr6:69840050-69856600	48.1884	31.0176	0.635599	0.00235	0.0397991
ENSSSCT00000003864	ENSSSCG00000003478	-	chr6:69887310-69905303	4.09901	2.04649	1.00212	0.0004	0.0114389
ENSSSCT00000007195	ENSSSCG00000006567	CRTC2	chr4:104636617-104647384	5.81453	11.2302	-0.94965	0.00035	0.0104708
ENSSSCT00000030692	ENSSSCG00000029662	-	chr14:99338080-99427388	10.0175	4.94778	1.01767	0.0003	0.00935832
ENSSSCT00000024212	ENSSSCG00000024053	-	GL893818.1:34152-91133	1.24811	2.48255	-0.992079	5e-05	0.00233958
ENSSSCT00000024216	ENSSSCG00000024108	SLC43A2	chr12:49681829-49723909	39.8686	21.2759	0.906034	5e-05	0.00233958
ENSSSCT00000005328	ENSSSCG00000004826	VIMP	chr1:156057762-156066216	17.1598	8.8511	0.955103	0.00025	0.0082395
ENSSSCT00000006747	ENSSSCG00000006153	FABP5	chr4:60306136-60311183	59.4018	35.4878	0.743185	0.0005	0.0134625
ENSSSCT00000030395	ENSSSCG00000024437	AP2M1	chr13:131534146-131543179	101.143	57.313	0.81946	0.0001	0.0041022
ENSSSCT00000024972	ENSSSCG00000029310	STK40	GL896148.1:1292-15307	15.1674	7.23592	1.06773	0.00045	0.0124486
ENSSSCT00000035130	ENSSSCG00000011226	-	chr13:18707604-18710521	118.909	55.5736	1.09739	0.00225	0.0387352
ENSSSCT00000016759	ENSSSCG00000015384	TOMM7	chr9:100959711-100968624	51.7703	21.3351	1.2789	5e-05	0.00233958
ENSSSCT00000035155	ENSSSCG00000017416	DHX58	chr12:20937867-20946850	6.14244	21.3587	-1.79794	0.00055	0.0145015
ENSSSCT00000008214	ENSSSCG00000007502	SPO11	chr17:64894961-64910090	1.00901	0.220861	2.19174	0.0023	0.0393085
ENSSSCT00000018591	ENSSSCG00000017075	MFAP3	chr16:75021871-75040238	18.272	30.3898	-0.733951	0.0005	0.0134625
ENSSSCT00000013065	ENSSSCG00000011940	DZIP3	chr13:159927600-160016933	4.45349	9.60948	-1.10952	5e-05	0.00233958
ENSSSCT00000013069	ENSSSCG00000011943	-	chr13:160759310-160875310	2.98356	8.53627	-1.51657	5e-05	0.00233958
ENSSSCT00000023201	ENSSSCG00000009912	POP5	chr14:42990143-42993405	7.09377	3.90499	0.861234	0.00295	0.046399
ENSSSCT00000004239	ENSSSCG00000003830	MYSM1	chr6:141298755-141389559	27.939	44.3302	-0.666009	0.00075	0.0180862
ENSSSCT00000015199	ENSSSCG00000013913	KLHL26	chr2:58921327-58925265	9.31222	4.23108	1.1381	0.00015	0.00562659
ENSSSCT00000015193	ENSSSCG00000013907	-	chr2:59061511-59064004	905.695	1630.47	-0.848189	0.0002	0.00694839
ENSSSCT00000015194	ENSSSCG00000013908	C19orf60	chr2:59065440-59068526	34.0695	15.3088	1.15412	5e-05	0.00233958
ENSSSCT00000014713	ENSSSCG00000013468	THOP1	chr2:76370016-76389666	18.9188	11.831	0.677246	0.0018	0.0330571
ENSSSCT00000014719	ENSSSCG00000013474	S1PR4	chr2:75914773-75915931	10.1407	4.78562	1.08338	0.0004	0.0114389
ENSSSCT00000009314	ENSSSCG00000008511	-	chr3:113671406-113673397	14.2089	4.52814	1.6498	5e-05	0.00233958
ENSSSCT00000006169	ENSSSCG00000005610	-	chr1:301835732-301844619	4.37468	1.92924	1.18115	0.00055	0.0145015
ENSSSCT00000030863	ENSSSCG00000021965	-	chr13:156315860-156317843	12.2146	5.74195	1.08899	5e-05	0.00233958
ENSSSCT00000030864	ENSSSCG00000024134	MGLL	chr13:79998363-80086913	35.0008	22.1882	0.657598	0.00125	0.0257802
ENSSSCT00000002090	ENSSSCG00000001865	SCAPER	chr7:61582142-61745989	18.4937	38.0568	-1.04112	5e-05	0.00233958
ENSSSCT00000001679	ENSSSCG00000001506	RGL2	chr7:34159506-34166143	33.2272	20.0009	0.732303	0.0004	0.0114389
ENSSSCT00000002323	ENSSSCG00000023252	-	chr7:82412783-82413338	6.30652	23.7622	-1.91375	0.00055	0.0145015
ENSSSCT00000024405	ENSSSCG00000023998	PSMD2	chr13:131627271-131639170	58.9896	35.5704	0.729785	0.00055	0.0145015
ENSSSCT00000022809	ENSSSCG00000020909	-	GL892811.1:3128-7799	37.2072	63.7062	-0.775851	0.0002	0.00694839
ENSSSCT00000006954	ENSSSCG00000006346	-	chr4:96537110-96820806	36.1091	56.9989	-0.658573	0.00095	0.0212556
ENSSSCT00000031875	ENSSSCG00000027248	-	GL896502.1:793-8143	76.9418	119.6	-0.636382	0.00295	0.046399
ENSSSCT00000014330	ENSSSCG00000013110	TMEM109	chr2:10372949-10382184	31.1344	17.3553	0.843128	5e-05	0.00233958
ENSSSCT00000017635	ENSSSCG00000016194	USP37	chr15:133512790-133595116	16.862	30.1846	-0.840034	0.00025	0.0082395
ENSSSCT00000025870	ENSSSCG00000021663	-	chr5:7630611-7637369	7.07702	3.7649	0.910532	0.0006	0.0154606
ENSSSCT00000013608	ENSSSCG00000012443	CYSLTR1	chrX:71481818-71482841	3.69327	8.32644	-1.1728	0.00035	0.0104708
ENSSSCT00000016277	ENSSSCG00000014921	PRSS23	chr9:22903507-22913019	18.4637	10.6935	0.787948	0.0008	0.0188415
ENSSSCT00000018386	ENSSSCG00000016882	PARP8	chr16:31878943-32060032	17.0753	26.6163	-0.640396	0.0011	0.023598
ENSSSCT00000008006	ENSSSCG00000026071	-	chr17:45160727-45165060	11.3016	22.2425	-0.976791	5e-05	0.00233958
ENSSSCT00000005170	ENSSSCG00000004682	B2M	chr1:141532504-141538781	479.341	255.591	0.907214	0.00015	0.00562659
ENSSSCT00000013646	ENSSSCG00000012479	-	chrX:89912423-89992762	2.22248	4.17846	-0.910798	0.003	0.0469298
ENSSSCT00000028574	ENSSSCG00000028726	-	GL893725.2:2216-33142	45.0779	118.412	-1.39332	5e-05	0.00233958
ENSSSCT00000012166	ENSSSCG00000011117	-	JH118602.1:38680-65225	21.5139	39.2186	-0.866266	0.0001	0.0041022
ENSSSCT00000000314	ENSSSCG00000000293	ITGA5	chr5:20442127-20465312	18.8322	11.9113	0.660869	0.0013	0.0264339
ENSSSCT00000026905	ENSSSCG00000026585	PROCR	chr17:43729703-43734474	7.00901	3.72317	0.912677	0.0019	0.0342988
ENSSSCT00000006084	ENSSSCG00000005533	PTGS1	chr1:294753877-294780705	28.4303	17.5058	0.699598	0.0011	0.023598
ENSSSCT00000001732	ENSSSCG00000001554	SRPK1	chr7:36575698-36638641	35.9106	56.3744	-0.650628	0.00115	0.0243419
ENSSSCT00000003774	ENSSSCG00000003402	PGD	chr6:64609320-64625096	48.3577	27.9142	0.792744	0.00015	0.00562659
ENSSSCT00000018146	ENSSSCG00000016667	-	chr18:43753099-43977664	11.7771	23.4227	-0.991925	5e-05	0.00233958
ENSSSCT00000024676	ENSSSCG00000027376	-	chr5:16010997-16015664	5.54067	12.4813	-1.17163	5e-05	0.00233958
ENSSSCT00000027711	ENSSSCG00000028346	SAMM50	GL893573.1:715-22898	18.9	9.85982	0.938755	0.0002	0.00694839
ENSSSCT00000018994	ENSSSCG00000017448	KRT19	chr12:21536798-21540282	36.5298	8.73357	2.06443	5e-05	0.00233958
ENSSSCT00000019484	ENSSSCG00000017904	ENO3	chr12:54023316-54028701	4.84878	2.26479	1.09824	0.00225	0.0387352
ENSSSCT00000010856	ENSSSCG00000009906	SRSF9	chr14:42892688-42901227	57.4221	34.004	0.755902	0.00205	0.0363153
ENSSSCT00000016333	ENSSSCG00000014971	-	chr9:32147046-32148586	21.523	39.9114	-0.890923	0.0001	0.0041022
ENSSSCT00000016334	ENSSSCG00000014972	CCDC82	chr9:32410089-32435117	22.9779	49.2191	-1.09897	5e-05	0.00233958
ENSSSCT00000010270	ENSSSCG00000009373	-	chr11:15797582-15843547	3.8072	2.10256	0.856579	0.00215	0.0376149
ENSSSCT00000015734	ENSSSCG00000014396	KIAA0141	chr2:149731440-149747404	25.6247	15.0847	0.764449	0.0003	0.00935832
ENSSSCT00000002621	ENSSSCG00000002357	ALDH6A1	chr7:103117990-103136318	16.317	8.77934	0.894189	0.0005	0.0134625
ENSSSCT00000002192	ENSSSCG00000001959	CFL2	chr7:69920924-69924154	26.8531	42.0462	-0.646889	0.002	0.0357184
ENSSSCT00000013198	ENSSSCG00000012066	KCNJ15	chr13:212018090-212022237	5.2483	0.291893	4.16834	0.0002	0.00694839
ENSSSCT00000022383	ENSSSCG00000024844	-	chr13:145063934-145108286	44.4205	25.4017	0.806298	0.0007	0.0172003
ENSSSCT00000027267	ENSSSCG00000023325	ACY1	chr13:37310852-37315586	33.8119	13.0409	1.37448	5e-05	0.00233958
ENSSSCT00000019137	ENSSSCG00000017579	-	GL896296.2:15138-19536	160.392	54.3507	1.56123	5e-05	0.00233958
ENSSSCT00000019133	ENSSSCG00000017576	-	chr12:26716456-26723604	1.98463	4.0005	-1.01131	0.0022	0.0381848
ENSSSCT00000019139	ENSSSCG00000017581	-	chr12:26469601-26470127	755.447	306.936	1.29939	5e-05	0.00233958
ENSSSCT00000001908	ENSSSCG00000001708	CDC5L	chr7:45306184-45352111	37.9764	59.9345	-0.658284	0.0014	0.0278436
ENSSSCT00000032134	ENSSSCG00000029762	-	chr6:110933227-111005312	2.30796	3.87343	-0.746997	0.0022	0.0381848
ENSSSCT00000023177	ENSSSCG00000028490	-	chr16:86038186-86042842	39.6637	23.0875	0.780707	0.00035	0.0104708
ENSSSCT00000017206	ENSSSCG00000015801	TLR3	chr15:53840782-53852536	6.98544	16.8688	-1.27193	0.00235	0.0397991
ENSSSCT00000017202	ENSSSCG00000015798	ANKRD37	chr15:53346644-53349699	3.45872	7.79988	-1.17322	0.00095	0.0212556
ENSSSCT00000029270	ENSSSCG00000027660	IFI44L	chr6:124816722-124835978	73.3668	188.458	-1.36104	5e-05	0.00233958
ENSSSCT00000019673	ENSSSCG00000018078	COX2	chrMT:8202-8890	3448.14	9095.27	-1.3993	0.00025	0.0082395
ENSSSCT00000019676	ENSSSCG00000018081	ATP6	chrMT:8958-10583	1018.19	4592.04	-2.17312	0.0005	0.0134625
ENSSSCT00000019679	ENSSSCG00000018084	ND3	chrMT:10652-10998	714.175	1983.37	-1.47361	5e-05	0.00233958
ENSSSCT00000012664	ENSSSCG00000011572	-	chr13:73561593-73569984	38.898	19.2358	1.0159	5e-05	0.00233958
ENSSSCT00000014799	ENSSSCG00000013550	SLC25A23	chr2:72958831-72965057	6.25845	2.62413	1.25396	0.00075	0.0180862
ENSSSCT00000011310	ENSSSCG00000010332	PLAC9	chr14:88501438-88513083	16.5947	6.52692	1.34625	5e-05	0.00233958
ENSSSCT00000013222	ENSSSCG00000012088	-	chr13:217908522-217920269	11.9395	6.4941	0.878537	0.00025	0.0082395
ENSSSCT00000001548	ENSSSCG00000001412	C6orf47	chr7:27476615-27478065	14.0861	7.74547	0.862849	0.0008	0.0188415
ENSSSCT00000007257	ENSSSCG00000006623	PSMB4	chr4:107036321-107038687	114.625	69.6778	0.718155	0.00055	0.0145015
ENSSSCT00000000709	ENSSSCG00000000653	CD69	chr5:64909900-64917880	11.0473	19.0978	-0.789715	0.00085	0.0195978
ENSSSCT00000006661	ENSSSCG00000006070	COX6C	chr4:39990793-40005773	124.564	60.1814	1.0495	5e-05	0.00233958
ENSSSCT00000006662	ENSSSCG00000006071	-	chr4:40006391-40202274	18.3756	27.8238	-0.598527	0.00235	0.0397991
ENSSSCT00000003059	ENSSSCG00000002762	TERF2	chr6:16552312-16578543	13.7471	22.2175	-0.69257	0.00125	0.0257802
ENSSSCT00000003052	ENSSSCG00000002755	NFAT5	chr6:16261576-16381887	35.4445	79.797	-1.17077	5e-05	0.00233958
ENSSSCT00000031660	ENSSSCG00000021379	C1QTNF1	GL894007.1:40620-47818	11.82	5.06951	1.22131	0.00045	0.0124486
ENSSSCT00000030762	ENSSSCG00000022798	LRRC8B	chr4:139107288-139121900	14.3305	23.0011	-0.682611	0.0009	0.0204684
ENSSSCT00000001764	ENSSSCG00000001584	-	chr7:38746484-38878917	33.6895	91.6995	-1.44461	5e-05	0.00233958
ENSSSCT00000000089	ENSSSCG00000000083	RPS19BP1	chr5:6034981-6038546	28.4992	15.2985	0.897534	0.00035	0.0104708
ENSSSCT00000000086	ENSSSCG00000000080	GRAP2	chr5:5668591-5737551	7.728	3.85553	1.00317	0.0008	0.0188415
ENSSSCT00000019305	ENSSSCG00000017738	ADAP2	chr12:44622104-44653020	22.0455	13.3915	0.719168	0.00055	0.0145015
ENSSSCT00000018656	ENSSSCG00000017137	METRNL	chr12:554561-562054	19.2948	7.37383	1.38773	5e-05	0.00233958
ENSSSCT00000018652	ENSSSCG00000017134	FN3KRP	chr12:261599-269307	10.8256	5.29861	1.03077	0.0001	0.0041022
ENSSSCT00000010422	ENSSSCG00000009505	MBNL2	chr11:73512512-73590564	11.6077	25.0791	-1.1114	5e-05	0.00233958
ENSSSCT00000004007	ENSSSCG00000003612	EIF3I	chr6:82728284-82737483	59.8553	35.3392	0.760211	0.0006	0.0154606
ENSSSCT00000004000	ENSSSCG00000003605	PTP4A2	chr6:82337829-82348373	158.496	243.557	-0.61981	0.00195	0.0350025
ENSSSCT00000011438	ENSSSCG00000010452	IFIT3	chr14:110209343-110210870	45.2094	98.2142	-1.11931	5e-05	0.00233958
ENSSSCT00000011439	ENSSSCG00000010453	IFIT1	chr14:110223575-110235651	16.9885	59.5463	-1.80945	0.0013	0.0264339
ENSSSCT00000002936	ENSSSCG00000002646	TRAPPC2L	chr6:1055727-1059412	12.7002	5.52647	1.20043	0.0021	0.0370256
ENSSSCT00000024362	ENSSSCG00000027831	NOP10	chr7:86158380-86158945	183.732	768.934	-2.06526	5e-05	0.00233958
ENSSSCT00000025090	ENSSSCG00000027681	-	GL895238.2:49253-91556	19.3004	32.0419	-0.73133	0.0003	0.00935832
ENSSSCT00000025093	ENSSSCG00000026023	-	chr18:5784459-6014120	19.7824	47.0059	-1.24862	5e-05	0.00233958
ENSSSCT00000025549	ENSSSCG00000023052	-	chr6:96830847-96891401	22.5	41.6244	-0.887502	5e-05	0.00233958
ENSSSCT00000017170	ENSSSCG00000015769	SPCS3	chr15:44496158-44505427	42.5918	20.1072	1.08286	5e-05	0.00233958
ENSSSCT00000019408	ENSSSCG00000017833	-	GL893571.2:5395-60058	3.41662	6.94925	-1.02429	0.0007	0.0172003
ENSSSCT00000011635	ENSSSCG00000010638	TCF7L2	chr14:134586335-134788242	26.2443	64.9132	-1.30651	5e-05	0.00233958
ENSSSCT00000018758	ENSSSCG00000017231	NAT9	chr12:6449635-6453205	16.1051	8.69426	0.889386	0.00135	0.0271896
ENSSSCT00000018754	ENSSSCG00000017227	FDXR	chr12:6362553-6373263	4.43607	2.00384	1.14652	0.00085	0.0195978
ENSSSCT00000017914	ENSSSCG00000016451	GIMAP1	chr18:6872940-6875292	235.561	112.91	1.06093	5e-05	0.00233958
ENSSSCT00000009741	ENSSSCG00000008898	HOPX	chr8:57628887-57634389	31.0501	14.1051	1.13838	5e-05	0.00233958
ENSSSCT00000023513	ENSSSCG00000022864	-	GL892260.2:17431-22665	64.7871	41.757	0.633689	0.0031	0.0480799
ENSSSCT00000007963	ENSSSCG00000007278	AHCY	chr17:42693944-42706680	42.222	26.8574	0.652674	0.0018	0.0330571
ENSSSCT00000007964	ENSSSCG00000007279	DYNLRB1	chr17:43121868-43139869	43.652	80.6182	-0.885059	0.00015	0.00562659
ENSSSCT00000030447	ENSSSCG00000023324	-	chr9:50880741-50910465	41.2875	70.3075	-0.767973	0.0005	0.0134625
ENSSSCT00000013253	ENSSSCG00000012116	PRPS2	chrX:10371284-10432354	114.246	66.5144	0.780405	0.00025	0.0082395
ENSSSCT00000024536	ENSSSCG00000026186	-	GL893650.1:1348-9922	13.1181	23.3779	-0.833586	0.0013	0.0264339
ENSSSCT00000024532	ENSSSCG00000026771	ALKBH5	GL896341.1:3546-26340	24.6321	15.2087	0.695647	0.0009	0.0204684
ENSSSCT00000025669	ENSSSCG00000023205	-	chr12:27397293-27438164	39.1199	87.9963	-1.16954	5e-05	0.00233958
ENSSSCT00000017283	ENSSSCG00000015872	GPD2	chr15:70811285-70946574	11.0012	6.73259	0.708425	0.00115	0.0243419
ENSSSCT00000017282	ENSSSCG00000015871	NR4A2	chr15:70671006-70679616	3.10603	5.54665	-0.836546	0.0002	0.00694839
ENSSSCT00000016886	ENSSSCG00000015499	-	chr9:128035939-128191303	74.3406	123.181	-0.728556	0.0003	0.00935832
ENSSSCT00000024984	ENSSSCG00000023198	-	chr8:79851213-79862099	23.4044	40.7078	-0.798527	0.0004	0.0114389
ENSSSCT00000028182	ENSSSCG00000026959	NPAT	chr9:40632922-40676082	15.4933	24.5189	-0.66225	0.0016	0.0305587
ENSSSCT00000005817	ENSSSCG00000005282	VPS13A	chr1:256783357-257095026	18.5702	35.7546	-0.945144	5e-05	0.00233958
ENSSSCT00000005813	ENSSSCG00000005278	PRUNE2	chr1:256320553-256399971	6.39747	11.8636	-0.890973	0.0001	0.0041022
ENSSSCT00000017708	ENSSSCG00000016263	-	chr15:144981351-145019301	36.661	68.5418	-0.902737	5e-05	0.00233958
ENSSSCT00000014249	ENSSSCG00000013036	FKBP2	chr2:6935188-6936674	41.5916	20.0321	1.05398	0.00095	0.0212556
ENSSSCT00000014241	ENSSSCG00000013028	ESRRA	chr2:6867950-6878759	16.6904	8.62399	0.952595	0.00235	0.0397991
ENSSSCT00000014243	ENSSSCG00000013030	PRDX5	chr2:6864026-6867851	14.6765	7.00571	1.06691	0.00015	0.00562659
ENSSSCT00000002000	ENSSSCG00000001785	MESDC1	chr7:55432803-55434875	14.4284	6.55701	1.1378	0.0001	0.0041022
ENSSSCT00000008791	ENSSSCG00000008022	TELO2	chr3:41835709-41844542	20.3363	12.4999	0.702145	0.00125	0.0257802
ENSSSCT00000004023	ENSSSCG00000003627	ZMYM4	chr6:85026746-85148157	21.3046	32.2244	-0.596989	0.00235	0.0397991
ENSSSCT00000004022	ENSSSCG00000003626	-	chr6:84811800-84825683	22.7169	39.3552	-0.792789	0.0003	0.00935832
ENSSSCT00000004793	ENSSSCG00000004337	MANEA	chr1:71027086-71081123	12.1315	25.4098	-1.06663	5e-05	0.00233958
ENSSSCT00000010042	ENSSSCG00000009170	-	chr8:128097095-128129034	21.8707	44.505	-1.02497	5e-05	0.00233958
ENSSSCT00000010043	ENSSSCG00000009171	-	chr8:128229408-128321167	45.3115	83.551	-0.882782	5e-05	0.00233958
ENSSSCT00000010041	ENSSSCG00000009169	SLC39A8	chr8:127755060-127826415	64.2817	31.727	1.0187	5e-05	0.00233958
ENSSSCT00000009461	ENSSSCG00000008648	RSAD2	chr3:137667911-137683557	22.8565	71.3693	-1.6427	5e-05	0.00233958
ENSSSCT00000006162	ENSSSCG00000005604	PBX3	chr1:300208110-300433703	11.771	20.3769	-0.791696	0.0004	0.0114389
ENSSSCT00000003327	ENSSSCG00000002995	-	chr6:44685811-44694279	34.0424	20.9177	0.70261	0.00165	0.0311763
ENSSSCT00000011806	ENSSSCG00000010790	ECHS1	chr14:153776314-153784497	37.7304	15.0279	1.32808	5e-05	0.00233958
ENSSSCT00000022264	ENSSSCG00000020894	-	JH118745.1:61508-94550	2.67353	8.08322	-1.59618	0.0001	0.0041022
ENSSSCT00000000006	ENSSSCG00000000005	-	chr5:496539-504125	7.79006	3.33854	1.22242	0.001	0.0220024
ENSSSCT00000000917	ENSSSCG00000000843	TXNRD1	chr5:83657863-83701655	24.7253	15.0262	0.718508	0.0009	0.0204684
ENSSSCT00000029478	ENSSSCG00000030610	-	chr2:16099992-16110763	44.5732	79.1747	-0.828861	0.00015	0.00562659
ENSSSCT00000027349	ENSSSCG00000023929	TXNRD3	chr13:80680405-80717889	15.5763	9.50471	0.712634	0.0025	0.0415749
ENSSSCT00000002517	ENSSSCG00000002260	-	chr7:94021596-94078201	25.1924	10.7465	1.22912	5e-05	0.00233958
ENSSSCT00000006424	ENSSSCG00000005845	TOR4A	chr1:314112196-314114510	21.7813	9.84849	1.14512	5e-05	0.00233958
ENSSSCT00000025252	ENSSSCG00000024555	ING2	chr15:51531446-51539330	6.98709	13.3179	-0.930597	0.00015	0.00562659
ENSSSCT00000014831	ENSSSCG00000013579	CD209	chr2:71917404-71931695	4.79664	0.577247	3.05476	0.0028	0.0448501
ENSSSCT00000004602	ENSSSCG00000004163	BCLAF1	chr1:31490842-31513300	80.5568	151.943	-0.915453	0.0001	0.0041022
ENSSSCT00000035235	ENSSSCG00000009138	CFI	chr8:120517216-120554337	22.0309	7.89417	1.48067	5e-05	0.00233958
ENSSSCT00000011926	ENSSSCG00000010900	-	chr10:25096497-25193569	15.9477	28.2384	-0.82431	0.00085	0.0195978
ENSSSCT00000011923	ENSSSCG00000010897	-	chr10:24661047-24677921	16.9895	29.657	-0.803736	0.00105	0.0228259
ENSSSCT00000012294	ENSSSCG00000011227	-	chr13:18743777-18747725	420.844	777.788	-0.886092	5e-05	0.00233958
ENSSSCT00000028399	ENSSSCG00000022208	TNFRSF1B	GL896374.1:13995-31976	68.4062	43.5287	0.652159	0.0015	0.0292555
ENSSSCT00000028391	ENSSSCG00000027745	ABCG1	chr13:215898401-215958339	16.913	10.4684	0.692099	0.0017	0.031837
ENSSSCT00000028396	ENSSSCG00000024333	-	GL896282.2:2202-27979	8.59092	24.553	-1.51501	5e-05	0.00233958
ENSSSCT00000008612	ENSSSCG00000007861	GP2	chr3:26272814-26292580	1.59735	3.86683	-1.27547	0.0008	0.0188415
ENSSSCT00000019021	ENSSSCG00000017472	IGFBP4	chr12:22275242-22290067	93.8024	44.7077	1.0691	5e-05	0.00233958
ENSSSCT00000019026	ENSSSCG00000017475	RARA	chr12:22357385-22381315	51.7947	31.7358	0.70669	0.00085	0.0195978
ENSSSCT00000011212	ENSSSCG00000010243	-	chr14:77889104-77906854	29.8457	49.4385	-0.728114	0.0011	0.023598
ENSSSCT00000004618	ENSSSCG00000004179	VNN2	chr1:34481247-34490749	3.39553	1.38536	1.29338	0.0004	0.0114389
ENSSSCT00000028802	ENSSSCG00000029855	LHFP	chr11:14558883-14559276	36.7057	12.2333	1.58519	0.0001	0.0041022
ENSSSCT00000002281	ENSSSCG00000002039	MMP14	chr7:81413667-81425248	57.0415	34.5329	0.724038	0.0003	0.00935832
ENSSSCT00000006506	ENSSSCG00000005926	PARP10	chr4:790064-797030	18.8305	12.0101	0.648829	0.0025	0.0415749
ENSSSCT00000000251	ENSSSCG00000000232	ACVRL1	chr5:17855278-17871426	43.8377	22.9216	0.935464	0.00075	0.0180862
ENSSSCT00000026731	ENSSSCG00000022719	RAB20	chr11:84681238-84703333	24.3888	13.0673	0.90026	0.0002	0.00694839
ENSSSCT00000001143	ENSSSCG00000001049	HIVEP1	chr7:8920529-9065107	9.06634	17.3704	-0.938041	5e-05	0.00233958
ENSSSCT00000001147	ENSSSCG00000001053	TBC1D7	chr7:9976368-10048579	12.0174	6.61809	0.860642	0.0005	0.0134625
ENSSSCT00000008456	ENSSSCG00000007713	WBSCR22	chr3:10656158-10669332	30.2358	17.8956	0.756652	0.0019	0.0342988
ENSSSCT00000010501	ENSSSCG00000009580	S1PR3	chr14:883129-894214	3.74123	6.57245	-0.812918	0.0023	0.0393085
ENSSSCT00000025356	ENSSSCG00000028197	PFKL	chr13:217047198-217070998	20.9697	11.5798	0.856699	0.0001	0.0041022
ENSSSCT00000025358	ENSSSCG00000022504	-	GL892477.1:3381-26367	11.9633	6.62385	0.852874	0.00015	0.00562659
ENSSSCT00000025359	ENSSSCG00000025104	-	chr12:6320505-6321529	19.7377	8.63121	1.19332	0.00045	0.0124486
ENSSSCT00000032047	ENSSSCG00000024014	-	chr8:4509861-4515871	15.4884	8.98979	0.784832	0.0016	0.0305587
ENSSSCT00000026071	ENSSSCG00000022295	C9orf16	chr1:302606723-302610204	36.3437	19.6106	0.890069	0.00075	0.0180862
ENSSSCT00000017339	ENSSSCG00000015923	NOSTRIN	chr15:84397377-84450536	18.0584	33.8241	-0.905376	0.00015	0.00562659
ENSSSCT00000023591	ENSSSCG00000023984	RSL1D1	GL893953.2:105742-117192	23.291	41.1215	-0.820122	0.00035	0.0104708
ENSSSCT00000023594	ENSSSCG00000022318	ERG	chr13:212084503-212156974	7.45545	11.8108	-0.663738	0.0023	0.0393085
ENSSSCT00000012467	ENSSSCG00000011389	GMPPB	chr13:35429912-35432356	12.0665	5.89936	1.03237	0.0003	0.00935832
ENSSSCT00000009150	ENSSSCG00000008356	-	chr3:79353585-79358978	31.4797	59.5105	-0.918719	0.0001	0.0041022
ENSSSCT00000015787	ENSSSCG00000014441	-	chr2:157856238-157882290	246.546	146.77	0.748301	0.0007	0.0172003
ENSSSCT00000000418	ENSSSCG00000025467	-	chr5:23123885-23127111	50.6355	20.2611	1.32144	5e-05	0.00233958
ENSSSCT00000031162	ENSSSCG00000024095	-	chr8:146540274-146542690	5.42682	18.7142	-1.78596	5e-05	0.00233958
ENSSSCT00000022979	ENSSSCG00000029570	-	chr3:141717171-141773584	12.522	7.43295	0.752462	0.0004	0.0114389
ENSSSCT00000030347	ENSSSCG00000027165	UBE2G2	chr13:217375638-217390019	18.0489	10.5172	0.779161	0.0008	0.0188415
ENSSSCT00000022352	ENSSSCG00000024752	ALDH4A1	chr6:71470879-71540224	11.775	5.84219	1.01115	0.0026	0.0427346
ENSSSCT00000022357	ENSSSCG00000026872	TNFSF13	GL896258.1:1741-3865	14.3817	6.14217	1.22742	0.00105	0.0228259
ENSSSCT00000031907	ENSSSCG00000029465	-	chr11:308712-344315	15.4565	26.7779	-0.792834	0.0009	0.0204684
ENSSSCT00000026504	ENSSSCG00000021410	STRAP	chr5:60006521-60026279	47.2643	28.9269	0.708342	0.0011	0.023598
ENSSSCT00000017033	ENSSSCG00000015637	SEC61G	chr9:153348317-153355773	18.9473	8.40769	1.17221	0.00095	0.0212556
ENSSSCT00000024901	ENSSSCG00000022789	-	chr13:183834655-183877970	16.4661	8.35069	0.979528	0.0008	0.0188415
ENSSSCT00000016785	ENSSSCG00000015410	PHTF2	chr9:112759754-112803277	51.8944	83.5599	-0.687232	0.00065	0.0163188
ENSSSCT00000016789	ENSSSCG00000015414	FAM185A	chr9:113274168-113323326	9.36053	17.3068	-0.886679	0.0001	0.0041022
ENSSSCT00000011069	ENSSSCG00000010108	-	chr14:54169496-54205605	5.16753	2.36635	1.12681	0.00015	0.00562659
ENSSSCT00000014540	ENSSSCG00000013314	QSER1	chr2:30443548-30531265	26.5364	45.1581	-0.76701	0.0002	0.00694839
ENSSSCT00000013018	ENSSSCG00000011896	ADPRH	chr13:150005103-150011761	22.3403	13.9983	0.674391	0.0028	0.0448501
ENSSSCT00000013019	ENSSSCG00000011897	-	chr13:150079282-150082324	29.488	10.5792	1.47891	0.0003	0.00935832
ENSSSCT00000023251	ENSSSCG00000022086	RBMX2	GL894065.1:52420-59637	5.87119	12.1613	-1.05058	0.0014	0.0278436
ENSSSCT00000004883	ENSSSCG00000004420	TRAF3IP2	chr1:87048039-87102035	12.0599	21.3612	-0.824769	0.0009	0.0204684
ENSSSCT00000012055	ENSSSCG00000011013	WAC	chr10:44120644-44210868	38.6103	64.6641	-0.74398	0.00055	0.0145015
ENSSSCT00000011503	ENSSSCG00000010513	LCOR	chr14:118065018-118068750	16.8198	31.8736	-0.922201	5e-05	0.00233958
ENSSSCT00000015437	ENSSSCG00000014133	RPS23	chr2:92675094-92676828	1504.83	776.242	0.955019	0.00025	0.0082395
ENSSSCT00000015430	ENSSSCG00000014126	MSH3	chr2:91102263-91281987	13.6102	22.2606	-0.709805	0.00055	0.0145015
ENSSSCT00000009348	ENSSSCG00000008543	-	chr3:118296680-118301540	34.1471	88.8035	-1.37885	5e-05	0.00233958
ENSSSCT00000006137	ENSSSCG00000005584	CRB2	chr1:297889591-297910738	1.07162	0.349081	1.61816	0.00045	0.0124486
ENSSSCT00000031297	ENSSSCG00000021980	-	chr11:11291632-11293597	167.433	405.114	-1.27475	5e-05	0.00233958
ENSSSCT00000000996	ENSSSCG00000000912	EEA1	chr5:94406461-94492337	25.7174	41.9665	-0.706492	0.0006	0.0154606
ENSSSCT00000002596	ENSSSCG00000002333	-	chr7:101881457-102041627	2.80755	8.43487	-1.58705	0.0024	0.0404411
ENSSSCT00000001648	ENSSSCG00000001477	RING1	chr7:29748102-29752115	33.9266	52.8581	-0.639708	0.00185	0.0336543
ENSSSCT00000001644	ENSSSCG00000001475	LOC100155600	chr7:29756224-29760618	19.4731	9.67635	1.00894	5e-05	0.00233958
ENSSSCT00000030523	ENSSSCG00000023379	UBE2L6	chr2:12987516-13002993	45.8219	73.5165	-0.682031	0.0018	0.0330571
ENSSSCT00000027923	ENSSSCG00000026025	HMGCL	chr6:75396360-75415548	17.6137	9.76834	0.850511	0.00015	0.00562659
ENSSSCT00000027920	ENSSSCG00000022367	-	JH118492.1:20764-40049	25.5511	51.4964	-1.01109	0.0003	0.00935832
ENSSSCT00000030602	ENSSSCG00000030108	-	chr17:57190144-57221225	10.9671	29.9466	-1.44921	5e-05	0.00233958
ENSSSCT00000030601	ENSSSCG00000028299	-	GL896304.2:10964-21478	1.97384	0.501109	1.97781	0.0025	0.0415749
ENSSSCT00000003641	ENSSSCG00000003278	-	chr6:53768200-53774819	9.6943	16.9635	-0.807223	0.0002	0.00694839
ENSSSCT00000031734	ENSSSCG00000022317	SLC38A10	chr12:1374294-1425439	23.1574	13.3755	0.79188	5e-05	0.00233958
ENSSSCT00000006698	ENSSSCG00000006106	CDH17	chr4:45950524-46015911	0.411967	1.21068	-1.55522	0.0018	0.0330571
ENSSSCT00000032276	ENSSSCG00000026418	-	GL896288.1:1922-7047	37.6199	18.9961	0.985795	0.0004	0.0114389
ENSSSCT00000006968	ENSSSCG00000006359	ADAMTS4	chr4:97117568-97125927	1.84233	0.419012	2.13646	5e-05	0.00233958
ENSSSCT00000025781	ENSSSCG00000029578	-	chr6:25836325-25877196	25.3025	48.3713	-0.934871	5e-05	0.00233958
ENSSSCT00000025780	ENSSSCG00000029039	-	GL894447.1:45-18025	6.92439	12.3551	-0.835351	5e-05	0.00233958
ENSSSCT00000030066	ENSSSCG00000021255	ADA	chr17:52502091-52520582	125.569	63.7511	0.977954	5e-05	0.00233958
ENSSSCT00000025437	ENSSSCG00000023806	LRRN1	chr13:66656117-66784500	9.07609	23.6213	-1.37994	5e-05	0.00233958
ENSSSCT00000036384	ENSSSCG00000001377	-	chr7:26934427-26943418	89.316	52.7743	0.759084	0.00075	0.0180862
ENSSSCT00000023496	ENSSSCG00000028802	-	chr6:53299111-53303684	3.86283	1.0536	1.87433	0.0001	0.0041022
ENSSSCT00000023491	ENSSSCG00000021860	-	chr7:23092694-23093006	190.332	34.5735	2.46078	5e-05	0.00233958
ENSSSCT00000027556	ENSSSCG00000028025	WDR74	chr2:8276731-8282140	11.366	5.99282	0.92342	0.0013	0.0264339
ENSSSCT00000019536	ENSSSCG00000017952	SAT2	chr12:55260975-55262606	3.82111	1.25791	1.60296	0.00205	0.0363153
ENSSSCT00000029331	ENSSSCG00000027312	PTCH1	chr10:30847385-30915236	5.36653	8.73287	-0.702465	0.00065	0.0163188
ENSSSCT00000017599	ENSSSCG00000016164	IKZF2	chr15:127685829-127740305	25.6448	41.9709	-0.710719	0.00065	0.0163188
ENSSSCT00000025843	ENSSSCG00000026216	-	chr4:72403555-72426251	5.85957	13.9147	-1.24775	0.00015	0.00562659
ENSSSCT00000012988	ENSSSCG00000011874	PARP14	chr13:147430045-147483562	62.5747	147.493	-1.237	5e-05	0.00233958
ENSSSCT00000005121	ENSSSCG00000004636	TRPM7	chr1:134599617-134689679	50.7149	84.8213	-0.742017	0.0002	0.00694839
ENSSSCT00000005124	ENSSSCG00000004639	USP8	chr1:134748669-134815999	34.8485	61.1039	-0.810166	5e-05	0.00233958
ENSSSCT00000009637	ENSSSCG00000008807	GUF1	chr8:36876644-36897342	7.4797	15.6926	-1.06904	5e-05	0.00233958
ENSSSCT00000009639	ENSSSCG00000008809	GABRG1	chr8:38019083-38133029	1.15024	2.57169	-1.16078	0.00245	0.0410009
ENSSSCT00000014662	ENSSSCG00000013418	CFD	chr2:77485871-77487847	239.865	158.278	0.599758	0.0026	0.0427346
ENSSSCT00000026140	ENSSSCG00000024477	-	chr15:115429402-115506114	528.486	943.969	-0.836875	0.00105	0.0228259
ENSSSCT00000028507	ENSSSCG00000027348	WIPF1	chr15:89761502-89836721	20.4257	32.5499	-0.672265	0.0011	0.023598
ENSSSCT00000028501	ENSSSCG00000024375	-	chr9:136360730-136364508	8.53795	16.9876	-0.992518	0.00085	0.0195978
ENSSSCT00000005947	ENSSSCG00000005404	-	GL892685.2:110441-156598	2.59098	6.4314	-1.31163	5e-05	0.00233958
ENSSSCT00000007891	ENSSSCG00000007211	ZCCHC3	chr17:39663958-39665167	11.0957	5.06499	1.13137	0.0004	0.0114389
ENSSSCT00000026955	ENSSSCG00000027614	-	chr9:132262187-132295230	41.9497	68.6329	-0.710239	0.00165	0.0311763
ENSSSCT00000033065	ENSSSCG00000030776	CH242-9E10.1	chr15:101554456-101566282	50.1033	23.1781	1.11214	5e-05	0.00233958
ENSSSCT00000033397	ENSSSCG00000007334	SRC	chr17:45918876-45940163	42.315	23.7958	0.830463	0.0003	0.00935832
ENSSSCT00000018171	ENSSSCG00000016690	-	chr18:48252784-48385226	0.488412	2.11945	-2.11752	0.00125	0.0257802
ENSSSCT00000022668	ENSSSCG00000021750	MEX3D	chr2:78141927-78150406	20.707	11.37	0.864884	0.00015	0.00562659
ENSSSCT00000035578	ENSSSCG00000003410	CH242-449E16.1	chr6:65144360-65150734	14.8189	25.1831	-0.765019	0.0004	0.0114389
ENSSSCT00000027748	ENSSSCG00000023619	SLC12A9	chr3:8129943-8139441	21.755	12.2783	0.825231	0.00015	0.00562659
ENSSSCT00000012397	ENSSSCG00000011322	CCR1	chr13:32323641-32330286	41.1781	22.6883	0.859932	0.00025	0.0082395
ENSSSCT00000011151	ENSSSCG00000010185	GALNT2	chr14:64772891-64953135	22.6692	14.1239	0.682593	0.0013	0.0264339
ENSSSCT00000003212	ENSSSCG00000002907	-	chr6:40548762-40559160	87.7493	53.1139	0.724299	0.0019	0.0342988
ENSSSCT00000030610	ENSSSCG00000028788	BORCS6	chr12:55880278-55881343	7.8782	3.80117	1.05142	0.00315	0.0486298
ENSSSCT00000022463	ENSSSCG00000029900	DMPK	GL896302.1:110787-119908	10.9758	4.45455	1.30098	5e-05	0.00233958
ENSSSCT00000031984	ENSSSCG00000030095	ZBTB16	chr9:46458176-46459448	36.416	17.8305	1.03022	5e-05	0.00233958
ENSSSCT00000017892	ENSSSCG00000016431	GALNTL5	chr18:5661557-5723817	1.38771	2.8656	-1.04613	0.0008	0.0188415
ENSSSCT00000032161	ENSSSCG00000008456	-	chr3:102783580-102846430	12.4373	29.0621	-1.22447	5e-05	0.00233958
ENSSSCT00000017270	ENSSSCG00000015859	SAP130	chr15:66025272-66122052	8.97509	17.8389	-0.991029	5e-05	0.00233958
ENSSSCT00000017278	ENSSSCG00000015867	PRPF40A	chr15:67032519-67085300	35.2727	58.1257	-0.720625	0.00035	0.0104708
ENSSSCT00000028150	ENSSSCG00000025181	-	chr3:109622368-109667785	82.1464	247.697	-1.59231	5e-05	0.00233958
ENSSSCT00000005534	ENSSSCG00000005018	CDKL1	chr1:200424776-200440531	37.068	72.5807	-0.969413	5e-05	0.00233958
ENSSSCT00000010983	ENSSSCG00000010026	PIK3IP1	chr14:51151821-51162385	28.0458	14.6756	0.934367	5e-05	0.00233958
ENSSSCT00000010981	ENSSSCG00000010024	RNF185	chr14:51057233-51088417	13.1899	5.73133	1.20249	0.00095	0.0212556
ENSSSCT00000014740	ENSSSCG00000013494	MATK	chr2:75503305-75510472	19.7815	8.46977	1.22375	5e-05	0.00233958
ENSSSCT00000030839	ENSSSCG00000029842	-	GL894766.2:15848-34916	2.33662	4.36438	-0.901356	0.00225	0.0387352
ENSSSCT00000001539	ENSSSCG00000001408	AIF1	chr7:27520796-27522927	255.806	124.836	1.03502	5e-05	0.00233958
ENSSSCT00000003977	ENSSSCG00000003582	SMPDL3B	chr6:78600671-78624777	2.18022	0.790013	1.46452	0.00045	0.0124486
ENSSSCT00000007264	ENSSSCG00000006628	PSMD4	chr4:107246978-107257425	73.4895	46.0094	0.67561	0.0019	0.0342988
ENSSSCT00000004538	ENSSSCG00000004103	PCMT1	chr1:18440911-18462186	36.3445	19.9679	0.864057	0.00165	0.0311763
ENSSSCT00000029292	ENSSSCG00000029825	-	chr1:293302881-293310134	24.1141	53.3462	-1.14551	5e-05	0.00233958
ENSSSCT00000024474	ENSSSCG00000027709	PARP9	chr13:147586920-147621804	25.2119	43.8428	-0.798235	5e-05	0.00233958
ENSSSCT00000030173	ENSSSCG00000025598	-	chr15:79412980-79434415	6.25824	14.2807	-1.19024	5e-05	0.00233958
ENSSSCT00000000280	ENSSSCG00000000261	IGFBP6	chr5:18768001-18772057	4.97714	2.10827	1.23926	0.0019	0.0342988
ENSSSCT00000000283	ENSSSCG00000000264	-	chr5:18912875-18914228	12.7386	7.25502	0.812158	0.00325	0.0495596
ENSSSCT00000000285	ENSSSCG00000000266	PFDN5	chr5:18948439-18952540	76.1183	37.2341	1.03162	0.00055	0.0145015
ENSSSCT00000006612	ENSSSCG00000006025	PKHD1L1	chr4:30267984-30406481	2.42019	1.24473	0.959289	0.00075	0.0180862
ENSSSCT00000031822	ENSSSCG00000025766	SLC10A3	chrX:143573660-143575094	9.22955	5.06438	0.865875	0.0023	0.0393085
ENSSSCT00000018664	ENSSSCG00000017144	NPTX1	chr12:1902946-1991716	11.5305	4.32	1.41635	5e-05	0.00233958
ENSSSCT00000016950	ENSSSCG00000015560	ARPC5	chr9:137168060-137178358	219.642	125.601	0.806308	0.0005	0.0134625
ENSSSCT00000008158	ENSSSCG00000007454	ZMYND8	chr17:55169857-55282539	24.0991	39.5894	-0.716134	0.00065	0.0163188
ENSSSCT00000012501	ENSSSCG00000011421	MANF	chr13:36895067-36899306	27.8888	13.5475	1.04166	5e-05	0.00233958
ENSSSCT00000028580	ENSSSCG00000026733	-	chr18:10581477-10643535	20.0317	42.0731	-1.07061	5e-05	0.00233958
ENSSSCT00000011461	ENSSSCG00000010473	-	chr14:113982145-114189630	6.47627	11.7762	-0.862635	0.0001	0.0041022
ENSSSCT00000011460	ENSSSCG00000010472	HHEX	chr14:113794195-113800161	14.4645	25.3349	-0.808615	0.0003	0.00935832
ENSSSCT00000007817	ENSSSCG00000007145	ADAM33	chr17:36350318-36365013	1.36885	0.473734	1.53081	0.0008	0.0188415
ENSSSCT00000002945	ENSSSCG00000002654	-	chr6:2037171-2079622	12.5725	7.55397	0.734959	0.00295	0.046399
ENSSSCT00000002946	ENSSSCG00000002655	MAP1LC3B	chr6:2007808-2029003	43.0712	26.2975	0.711799	0.00135	0.0271896
ENSSSCT00000001768	ENSSSCG00000001588	DNAH8	chr7:39286128-39569290	1.27687	2.72336	-1.09278	5e-05	0.00233958
ENSSSCT00000007382	ENSSSCG00000026907	-	chr4:114169753-114195258	37.6883	17.7137	1.08925	0.00045	0.0124486
ENSSSCT00000007037	ENSSSCG00000006423	OR6N2	chr4:99482803-99483757	2.04213	7.60567	-1.897	0.0001	0.0041022
ENSSSCT00000007031	ENSSSCG00000006418	-	chr4:99372428-99425706	27.4512	65.8466	-1.26224	5e-05	0.00233958
ENSSSCT00000003722	ENSSSCG00000003353	-	chr6:58254066-58261282	10.4587	5.54807	0.914641	0.0018	0.0330571
ENSSSCT00000032333	ENSSSCG00000026251	-	chr7:94279117-94422144	29.9268	16.5016	0.858829	0.00155	0.029964
ENSSSCT00000033520	ENSSSCG00000010404	ALOX5	chr14:98902242-98950244	8.00324	3.45141	1.2134	0.0002	0.00694839
ENSSSCT00000023629	ENSSSCG00000025850	-	chr18:10441295-10474579	9.15049	20.9087	-1.19218	5e-05	0.00233958
ENSSSCT00000023623	ENSSSCG00000024827	ABTB1	chr13:80092323-80097094	5.73597	2.69182	1.09146	0.00085	0.0195978
ENSSSCT00000017147	ENSSSCG00000015747	-	chr15:38071421-38120615	1.63623	0.652022	1.32738	0.0002	0.00694839
ENSSSCT00000012317	ENSSSCG00000011250	-	chr13:25168718-25179429	9.6141	4.54009	1.08243	0.00015	0.00562659
ENSSSCT00000019472	ENSSSCG00000017894	WSCD1	chr12:53232309-53270971	10.0909	4.59336	1.13543	5e-05	0.00233958
ENSSSCT00000017497	ENSSSCG00000016071	-	chr15:111788023-111811325	8.15444	17.5991	-1.10984	5e-05	0.00233958
ENSSSCT00000018780	ENSSSCG00000017251	SOX9	chr12:9027638-9033210	0.416084	1.47167	-1.82251	5e-05	0.00233958
ENSSSCT00000035484	ENSSSCG00000014442	PDGFRB	chr2:157908465-158077825	132.621	75.3445	0.815737	0.0027	0.043778
ENSSSCT00000028460	ENSSSCG00000030504	-	chr8:46567886-46605587	41.413	76.4509	-0.884449	5e-05	0.00233958
ENSSSCT00000000174	ENSSSCG00000000165	MTERF2	chr5:13226839-13227997	14.0473	37.4172	-1.41341	5e-05	0.00233958
ENSSSCT00000012310	ENSSSCG00000011243	GOLGA4	chr13:24019461-24132699	39.9956	76.699	-0.939368	5e-05	0.00233958
ENSSSCT00000029886	ENSSSCG00000022902	-	chr9:11207539-11233016	6.96799	14.3805	-1.0453	5e-05	0.00233958
ENSSSCT00000018238	ENSSSCG00000016756	BLVRA	chr18:56025223-56079185	31.2913	12.9209	1.27605	5e-05	0.00233958
ENSSSCT00000031428	ENSSSCG00000024018	SLC16A3	chr12:963451-967637	6.65465	2.69723	1.30288	5e-05	0.00233958
ENSSSCT00000023127	ENSSSCG00000026170	-	chr6:120212757-120278426	1.58941	6.17269	-1.9574	5e-05	0.00233958
ENSSSCT00000016506	ENSSSCG00000015140	-	chr9:55406198-55409607	79.808	45.9303	0.797087	0.0003	0.00935832
ENSSSCT00000023788	ENSSSCG00000028022	COL6A2	chr13:218600761-218615843	94.4221	53.5627	0.817896	0.0002	0.00694839
ENSSSCT00000027174	ENSSSCG00000022401	AGTRAP	chr6:65703148-65714899	7.41037	4.04823	0.872256	0.00065	0.0163188
ENSSSCT00000027179	ENSSSCG00000030617	-	chr8:124530589-124532085	24.5198	40.5295	-0.725022	0.0027	0.043778
ENSSSCT00000010903	ENSSSCG00000009951	SGSM1	chr14:45641753-45705292	0.325424	1.38072	-2.08503	5e-05	0.00233958
ENSSSCT00000019622	ENSSSCG00000018027	-	chr12:61898101-61907741	37.1338	22.3754	0.730818	0.0009	0.0204684
ENSSSCT00000014216	ENSSSCG00000013005	VPS51	chr2:6213603-6226834	21.4097	11.6914	0.872821	5e-05	0.00233958
ENSSSCT00000011362	ENSSSCG00000010380	MAPK8	chr14:96724943-96798725	7.17987	16.3723	-1.18923	0.0001	0.0041022
ENSSSCT00000004056	ENSSSCG00000003660	PABPC4	chr6:88468835-88485036	41.7398	26.4007	0.660848	0.0011	0.023598
ENSSSCT00000013293	ENSSSCG00000012152	SCML1	chrX:15307033-15317312	2.85702	7.14832	-1.32309	0.0001	0.0041022
ENSSSCT00000010018	ENSSSCG00000009148	LEF1	chr8:122085974-122204345	11.56	25.3409	-1.13233	5e-05	0.00233958
ENSSSCT00000009924	ENSSSCG00000009060	-	chr8:92674039-92868472	6.15197	9.96586	-0.695946	0.00175	0.0324199
ENSSSCT00000002040	ENSSSCG00000001821	UNC45A	chr7:58562240-58577216	16.0285	10.2038	0.651533	0.00185	0.0336543
ENSSSCT00000022251	ENSSSCG00000022314	-	chr6:76099642-76192726	42.1789	75.8568	-0.846758	0.0003	0.00935832
ENSSSCT00000022259	ENSSSCG00000028962	-	chr12:26640168-26666384	18.1356	31.287	-0.786741	0.00045	0.0124486
ENSSSCT00000000035	ENSSSCG00000000033	TSPO	chr5:3145791-3157669	91.5144	33.3128	1.45792	5e-05	0.00233958
ENSSSCT00000001071	ENSSSCG00000000981	CRELD2	chr5:110965838-110973596	20.3869	9.78041	1.05967	5e-05	0.00233958
ENSSSCT00000001070	ENSSSCG00000000980	ALG12	chr5:110955258-110962336	7.55	4.26214	0.824899	0.0013	0.0264339
ENSSSCT00000031244	ENSSSCG00000023529	-	chr2:8735723-8738518	5.59263	2.35547	1.24751	0.00085	0.0195978
ENSSSCT00000002524	ENSSSCG00000002266	CHD2	chr7:91877497-92002591	36.5539	76.3865	-1.06329	0.003	0.0469298
ENSSSCT00000006416	ENSSSCG00000005837	FAM69B	chr1:313854922-313859160	13.4042	6.31944	1.08482	0.00025	0.0082395
ENSSSCT00000027995	ENSSSCG00000023418	-	chr2:16088718-16095317	104.197	206.045	-0.983642	0.0001	0.0041022
ENSSSCT00000032285	ENSSSCG00000021080	-	GL893811.1:8089-13862	37.0709	83.1206	-1.16492	5e-05	0.00233958
ENSSSCT00000026104	ENSSSCG00000026393	MRPS15	GL895950.1:18101-24790	31.9152	58.2354	-0.867652	0.00015	0.00562659
ENSSSCT00000014806	ENSSSCG00000013556	ADGRE1	chr2:72699547-72739564	7.60257	4.10772	0.888149	0.0004	0.0114389
ENSSSCT00000014802	ENSSSCG00000013552	-	chr2:72750456-72755299	26.4101	15.4935	0.769424	0.0024	0.0404411
ENSSSCT00000014800	ENSSSCG00000013551	C3	chr2:72761362-72787995	198.848	61.0272	1.70414	5e-05	0.00233958
ENSSSCT00000033901	ENSSSCG00000024813	MAP3K3	chr12:15217901-15285638	48.3333	27.3674	0.820561	0.0002	0.00694839
ENSSSCT00000018836	ENSSSCG00000017300	MRC2	chr12:15951694-15978403	30.8751	18.9876	0.701384	0.0005	0.0134625
ENSSSCT00000012777	ENSSSCG00000011672	RASA2	chr13:90125133-90189200	23.804	37.7507	-0.6653	0.00145	0.0285343
ENSSSCT00000019017	ENSSSCG00000017468	-	chr12:22164768-22178452	39.0405	88.3604	-1.17843	5e-05	0.00233958
ENSSSCT00000001271	ENSSSCG00000023360	-	chr7:23109954-23110347	262.203	147.148	0.833418	0.00035	0.0104708
ENSSSCT00000007307	ENSSSCG00000006669	-	chr4:108844963-108845456	11.5646	2.16305	2.41858	0.0002	0.00694839
ENSSSCT00000004575	ENSSSCG00000004140	VTA1	chr1:25508756-25540362	13.62	25.3993	-0.899063	5e-05	0.00233958
ENSSSCT00000006887	ENSSSCG00000006286	SELE	chr4:88914283-88924075	1.01328	0.362307	1.48375	0.00215	0.0376149
ENSSSCT00000007682	ENSSSCG00000007019	GPAT4	chr17:12137572-12157036	32.1753	11.0763	1.53847	5e-05	0.00233958
ENSSSCT00000030105	ENSSSCG00000027663	-	chr12:46250834-46457514	7.01904	13.5195	-0.945692	5e-05	0.00233958
ENSSSCT00000030107	ENSSSCG00000029057	-	chr3:59749608-59750318	317.599	77.7792	2.02975	5e-05	0.00233958
ENSSSCT00000026747	ENSSSCG00000021579	-	chr3:72452688-72556364	9.41053	16.6531	-0.823441	5e-05	0.00233958
ENSSSCT00000016670	ENSSSCG00000015299	STEAP4	chr9:74983718-75005883	19.3298	7.24431	1.41591	5e-05	0.00233958
ENSSSCT00000024075	ENSSSCG00000027918	STAT1	chr15:106888872-106901999	41.4599	103.676	-1.3223	5e-05	0.00233958
ENSSSCT00000008482	ENSSSCG00000007737	TPST1	chr3:16660039-16739940	27.5913	15.265	0.853984	0.0002	0.00694839
ENSSSCT00000035836	ENSSSCG00000001993	TGM1	chr7:80300796-80316080	3.16259	0.228401	3.79146	0.00085	0.0195978
ENSSSCT00000018703	ENSSSCG00000017178	SPHK1	chr12:5018375-5021143	14.9297	7.38214	1.01608	5e-05	0.00233958
ENSSSCT00000010288	ENSSSCG00000009389	TRIM13	JH118724.1:105847-117189	18.7698	34.7732	-0.889564	5e-05	0.00233958
ENSSSCT00000023099	ENSSSCG00000029685	-	chr17:57168363-57176550	7.59954	20.3942	-1.42418	0.0002	0.00694839
ENSSSCT00000028972	ENSSSCG00000030165	MAFF	chr5:6966173-6978549	3.60981	1.7438	1.04969	0.00175	0.0324199
ENSSSCT00000023546	ENSSSCG00000022174	-	JH118523.1:5316-186855	25.2332	48.2357	-0.93478	5e-05	0.00233958
ENSSSCT00000006417	ENSSSCG00000005838	TRAF2	chr1:313771802-313782852	34.495	18.69	0.884116	5e-05	0.00233958
ENSSSCT00000007918	ENSSSCG00000007237	-	chr17:40543086-40550572	3.74037	1.60379	1.2217	0.00045	0.0124486
ENSSSCT00000005400	ENSSSCG00000004894	SERPINB5	chr1:175646719-175666858	1.91106	0.602783	1.66466	0.0012	0.0250828
ENSSSCT00000005403	ENSSSCG00000004897	ZCCHC2	chr1:176374031-176410884	30.4155	54.9962	-0.854526	5e-05	0.00233958
ENSSSCT00000009189	ENSSSCG00000008392	BCL11A	chr3:85284283-85374450	10.0374	18.6122	-0.890872	0.00015	0.00562659
ENSSSCT00000009185	ENSSSCG00000008388	REL	chr3:84967853-85003436	33.1594	71.9123	-1.11682	5e-05	0.00233958
ENSSSCT00000009186	ENSSSCG00000008389	PAPOLG	chr3:85082447-85116899	15.1868	25.19	-0.730032	0.0003	0.00935832
ENSSSCT00000009233	ENSSSCG00000008432	C2orf61	chr3:99516478-99563892	0.446777	3.49416	-2.96732	0.00035	0.0104708
ENSSSCT00000022943	ENSSSCG00000024458	PDXK	GL896280.1:6142-16328	10.6183	5.3086	1.00016	0.00225	0.0387352
ENSSSCT00000025638	ENSSSCG00000029493	-	GL893248.2:11368-22632	9.59747	32.8151	-1.77363	5e-05	0.00233958
ENSSSCT00000007497	ENSSSCG00000006845	PRPF38B	chr4:121836331-121846084	22.7502	40.0685	-0.816592	5e-05	0.00233958
ENSSSCT00000030371	ENSSSCG00000030082	-	chr12:11696952-11716938	6.98123	14.1061	-1.01477	0.00025	0.0082395
ENSSSCT00000016859	ENSSSCG00000015476	CHI3L1	chr9:125344017-125353610	13.7361	5.56428	1.30371	5e-05	0.00233958
ENSSSCT00000022361	ENSSSCG00000023912	-	chr3:9576019-9588793	10.9725	7.1703	0.613786	0.00315	0.0486298
ENSSSCT00000027467	ENSSSCG00000025720	-	chr5:7439810-7440395	21.8777	39.2312	-0.842544	0.00325	0.0495596
ENSSSCT00000017060	ENSSSCG00000015662	C4BPA	chr9:74110908-74154259	6.83231	0.945221	2.85365	5e-05	0.00233958
ENSSSCT00000017065	ENSSSCG00000015667	-	chr15:3354688-3361520	11.4772	18.9438	-0.722957	0.00085	0.0195978
ENSSSCT00000017064	ENSSSCG00000015666	-	chr15:3344118-3346849	1.56398	5.78228	-1.88642	5e-05	0.00233958
ENSSSCT00000017066	ENSSSCG00000015668	ORC4	chr15:3748133-3822904	35.9514	58.5004	-0.702397	0.00075	0.0180862
ENSSSCT00000013746	ENSSSCG00000012571	COL4A6	chrX:103072683-103136037	7.38716	3.11227	1.24705	5e-05	0.00233958
ENSSSCT00000013747	ENSSSCG00000012572	-	chrX:103660403-103682903	14.879	3.80221	1.96837	5e-05	0.00233958
ENSSSCT00000012839	ENSSSCG00000011729	-	chr13:107835947-107966178	6.90323	11.6164	-0.750817	0.0024	0.0404411
ENSSSCT00000005721	ENSSSCG00000005190	NFIB	chr1:231958096-232191301	19.2075	33.8095	-0.815756	0.0004	0.0114389
ENSSSCT00000012837	ENSSSCG00000011727	PTX3	chr13:105238632-105486983	1.82364	0.33028	2.46506	0.00035	0.0104708
ENSSSCT00000010099	ENSSSCG00000009221	DSPP	chr8:140533323-140539995	1.58368	4.30338	-1.44218	5e-05	0.00233958
ENSSSCT00000005095	ENSSSCG00000004614	UNC13C	chr1:129783233-130430057	15.5506	25.5284	-0.715131	0.001	0.0220024
ENSSSCT00000006492	ENSSSCG00000005912	-	chr4:767733-771314	10.6518	4.29719	1.30962	5e-05	0.00233958
ENSSSCT00000001612	ENSSSCG00000001455	SLA-DRB1	chr7:29113231-29125494	123.22	54.7306	1.17082	5e-05	0.00233958
ENSSSCT00000001617	ENSSSCG00000001457	SLA-DQB1	chr7:29180890-29188688	252.379	147.708	0.772843	0.0008	0.0188415
ENSSSCT00000001619	ENSSSCG00000001459	-	chr7:29241939-29249407	5.76993	11.597	-1.00712	5e-05	0.00233958
ENSSSCT00000007727	ENSSSCG00000007056	PLCB1	chr17:19691508-19860912	17.0826	26.2384	-0.61915	0.0028	0.0448501
ENSSSCT00000031744	ENSSSCG00000029872	-	chr1:54980594-54981362	15.9856	31.3748	-0.972836	0.00045	0.0124486
ENSSSCT00000031745	ENSSSCG00000029876	SOD2	chr1:9475308-9487684	58.1871	24.1433	1.26907	5e-05	0.00233958
ENSSSCT00000031749	ENSSSCG00000029451	-	JH118787.1:30354-56669	1.32574	3.40983	-1.3629	0.0011	0.023598
ENSSSCT00000024752	ENSSSCG00000027672	SUOX	GL893031.2:32675-36461	6.26377	2.60258	1.26709	0.00015	0.00562659
ENSSSCT00000022756	ENSSSCG00000023949	-	chr5:111031425-111032812	20.5637	9.78426	1.07156	0.0001	0.0041022
ENSSSCT00000022755	ENSSSCG00000029228	ZNF276	chr6:425908-438903	23.8617	12.8388	0.894184	5e-05	0.00233958
ENSSSCT00000006932	ENSSSCG00000006324	ALDH9A1	chr4:92685721-92713628	61.2593	32.4476	0.916819	5e-05	0.00233958
ENSSSCT00000026277	ENSSSCG00000029027	-	GL894348.2:9323-12183	28.409	47.0875	-0.728998	0.00095	0.0212556
ENSSSCT00000026185	ENSSSCG00000024750	GFOD2	JH118995.1:474-13165	8.4493	4.09407	1.0453	0.0001	0.0041022
ENSSSCT00000026182	ENSSSCG00000029352	CCNL1	chr13:105144749-105160849	97.6783	173.422	-0.828173	0.00015	0.00562659
ENSSSCT00000027635	ENSSSCG00000026404	SERTAD4	chr9:145772684-145783675	0.740891	1.67494	-1.17678	0.00125	0.0257802
ENSSSCT00000032581	ENSSSCG00000030642	PCNA	chr17:15127106-15132926	57.9452	35.6556	0.700559	0.0012	0.0250828
ENSSSCT00000028050	ENSSSCG00000024783	-	chr1:141594285-141617194	35.3409	54.3642	-0.621316	0.0021	0.0370256
ENSSSCT00000028059	ENSSSCG00000024350	-	GL894998.2:38552-62637	1.85489	5.9997	-1.69356	5e-05	0.00233958
ENSSSCT00000012267	ENSSSCG00000011201	SATB1	chr13:6017143-6115611	12.0771	20.5811	-0.76905	0.00025	0.0082395
ENSSSCT00000019098	ENSSSCG00000017544	ATP5G1	chr12:25066818-25069489	69.9206	32.3551	1.11173	5e-05	0.00233958
ENSSSCT00000016211	ENSSSCG00000014859	-	chr9:10972132-10976532	248.065	137.767	0.848483	5e-05	0.00233958
ENSSSCT00000011243	ENSSSCG00000010272	ADAMTS14	chr14:79413374-79501706	3.09885	1.66909	0.892672	0.00195	0.0350025
ENSSSCT00000004643	ENSSSCG00000004202	SAMD3	chr1:36583231-36629478	1.57309	3.30116	-1.06937	0.00315	0.0486298
ENSSSCT00000015547	ENSSSCG00000014229	-	chr2:129848957-129849716	5.62005	17.5245	-1.64072	0.0013	0.0264339
ENSSSCT00000028871	ENSSSCG00000030478	MRPL42	chr5:93584530-93601406	41.3111	79.3515	-0.941728	5e-05	0.00233958
ENSSSCT00000028877	ENSSSCG00000022516	-	chr6:38791094-38936249	52.158	23.3121	1.16181	5e-05	0.00233958
ENSSSCT00000001963	ENSSSCG00000001757	WDR61	chr7:53195103-53213366	20.5335	10.0928	1.02466	0.00015	0.00562659
ENSSSCT00000022515	ENSSSCG00000022828	PNN	chr1:188402703-188411403	43.301	93.3724	-1.1086	5e-05	0.00233958
ENSSSCT00000032354	ENSSSCG00000025858	-	chr3:10929441-10935871	174.268	85.4031	1.02895	5e-05	0.00233958
ENSSSCT00000005932	ENSSSCG00000005389	TEX10	chr1:270442972-270480544	20.9638	35.3333	-0.753126	0.0002	0.00694839
ENSSSCT00000000371	ENSSSCG00000030158	-	chr5:21809195-21810134	11.2971	4.81025	1.23177	0.0027	0.043778
ENSSSCT00000027035	ENSSSCG00000022636	-	chr5:45738815-45778950	6.25083	16.0835	-1.36346	5e-05	0.00233958
ENSSSCT00000033054	ENSSSCG00000030857	LENG8	chr6:53412022-53415212	34.1375	64.67	-0.92174	0.0003	0.00935832
ENSSSCT00000025302	ENSSSCG00000024059	VAT1	chr12:20002990-20010796	29.6799	16.6989	0.829736	5e-05	0.00233958
ENSSSCT00000031312	ENSSSCG00000028015	GAL3ST3	chr2:5373566-5378222	2.57434	0.983565	1.38811	0.0008	0.0188415
ENSSSCT00000026025	ENSSSCG00000024791	CD59	chr2:29777109-29797698	49.6342	28.7915	0.785694	0.0007	0.0172003
ENSSSCT00000026024	ENSSSCG00000023589	-	chr9:36957940-36969067	88.0748	172.611	-0.970721	5e-05	0.00233958
ENSSSCT00000026021	ENSSSCG00000022190	UBE2V2	GL896310.1:30065-46327	27.2823	46.6953	-0.775312	0.0006	0.0154606
ENSSSCT00000026022	ENSSSCG00000023917	-	chr1:208474581-208486690	10.1203	23.8778	-1.23842	0.0001	0.0041022
ENSSSCT00000016432	ENSSSCG00000015066	ZPR1	chr9:49241229-49250598	15.8796	9.43683	0.750805	0.00095	0.0212556
ENSSSCT00000018976	ENSSSCG00000017430	EIF1	chr12:21278610-21281191	169.618	104.182	0.703182	0.0007	0.0172003
ENSSSCT00000012433	ENSSSCG00000011356	UQCRC1	chr13:34542910-34553133	89.044	54.6355	0.704678	0.00065	0.0163188
ENSSSCT00000012432	ENSSSCG00000011355	COL7A1	chr13:34507196-34539117	6.73543	2.42947	1.47113	5e-05	0.00233958
ENSSSCT00000014022	ENSSSCG00000012828	-	chrX:61990605-61996411	48.8967	31.617	0.629038	0.00295	0.046399
ENSSSCT00000029114	ENSSSCG00000003768	NEXN	chr6:125501539-125693958	14.5447	34.8121	-1.25909	0.00225	0.0387352
ENSSSCT00000029113	ENSSSCG00000027645	-	JH118988.1:19743-44970	3.60364	1.46105	1.30245	0.0004	0.0114389
ENSSSCT00000014100	ENSSSCG00000012897	-	chr2:3618667-3620934	206.013	359.869	-0.804739	0.0002	0.00694839
ENSSSCT00000005485	ENSSSCG00000004973	UACA	chr1:186637612-186680812	7.66297	12.2906	-0.681579	0.0023	0.0393085
ENSSSCT00000014680	ENSSSCG00000013436	-	chr2:78173438-78176456	100.033	35.4632	1.49608	5e-05	0.00233958
ENSSSCT00000014686	ENSSSCG00000013442	ABHD17A	chr2:77148846-77157359	68.0824	41.0867	0.728612	0.0006	0.0154606
ENSSSCT00000009107	ENSSSCG00000008316	NAGK	chr3:74949399-74959068	96.2865	59.8504	0.685973	0.00095	0.0212556
ENSSSCT00000001334	ENSSSCG00000001231	SLA-1	chr7:24748104-24751642	590.576	301.202	0.971393	0.0001	0.0041022
ENSSSCT00000005302	ENSSSCG00000004803	ACTC1	chr1:152412333-152417610	7.97969	17.1872	-1.10693	5e-05	0.00233958
ENSSSCT00000014488	ENSSSCG00000013264	-	chr2:17721820-17731486	10.9992	57.12	-2.37659	5e-05	0.00233958
ENSSSCT00000003224	ENSSSCG00000002919	TYROBP	chr6:40711872-40715184	243.248	145.072	0.745665	0.0008	0.0188415
ENSSSCT00000025147	ENSSSCG00000021411	HIST1H2BD	chr7:22044566-22052982	73.9036	33.5822	1.13795	5e-05	0.00233958
ENSSSCT00000004941	ENSSSCG00000004473	-	chr1:97888854-98015310	15.5075	25.4775	-0.716259	0.00035	0.0104708
ENSSSCT00000004949	ENSSSCG00000004479	FILIP1	chr1:101579215-101635016	7.31703	13.5321	-0.88705	0.0003	0.00935832
ENSSSCT00000026557	ENSSSCG00000029074	-	chr12:26474266-26477726	151.759	64.7326	1.22922	5e-05	0.00233958
ENSSSCT00000007804	ENSSSCG00000007132	-	chr17:34915803-34943898	18.9024	11.8693	0.671334	0.00175	0.0324199
ENSSSCT00000007805	ENSSSCG00000007133	ACSS1	chr17:34950890-34988723	30.8621	16.2947	0.921436	5e-05	0.00233958
ENSSSCT00000010367	ENSSSCG00000009457	-	chr11:48302560-48598619	15.9417	25.7825	-0.693593	0.00225	0.0387352
ENSSSCT00000033248	ENSSSCG00000013888	JAK3	chr2:59475335-59495969	57.4073	35.1666	0.707031	0.00125	0.0257802
ENSSSCT00000012603	ENSSSCG00000011516	EIF4E3	chr13:58776449-58817255	21.8574	43.336	-0.987444	0.0001	0.0041022
ENSSSCT00000006142	ENSSSCG00000005587	NEK6	chr1:298850330-298942265	24.2809	15.6631	0.632455	0.0032	0.0491035
ENSSSCT00000030598	ENSSSCG00000026876	ABHD12	GL896323.1:26915-49675	32.1708	17.3833	0.88805	5e-05	0.00233958
ENSSSCT00000003692	ENSSSCG00000003326	PEG3	chr6:56621614-56629815	3.80647	1.92971	0.980071	0.00045	0.0124486
ENSSSCT00000003699	ENSSSCG00000003332	SDF4	chr6:57998324-58008413	70.1767	46.3236	0.599246	0.00215	0.0376149
ENSSSCT00000024429	ENSSSCG00000022730	-	chr10:56675330-56686585	47.1707	117.108	-1.31188	5e-05	0.00233958
ENSSSCT00000000271	ENSSSCG00000000252	KRT8	chr5:18663338-18671193	41.0744	10.7095	1.93934	5e-05	0.00233958
ENSSSCT00000000272	ENSSSCG00000000253	KRT18	chr5:18725319-18729778	2.71442	0.853498	1.66918	0.00075	0.0180862
ENSSSCT00000022280	ENSSSCG00000030323	-	chr7:58374609-58379901	9.16192	15.9756	-0.802145	0.0026	0.0427346
ENSSSCT00000027506	ENSSSCG00000025485	C1orf162	chr4:119057619-119064131	4.64019	13.196	-1.50785	5e-05	0.00233958
ENSSSCT00000032501	ENSSSCG00000029893	-	GL893289.1:4344-6810	13.6892	3.72288	1.87854	0.00215	0.0376149
ENSSSCT00000025068	ENSSSCG00000022783	DCUN1D1	chr13:130341147-130378524	25.6103	38.3827	-0.583728	0.0032	0.0491035
ENSSSCT00000006880	ENSSSCG00000006280	-	chr4:88164738-88173831	17.1569	34.2716	-0.998221	0.00075	0.0180862
ENSSSCT00000024859	ENSSSCG00000028047	-	chr6:110739416-110858569	7.78789	20.0378	-1.36342	5e-05	0.00233958
ENSSSCT00000024852	ENSSSCG00000028784	C7H6orf12	chr7:25162941-25165784	1.42269	3.60571	-1.34166	0.00065	0.0163188
ENSSSCT00000029365	ENSSSCG00000023212	PPP1R14A	chr6:42669943-42674708	49.593	103.11	-1.05598	5e-05	0.00233958
ENSSSCT00000010192	ENSSSCG00000009304	-	chr11:4209106-4211537	13.2957	25.3091	-0.928691	0.00075	0.0180862
ENSSSCT00000012103	ENSSSCG00000011059	-	chr10:54800698-54904300	2.42866	4.81885	-0.988529	0.0014	0.0278436
ENSSSCT00000029604	ENSSSCG00000025425	FUK	GL894187.1:22142-37699	7.30139	3.85645	0.920898	0.00015	0.00562659
ENSSSCT00000029602	ENSSSCG00000021498	-	JH118787.1:86706-90301	27.184	0	inf	5e-05	0.00233958
ENSSSCT00000015342	ENSSSCG00000014045	-	chr2:82380098-82381085	34.0352	74.6928	-1.13394	5e-05	0.00233958
ENSSSCT00000015340	ENSSSCG00000014043	RAB24	chr2:82220163-82222343	46.9689	27.1196	0.792371	0.0003	0.00935832
ENSSSCT00000015345	ENSSSCG00000014048	HK3	chr2:82651077-82669061	8.43913	1.94581	2.11673	0.0019	0.0342988
ENSSSCT00000015349	ENSSSCG00000014051	TSPAN17	chr2:82867848-82878311	7.69666	4.33292	0.828893	0.00145	0.0285343
ENSSSCT00000026922	ENSSSCG00000021742	-	GL892316.1:25773-31862	24.7926	12.9116	0.94124	5e-05	0.00233958
ENSSSCT00000000849	ENSSSCG00000000784	LRRK2	chr5:74510799-74656333	52.4505	87.6783	-0.741262	0.0013	0.0264339
ENSSSCT00000009520	ENSSSCG00000008701	LRPAP1	chr8:1826120-1842703	64.1744	30.9564	1.05176	5e-05	0.00233958
ENSSSCT00000007004	ENSSSCG00000006391	ATP1A2	chr4:98284935-98312300	1.43979	0.654446	1.13751	0.0032	0.0491035
ENSSSCT00000007005	ENSSSCG00000006392	IGSF8	chr4:98335034-98342776	24.5373	12.0781	1.02259	5e-05	0.00233958
ENSSSCT00000019290	ENSSSCG00000017723	CCL2	chr12:42514167-42516128	19.1213	34.7635	-0.862389	0.00055	0.0145015
ENSSSCT00000025384	ENSSSCG00000026652	-	chr18:1417690-1556974	43.942	23.816	0.883669	0.0011	0.023598
ENSSSCT00000006875	ENSSSCG00000006276	CEBPD	chr4:87368560-87610320	272.797	61.6248	2.14624	5e-05	0.00233958
ENSSSCT00000006871	ENSSSCG00000024404	-	GL892804.2:4589-7508	2.30904	8.77144	-1.92552	5e-05	0.00233958
ENSSSCT00000030205	ENSSSCG00000023040	-	GL894124.2:3189-12350	2.95813	9.96787	-1.7526	0.0011	0.023598
ENSSSCT00000028713	ENSSSCG00000027827	GALE	chr6:75416183-75420892	6.70085	3.70854	0.853494	0.00325	0.0495596
ENSSSCT00000028718	ENSSSCG00000025001	-	chr14:33562622-33585404	15.3542	41.4127	-1.43144	0.00015	0.00562659
ENSSSCT00000017198	ENSSSCG00000015795	CCDC110	chr15:53276348-53285202	1.78317	8.10761	-2.18483	5e-05	0.00233958
ENSSSCT00000017193	ENSSSCG00000015790	SLC25A4	chr15:52922447-52926945	35.8591	21.826	0.716293	0.0011	0.023598
ENSSSCT00000008928	ENSSSCG00000008151	MFSD9	chr3:53936751-53951235	3.60682	2.00268	0.848798	0.00185	0.0336543
ENSSSCT00000008924	ENSSSCG00000008147	FHL2	chr3:51610399-51640594	46.4848	16.6585	1.4805	5e-05	0.00233958
ENSSSCT00000008921	ENSSSCG00000008144	NCK2	chr3:51391129-51413776	67.3559	34.0441	0.9844	5e-05	0.00233958
ENSSSCT00000029442	ENSSSCG00000022339	-	GL895238.2:37188-39380	38.2197	108.944	-1.51119	5e-05	0.00233958
ENSSSCT00000017445	ENSSSCG00000016022	ZNF804A	chr15:99842479-99847872	1.18453	3.27249	-1.46608	5e-05	0.00233958
ENSSSCT00000010253	ENSSSCG00000009356	RFXAP	chr11:12636922-12641834	12.9809	7.74531	0.744991	0.00215	0.0376149
ENSSSCT00000010256	ENSSSCG00000009359	-	chr11:12818501-12827481	71.8598	161.623	-1.16938	5e-05	0.00233958
ENSSSCT00000015755	ENSSSCG00000014416	TCERG1	chr2:154268897-154345084	28.6931	44.217	-0.623898	0.00175	0.0324199
ENSSSCT00000009897	ENSSSCG00000009037	ZNF827	chr8:87915051-88097064	6.16189	11.5121	-0.9017	0.0005	0.0134625
ENSSSCT00000028458	ENSSSCG00000027487	LAT2	chr3:11037021-11055319	57.7124	36.8306	0.647976	0.0018	0.0330571
ENSSSCT00000022416	ENSSSCG00000028815	-	GL893329.2:1935-29164	9.28668	20.5232	-1.14402	0.00025	0.0082395
ENSSSCT00000000142	ENSSSCG00000000136	CSF2RB	chr5:8415794-8440059	75.029	48.3277	0.634597	0.00255	0.0421855
ENSSSCT00000026880	ENSSSCG00000028736	-	chr2:162339841-162340860	80.0927	190.718	-1.2517	5e-05	0.00233958
ENSSSCT00000031373	ENSSSCG00000025208	RNF39	chr7:25145453-25150172	7.3353	2.98477	1.29723	0.0004	0.0114389
ENSSSCT00000019113	ENSSSCG00000017558	TOB1	chr12:27309995-27311036	18.2321	33.9985	-0.89899	0.0003	0.00935832
ENSSSCT00000019110	ENSSSCG00000017555	LUC7L3	chr12:27142941-27170104	82.6091	171.735	-1.05581	5e-05	0.00233958
ENSSSCT00000026082	ENSSSCG00000025528	-	chrX:143582550-143583860	33.4106	19.3565	0.787483	0.00085	0.0195978
ENSSSCT00000018240	ENSSSCG00000016758	-	chr18:56219323-56255521	57.322	35.8051	0.678923	0.00095	0.0212556
ENSSSCT00000033880	ENSSSCG00000012247	ATP6AP2	chrX:40369353-40398502	31.6429	14.4818	1.12764	5e-05	0.00233958
ENSSSCT00000032113	ENSSSCG00000030239	-	chr5:22360384-22361323	2.90374	0.53753	2.43349	0.00065	0.0163188
ENSSSCT00000008480	ENSSSCG00000007735	RABGEF1	chr3:16560348-16629075	10.0929	20.4085	-1.01583	5e-05	0.00233958
ENSSSCT00000026692	ENSSSCG00000025922	-	chr13:56973511-56975919	47.9278	81.986	-0.774516	0.00115	0.0243419
ENSSSCT00000016572	ENSSSCG00000015206	CCDC15	chr9:57661818-57731502	5.1577	10.0219	-0.958352	5e-05	0.00233958
ENSSSCT00000029878	ENSSSCG00000029981	-	chr5:45950176-45966482	2.74758	11.0561	-2.00861	5e-05	0.00233958
ENSSSCT00000029876	ENSSSCG00000021632	-	GL894031.1:190962-208617	38.1913	67.4513	-0.820602	0.00035	0.0104708
ENSSSCT00000027125	ENSSSCG00000026043	-	chr17:37610107-37611677	17.02	0.165492	6.68433	0.0013	0.0264339
ENSSSCT00000008776	ENSSSCG00000008008	STUB1	chr3:41382553-41384840	33.0072	17.4483	0.91969	0.00015	0.00562659
ENSSSCT00000008772	ENSSSCG00000008004	FAM173A	chr3:41418620-41422752	7.17015	3.77666	0.924893	0.0002	0.00694839
ENSSSCT00000012689	ENSSSCG00000011593	-	chr13:76269765-76452182	12.2652	26.6366	-1.11884	5e-05	0.00233958
ENSSSCT00000012687	ENSSSCG00000011591	-	chr13:76146764-76175465	1.21418	0	inf	5e-05	0.00233958
ENSSSCT00000010683	ENSSSCG00000009744	SFSWAP	chr14:24981763-25059565	15.0536	26.1498	-0.796689	0.00015	0.00562659
ENSSSCT00000004085	ENSSSCG00000003687	EPB41L3	chr6:94749952-94835636	18.6693	32.1807	-0.785524	0.0001	0.0041022
ENSSSCT00000004084	ENSSSCG00000003686	-	chr6:93656459-93818796	3.49854	5.65448	-0.692641	0.0022	0.0381848
ENSSSCT00000004080	ENSSSCG00000003682	ANKRD12	chr6:92036188-92126942	51.3338	89.5884	-0.803403	0.0007	0.0172003
ENSSSCT00000013796	ENSSSCG00000012617	UPF3B	chrX:113406238-113427247	7.47049	14.0361	-0.909867	0.001	0.0220024
ENSSSCT00000001568	ENSSSCG00000001426	STK19	chr7:27744801-27751975	9.68702	5.03483	0.944109	0.00255	0.0421855
ENSSSCT00000001564	ENSSSCG00000024914	CFB	chr7:27771731-27777630	28.6364	2.39374	3.58051	5e-05	0.00233958
ENSSSCT00000005026	ENSSSCG00000004550	OAZ2	chr1:118156745-118170277	35.2899	22.7085	0.636022	0.00205	0.0363153
ENSSSCT00000002036	ENSSSCG00000001817	FURIN	chr7:58495233-58502440	55.3684	32.1375	0.784803	0.00015	0.00562659
ENSSSCT00000004868	ENSSSCG00000004405	-	chr1:85452457-85539996	10.9476	20.8102	-0.926674	0.0004	0.0114389
ENSSSCT00000007517	ENSSSCG00000006864	CDC14A	chr4:129251463-129503638	16.9249	31.7402	-0.907164	0.00055	0.0145015
ENSSSCT00000001007	ENSSSCG00000000922	-	chr5:98745826-98834131	48.8141	78.1331	-0.678635	0.00285	0.0454106
ENSSSCT00000001000	ENSSSCG00000000916	LUM	chr5:96175703-96184752	8.03163	3.73036	1.10638	5e-05	0.00233958
ENSSSCT00000035948	ENSSSCG00000000087	TAB1	chr5:6122717-6146864	14.2681	6.28583	1.18262	0.0029	0.0459882
ENSSSCT00000035940	ENSSSCG00000018045	-	chr12:62666980-62683150	37.2578	23.1065	0.689242	0.00055	0.0145015
ENSSSCT00000016981	ENSSSCG00000015588	ANGEL2	chr9:143381056-143398326	24.5691	47.6401	-0.955332	5e-05	0.00233958
ENSSSCT00000016987	ENSSSCG00000015594	-	chr9:143623162-143635841	15.5354	7.04639	1.1406	0.00025	0.0082395
ENSSSCT00000026159	ENSSSCG00000023871	-	chr13:122422784-122650063	7.75807	23.0106	-1.56853	5e-05	0.00233958
ENSSSCT00000014852	ENSSSCG00000013598	KANK3	chr2:71305327-71320252	6.15704	3.23834	0.926983	0.0004	0.0114389
ENSSSCT00000014856	ENSSSCG00000013602	HNRNPM	chr2:71180162-71225240	101.064	54.8102	0.882759	5e-05	0.00233958
ENSSSCT00000012183	ENSSSCG00000011131	PRKCQ	chr10:70509345-70658589	7.66225	13.1536	-0.779613	0.0009	0.0204684
ENSSSCT00000028089	ENSSSCG00000025486	MDH2	chr3:9953217-9965969	70.8424	38.9724	0.86216	5e-05	0.00233958
ENSSSCT00000028332	ENSSSCG00000028827	PARVA	chr2:50293231-50333511	17.4488	10.1594	0.780309	0.0032	0.0491035
ENSSSCT00000028335	ENSSSCG00000027552	-	chrX:86412495-86693109	76.5746	180.644	-1.23821	5e-05	0.00233958
ENSSSCT00000012721	ENSSSCG00000011624	MCM2	chr13:80148531-80168594	18.9295	9.60406	0.978921	5e-05	0.00233958
ENSSSCT00000006027	ENSSSCG00000005481	-	chr1:284993314-284997004	29.5161	15.9377	0.889063	0.00015	0.00562659
ENSSSCT00000007378	ENSSSCG00000006735	-	chr4:113709120-113756856	15.1305	9.43731	0.681015	0.0008	0.0188415
ENSSSCT00000001791	ENSSSCG00000001611	-	chr7:41442067-41459310	2.05937	1.00045	1.04155	0.00295	0.046399
ENSSSCT00000004541	ENSSSCG00000004106	-	chr1:18600334-18633703	26.1722	43.7044	-0.739741	0.0003	0.00935832
ENSSSCT00000024306	ENSSSCG00000026563	-	chr9:117761871-117769187	11.0504	0	inf	0.0013	0.0264339
ENSSSCT00000031628	ENSSSCG00000025627	-	GL894943.1:11970-36230	12.719	32.9634	-1.37387	5e-05	0.00233958
ENSSSCT00000003138	ENSSSCG00000002837	-	chr6:30401960-30415967	31.9827	49.85	-0.640301	0.00265	0.0432432
ENSSSCT00000006567	ENSSSCG00000005984	ZHX1	chr4:16863453-16866072	36.8008	62.7337	-0.769505	5e-05	0.00233958
ENSSSCT00000012405	ENSSSCG00000011329	-	chr13:33067120-33120110	34.3109	19.4607	0.818104	5e-05	0.00233958
ENSSSCT00000034940	ENSSSCG00000012077	MX1	chr13:214988890-215011264	76.9702	159.339	-1.04973	5e-05	0.00233958
ENSSSCT00000017118	ENSSSCG00000015718	C2orf76	chr15:28517963-28578003	5.06956	13.994	-1.46488	5e-05	0.00233958
ENSSSCT00000018774	ENSSSCG00000017245	CDC42EP4	chr12:7918388-7939265	44.5316	19.8455	1.16602	5e-05	0.00233958
ENSSSCT00000008302	ENSSSCG00000007568	IQCE	chr3:2124745-2162600	5.29537	9.20482	-0.797657	0.0014	0.0278436
ENSSSCT00000008308	ENSSSCG00000007572	LFNG	chr3:2208307-2216863	64.8586	31.7112	1.0323	5e-05	0.00233958
ENSSSCT00000010565	ENSSSCG00000009637	-	chr14:7996224-8001752	16.3441	34.8806	-1.09366	0.0001	0.0041022
ENSSSCT00000019285	ENSSSCG00000017718	-	chr12:42280137-42291644	1.68674	0.633907	1.41189	0.0003	0.00935832
ENSSSCT00000018484	ENSSSCG00000016974	MAP1B	chr16:52391815-52489863	4.58233	9.12272	-0.993382	5e-05	0.00233958
ENSSSCT00000030551	ENSSSCG00000021023	SCAF4	chr13:205632458-205690752	18.4002	35.4056	-0.944251	5e-05	0.00233958
ENSSSCT00000017936	ENSSSCG00000016472	KEL	chr18:7555044-7574796	0.663164	1.88435	-1.50663	0.0012	0.0250828
ENSSSCT00000013133	ENSSSCG00000012002	-	chr13:187691227-187851594	7.49172	3.82913	0.96828	5e-05	0.00233958
ENSSSCT00000023537	ENSSSCG00000029251	-	chr13:33948537-33951875	9.44077	15.2747	-0.694165	0.0032	0.0491035
ENSSSCT00000029761	ENSSSCG00000021006	-	GL896422.1:1697-3396	16.2571	7.80253	1.05906	0.00035	0.0104708
ENSSSCT00000029764	ENSSSCG00000027982	ISG15	GL895967.2:58448-59139	17.8875	52.8941	-1.56416	5e-05	0.00233958
ENSSSCT00000004369	ENSSSCG00000003950	TIE1	chr6:155288382-155321728	23.7444	13.2387	0.842822	0.0001	0.0041022
ENSSSCT00000026803	ENSSSCG00000022551	-	chr7:90637353-90675869	2.01496	4.29128	-1.09066	0.00185	0.0336543
ENSSSCT00000024511	ENSSSCG00000021730	-	GL896191.1:4148-5781	18.7347	7.44919	1.33056	5e-05	0.00233958
ENSSSCT00000031188	ENSSSCG00000029113	RNF219	chr11:55432252-55475980	22.0679	39.462	-0.838518	5e-05	0.00233958
ENSSSCT00000032192	ENSSSCG00000025611	-	JH118963.1:42884-57352	64.4626	128.247	-0.992385	5e-05	0.00233958
ENSSSCT00000024713	ENSSSCG00000026268	DLG5	chr14:86827156-86907472	10.0957	3.45021	1.54899	0.00015	0.00562659
ENSSSCT00000016860	ENSSSCG00000015477	CHIT1	chr9:125386397-125399889	3.69329	0.329438	3.48683	0.0001	0.0041022
ENSSSCT00000036248	ENSSSCG00000014048	HK3	chr2:82651077-82669061	14.3291	5.6375	1.34582	5e-05	0.00233958
ENSSSCT00000026345	ENSSSCG00000022843	-	chr12:2297791-2411578	66.2395	132.528	-1.00054	0.00185	0.0336543
ENSSSCT00000023732	ENSSSCG00000028220	-	JH118486.1:63167-70831	7.05487	2.3137	1.60842	5e-05	0.00233958
ENSSSCT00000023888	ENSSSCG00000025993	SGPP2	chr15:137861023-137905123	0.653643	1.40024	-1.0991	0.0019	0.0342988
ENSSSCT00000017092	ENSSSCG00000015692	-	chr15:18646707-18802995	16.814	32.3583	-0.944474	5e-05	0.00233958
ENSSSCT00000017097	ENSSSCG00000015697	CCNT2	chr15:19431038-19473796	26.058	55.887	-1.10078	5e-05	0.00233958
ENSSSCT00000012576	ENSSSCG00000011493	ATXN7	chr13:49908407-49965712	15.8225	25.5897	-0.69359	0.0005	0.0134625
ENSSSCT00000011003	ENSSSCG00000010042	ZNF280B	chr14:52311348-52313144	9.46568	22.2214	-1.23117	5e-05	0.00233958
ENSSSCT00000005376	ENSSSCG00000004870	-	chr1:165529516-165548510	89.2417	51.1848	0.802001	0.0003	0.00935832
ENSSSCT00000009445	ENSSSCG00000008633	PDIA6	chr3:134581675-134604304	88.8703	44.282	1.00498	5e-05	0.00233958
ENSSSCT00000009443	ENSSSCG00000008631	PQLC3	chr3:134207304-134219635	14.842	28.5856	-0.945604	5e-05	0.00233958
ENSSSCT00000010066	ENSSSCG00000009193	SMARCAD1	chr8:134696173-134777513	18.4104	29.3295	-0.671834	0.001	0.0220024
ENSSSCT00000009990	ENSSSCG00000009123	CAMK2D	chr8:116955004-117260328	46.831	77.3912	-0.724704	0.0003	0.00935832
ENSSSCT00000014529	ENSSSCG00000013303	ABTB2	chr2:28946534-29149593	6.79656	3.18739	1.09243	5e-05	0.00233958
ENSSSCT00000018654	ENSSSCG00000017136	TBCD	chr12:287865-410910	25.6819	15.7321	0.707035	0.00055	0.0145015
ENSSSCT00000001859	ENSSSCG00000001667	ZNF318	chr7:43857572-43889096	16.0397	28.0121	-0.804403	0.0002	0.00694839
ENSSSCT00000001851	ENSSSCG00000001660	PTK7	chr7:43676801-43706024	41.6886	27.3242	0.609472	0.0021	0.0370256
ENSSSCT00000012032	ENSSSCG00000010991	AQP3	chr10:37307555-37313382	49.777	17.6865	1.49283	5e-05	0.00233958
ENSSSCT00000006198	ENSSSCG00000005636	SLC25A25	chr1:302453221-302567491	9.9784	6.17002	0.693534	0.00195	0.0350025
ENSSSCT00000002576	ENSSSCG00000002314	-	chr7:99860647-99938309	50.4745	22.1588	1.18768	5e-05	0.00233958
ENSSSCT00000003628	ENSSSCG00000003267	MBOAT7	chr6:53263391-53279443	19.5601	11.9665	0.70891	0.0012	0.0250828
ENSSSCT00000007715	ENSSSCG00000007046	TRMT6	chr17:15884267-15896915	9.54776	15.6514	-0.713053	0.0005	0.0134625
ENSSSCT00000024494	ENSSSCG00000030388	UPP1	GL894763.1:6320-17326	5.02277	1.61845	1.63387	0.00035	0.0104708
ENSSSCT00000011768	ENSSSCG00000010756	MGMT	chr14:150607122-150887541	19.2346	8.12565	1.24315	5e-05	0.00233958
ENSSSCT00000024726	ENSSSCG00000022780	-	chr1:283440943-283479545	19.8863	33.6807	-0.760146	0.00035	0.0104708
ENSSSCT00000022768	ENSSSCG00000021160	-	chr5:21279719-21280679	7.71157	2.08122	1.8896	5e-05	0.00233958
ENSSSCT00000022765	ENSSSCG00000030305	SLC15A2	chr13:148222429-148259036	10.7227	19.5957	-0.869868	0.0001	0.0041022
ENSSSCT00000033958	ENSSSCG00000015368	HDAC9	chr9:96806465-96960969	20.7437	50.5931	-1.28626	0.00165	0.0311763
ENSSSCT00000015031	ENSSSCG00000013757	C19orf53	chr2:65669723-65673691	41.5624	72.1685	-0.796092	0.0003	0.00935832
ENSSSCT00000017680	ENSSSCG00000016237	-	chr15:139929260-140112107	16.3329	27.7153	-0.7629	0.0001	0.0041022
ENSSSCT00000017689	ENSSSCG00000016245	-	chr15:142504567-142537037	11.6532	4.14986	1.48959	5e-05	0.00233958
ENSSSCT00000019047	ENSSSCG00000017494	IKZF3	chr12:22924802-23013416	27.4433	44.6712	-0.702892	0.0011	0.023598
ENSSSCT00000011279	ENSSSCG00000010306	SEC24C	chr14:82602489-82624938	32.0157	20.4133	0.64927	0.00155	0.029964
ENSSSCT00000013692	ENSSSCG00000012523	TCEAL8	chrX:97964012-97964366	45.9117	90.0163	-0.971323	0.00095	0.0212556
ENSSSCT00000013521	ENSSSCG00000012364	-	chrX:58774510-58776353	4.85605	1.39787	1.79655	0.00035	0.0104708
ENSSSCT00000028823	ENSSSCG00000026233	POLR3G	chr2:100736493-100767354	4.93022	7.81911	-0.665353	0.00275	0.0442836
ENSSSCT00000002773	ENSSSCG00000002495	SYNE3	chr7:123887450-123943922	28.6597	16.4659	0.799541	0.00025	0.0082395
ENSSSCT00000005270	ENSSSCG00000004771	CHST14	chr1:145931050-145932181	14.2438	6.67611	1.09326	0.00035	0.0104708
ENSSSCT00000025036	ENSSSCG00000022611	CAPRIN2	chr5:46881785-46924805	5.57398	10.193	-0.870805	0.00045	0.0124486
ENSSSCT00000007652	ENSSSCG00000006987	SLC7A2	chr17:5704845-5725732	18.3045	8.79906	1.05678	5e-05	0.00233958
ENSSSCT00000007657	ENSSSCG00000006992	REM1	chr17:40141200-40148694	5.1085	1.66301	1.6191	0.00055	0.0145015
ENSSSCT00000007659	ENSSSCG00000006994	-	chr17:6277560-6295164	37.6191	71.3427	-0.9233	5e-05	0.00233958
ENSSSCT00000022567	ENSSSCG00000027516	-	chr15:89532288-89536128	10.9392	21.5777	-0.980042	5e-05	0.00233958
ENSSSCT00000024021	ENSSSCG00000030483	-	chr1:141621937-141627673	43.1385	124.952	-1.53432	5e-05	0.00233958
ENSSSCT00000024020	ENSSSCG00000023758	-	chr5:41169331-41170105	6.26936	1.81829	1.78573	0.0009	0.0204684
ENSSSCT00000025376	ENSSSCG00000023178	BATF2	chr2:6312309-6321081	4.58936	8.54794	-0.897284	0.00065	0.0163188
ENSSSCT00000028903	ENSSSCG00000024583	-	chrX:103689318-103704424	15.7411	6.87238	1.19566	0.00025	0.0082395
ENSSSCT00000026051	ENSSSCG00000025145	-	GL896470.2:7204-24257	1.1222	3.39097	-1.59537	0.00095	0.0212556
ENSSSCT00000023024	ENSSSCG00000021399	HIST2H2AA3	chr4:108523556-108524095	1066.01	629.618	0.759679	0.0004	0.0114389
ENSSSCT00000017319	ENSSSCG00000015906	CSRNP3	chr15:80644997-80663447	2.06082	4.97975	-1.27285	0.0006	0.0154606
ENSSSCT00000017315	ENSSSCG00000015902	-	chr15:79683635-79795742	10.019	45.2305	-2.17456	5e-05	0.00233958
ENSSSCT00000017314	ENSSSCG00000015901	GRB14	chr15:79274181-79322338	6.89824	16.9228	-1.29467	5e-05	0.00233958
ENSSSCT00000018922	ENSSSCG00000017383	AOC3	chr12:20231726-20236169	16.6932	7.41292	1.17115	5e-05	0.00233958
ENSSSCT00000005454	ENSSSCG00000004942	TIPIN	chr1:182108935-182125759	6.89857	13.1316	-0.928675	5e-05	0.00233958
ENSSSCT00000014139	ENSSSCG00000012934	-	chr2:4867365-4875351	22.2936	7.29994	1.61068	5e-05	0.00233958
ENSSSCT00000009171	ENSSSCG00000008376	COMMD1	chr3:83690952-83749571	36.3457	15.3897	1.23982	0.0002	0.00694839
ENSSSCT00000001367	ENSSSCG00000001252	UBD	chr7:25330260-25332807	21.9604	49.9137	-1.18453	0.0004	0.0114389
ENSSSCT00000004605	ENSSSCG00000004166	AHI1	chr1:32049105-32243731	15.5998	31.2445	-1.00208	5e-05	0.00233958
ENSSSCT00000002101	ENSSSCG00000001876	IMP3	chr7:62712259-62713394	35.2208	20.7897	0.760557	0.0014	0.0278436
ENSSSCT00000002109	ENSSSCG00000001884	COMMD4	chr7:62965338-62971658	22.6434	11.9952	0.916638	0.0002	0.00694839
ENSSSCT00000009821	ENSSSCG00000008966	PARM1	chr8:75007834-75040223	18.7365	51.2733	-1.45235	5e-05	0.00233958
ENSSSCT00000006730	ENSSSCG00000006137	WWP1	chr4:55305130-55403541	29.971	46.2281	-0.625206	0.00175	0.0324199
ENSSSCT00000006737	ENSSSCG00000006144	C8orf59	chr4:56483973-56527980	8.97975	21.7359	-1.27533	5e-05	0.00233958
ENSSSCT00000000190	ENSSSCG00000000181	RND1	chr5:15325816-15333222	3.30069	1.48865	1.14876	0.0019	0.0342988
ENSSSCT00000026528	ENSSSCG00000029500	-	chr6:54138562-54142405	2.81806	15.8267	-2.48958	5e-05	0.00233958
ENSSSCT00000017010	ENSSSCG00000015616	HSD11B1	GL894531.1:609-25755	7.46463	3.31294	1.17196	5e-05	0.00233958
ENSSSCT00000024966	ENSSSCG00000025176	-	chr2:61948628-61963162	78.4711	48.3258	0.699368	0.00075	0.0180862
ENSSSCT00000024969	ENSSSCG00000027389	-	chr18:42190500-42212634	8.72957	17.6811	-1.01822	5e-05	0.00233958
ENSSSCT00000016762	ENSSSCG00000015387	TRA2A	chr9:101626620-101651258	42.5854	81.0058	-0.927667	5e-05	0.00233958
ENSSSCT00000012842	ENSSSCG00000011731	SMC4	chr13:108383190-108421916	40.4757	60.8704	-0.588684	0.00295	0.046399
ENSSSCT00000013078	ENSSSCG00000011952	-	chr13:166892682-166899134	1178.43	676.016	0.801738	0.0002	0.00694839
ENSSSCT00000011566	ENSSSCG00000010573	HPS6	chr14:122933890-122936445	7.76664	4.17071	0.896996	0.00035	0.0104708
ENSSSCT00000015453	ENSSSCG00000014149	MEF2C	chr2:98794387-98885272	30.9513	58.8623	-0.927343	5e-05	0.00233958
ENSSSCT00000005558	ENSSSCG00000005042	-	chr1:202833908-202873552	72.9706	113.014	-0.631114	0.00235	0.0397991
ENSSSCT00000009321	ENSSSCG00000008517	SPAST	chr3:114453799-114512494	13.8274	21.3697	-0.628037	0.00225	0.0387352
ENSSSCT00000009320	ENSSSCG00000008516	DPY30	chr3:114427337-114440320	42.3712	73.2746	-0.790229	0.00055	0.0145015
ENSSSCT00000024413	ENSSSCG00000025058	-	chr15:133452328-133456736	11.9493	6.47329	0.884356	5e-05	0.00233958
ENSSSCT00000022818	ENSSSCG00000028272	-	chr5:16524559-16573127	12.933	23.8896	-0.885319	0.00075	0.0180862
ENSSSCT00000022819	ENSSSCG00000024151	-	chr6:90571461-90592504	8.15786	17.4715	-1.09874	0.0009	0.0204684
ENSSSCT00000031717	ENSSSCG00000029849	S1PR1	GL893226.1:113841-114990	32.8546	73.1079	-1.15393	5e-05	0.00233958
ENSSSCT00000032254	ENSSSCG00000008406	CCDC88A	chr3:90623417-90726404	9.99458	24.0455	-1.26655	0.0028	0.0448501
ENSSSCT00000006949	ENSSSCG00000006341	SH2D1B	chr4:95921816-95926281	175.083	75.9253	1.20539	0.00035	0.0104708
ENSSSCT00000030040	ENSSSCG00000025831	-	chr2:122386528-122393187	111.843	207.177	-0.889395	0.0001	0.0041022
ENSSSCT00000026224	ENSSSCG00000021712	-	GL892728.1:2196-17710	41.9102	84.0377	-1.00373	5e-05	0.00233958
ENSSSCT00000026222	ENSSSCG00000024315	-	chr2:53864637-53868865	33.1817	15.3379	1.11328	0.00045	0.0124486
ENSSSCT00000023479	ENSSSCG00000030653	GANAB	chr2:8446382-8464013	62.8445	41.3855	0.602658	0.00295	0.046399
ENSSSCT00000027574	ENSSSCG00000024312	ID4	chr7:16178088-16182991	7.13967	15.9743	-1.16182	5e-05	0.00233958
ENSSSCT00000027572	ENSSSCG00000026732	-	chr7:27962236-27970347	12.5616	4.77684	1.39489	5e-05	0.00233958
ENSSSCT00000032536	ENSSSCG00000022737	-	GL896304.2:7388-8943	15.0919	3.28763	2.19866	5e-05	0.00233958
ENSSSCT00000029358	ENSSSCG00000025115	-	chr16:82398051-82401790	13.3139	6.87096	0.954351	0.0001	0.0041022
ENSSSCT00000025866	ENSSSCG00000020663	-	chr18:5538429-5550748	33.5551	54.5231	-0.700336	0.0013	0.0264339
ENSSSCT00000025862	ENSSSCG00000023374	SRGN	chr14:78211061-78215931	418.689	240.552	0.79953	0.0018	0.0330571
ENSSSCT00000016260	ENSSSCG00000014905	TMEM126B	chr9:21817759-21825349	13.7463	6.84499	1.00592	0.00055	0.0145015
ENSSSCT00000018399	ENSSSCG00000016894	ARL15	chr16:35278524-35417710	27.6195	70.8632	-1.35935	5e-05	0.00233958
ENSSSCT00000008014	ENSSSCG00000007324	SOGA1	chr17:45467692-45539349	13.0635	7.60412	0.780691	0.0003	0.00935832
ENSSSCT00000005147	ENSSSCG00000004661	MYEF2	chr1:137635280-137685118	5.50234	10.2494	-0.897418	0.00025	0.0082395
ENSSSCT00000014641	ENSSSCG00000013401	DKK3	chr2:50699984-50758475	9.29845	5.13695	0.856079	0.00095	0.0212556
ENSSSCT00000029238	ENSSSCG00000027810	-	chr2:88734257-88766632	51.2776	102.567	-1.00016	5e-05	0.00233958
ENSSSCT00000006323	ENSSSCG00000005751	COL5A1	chr1:308064162-308174334	57.3773	23.7996	1.26954	5e-05	0.00233958
ENSSSCT00000028568	ENSSSCG00000029058	C14H10orf116	chr14:95183008-95185230	114.153	34.8363	1.71231	5e-05	0.00233958
ENSSSCT00000005728	ENSSSCG00000005196	-	chr1:239641565-239643734	1.48982	0	inf	5e-05	0.00233958
ENSSSCT00000005966	ENSSSCG00000005423	-	chr1:275740051-275862912	76.5553	46.2285	0.727717	0.0004	0.0114389
ENSSSCT00000000877	ENSSSCG00000000808	-	chr5:80039268-80050523	17.2638	41.3679	-1.26076	5e-05	0.00233958
ENSSSCT00000000875	ENSSSCG00000000806	SCAF11	chr5:79736660-79785634	52.8056	81.9332	-0.633757	0.00305	0.0475248
ENSSSCT00000000870	ENSSSCG00000000802	NELL2	chr5:78417881-78687030	91.1545	57.3508	0.668501	0.00175	0.0324199
ENSSSCT00000026974	ENSSSCG00000026710	CARHSP1	chr3:34775136-34780863	21.2819	13.0195	0.708948	0.0016	0.0305587
ENSSSCT00000009511	ENSSSCG00000008693	NOP14	chr8:1298933-1369770	18.9339	12.1654	0.638191	0.00245	0.0410009
ENSSSCT00000003746	ENSSSCG00000003376	PLEKHG5	chr6:62274253-62285381	4.6645	2.70098	0.78824	0.00205	0.0363153
ENSSSCT00000018151	ENSSSCG00000016672	ADCYAP1R1	chr18:46232763-46325218	11.8378	3.7619	1.65386	0.00065	0.0163188
ENSSSCT00000031698	ENSSSCG00000027060	TBX2	chr12:38328614-38338207	30.5676	19.2984	0.663524	0.00195	0.0350025
ENSSSCT00000024601	ENSSSCG00000028978	CAD	GL895077.1:20-17088	7.51312	4.40763	0.76941	0.0004	0.0114389
ENSSSCT00000032358	ENSSSCG00000030491	ZNF830	chr12:41732711-41734148	24.2668	38.584	-0.66902	0.00215	0.0376149
ENSSSCT00000032359	ENSSSCG00000026083	DNAJC24	chr2:31737404-31872543	7.7856	13.2618	-0.768397	0.0032	0.0491035
ENSSSCT00000017392	ENSSSCG00000015973	ATP5G3	chr15:90317365-90321215	47.1257	25.5817	0.881403	0.0002	0.00694839
ENSSSCT00000017391	ENSSSCG00000015972	-	chr15:90260303-90303432	66.8273	123.046	-0.880685	5e-05	0.00233958
ENSSSCT00000017395	ENSSSCG00000015976	LNPK	chr15:91041839-91116915	15.0861	24.0285	-0.671534	0.00285	0.0454106
ENSSSCT00000033583	ENSSSCG00000006000	TAF2	chr4:20215554-20284818	25.3396	39.225	-0.630379	0.00245	0.0410009
ENSSSCT00000033589	ENSSSCG00000011946	ALCAM	chr13:163247243-163247801	25.8851	9.27114	1.4813	5e-05	0.00233958
ENSSSCT00000028764	ENSSSCG00000025243	SGIP1	GL895308.2:181736-303300	0.968642	2.65314	-1.45367	0.0001	0.0041022
ENSSSCT00000012370	ENSSSCG00000011299	CLEC3B	chr13:31097019-31106760	86.1809	48.7926	0.820706	5e-05	0.00233958
ENSSSCT00000019495	ENSSSCG00000017913	PSMB6	chr12:54317036-54319097	66.1946	38.277	0.790236	0.0005	0.0134625
ENSSSCT00000010840	ENSSSCG00000009890	MAPKAPK5	chr14:42329054-42362473	28.8212	56.2172	-0.963881	5e-05	0.00233958
ENSSSCT00000011133	ENSSSCG00000010167	MAP10	chr14:62092195-62094889	7.14504	17.5434	-1.29591	5e-05	0.00233958
ENSSSCT00000011132	ENSSSCG00000010166	NTPCR	GL894009.1:24581-50551	16.4386	29.7369	-0.855169	0.0004	0.0114389
ENSSSCT00000004178	ENSSSCG00000003775	RABGGTB	chr6:127497459-127506518	26.4313	16.0236	0.722045	0.0016	0.0305587
ENSSSCT00000015728	ENSSSCG00000014391	ARAP3	chr2:149506499-149530200	20.8767	10.9195	0.934988	5e-05	0.00233958
ENSSSCT00000002630	ENSSSCG00000002366	NPC2	chr7:103573073-103582623	57.078	36.2652	0.654347	0.00185	0.0336543
ENSSSCT00000003588	ENSSSCG00000003229	ETFB	chr6:51672741-51688479	37.3884	19.4961	0.939408	0.00085	0.0195978
ENSSSCT00000013183	ENSSSCG00000012051	RUNX1	chr13:208204967-208304419	9.7222	15.4947	-0.672419	0.00285	0.0454106
ENSSSCT00000013187	ENSSSCG00000012055	MORC3	chr13:210024233-210065080	26.1762	49.9362	-0.93183	5e-05	0.00233958
ENSSSCT00000007466	ENSSSCG00000006815	-	GL893393.2:11833-20477	53.7223	87.8452	-0.709442	0.0004	0.0114389
ENSSSCT00000022444	ENSSSCG00000024987	NR3C2	chr8:85602110-85645631	2.46121	9.30539	-1.9187	5e-05	0.00233958
ENSSSCT00000027259	ENSSSCG00000030141	-	GL894924.2:244-5272	8.68903	17.6219	-1.0201	5e-05	0.00233958
ENSSSCT00000008261	ENSSSCG00000007530	PPP1R3D	chr17:67408903-67409803	13.6415	4.94257	1.46467	0.0001	0.0041022
ENSSSCT00000027871	ENSSSCG00000028165	-	GL893076.2:69355-85478	7.81831	19.5703	-1.32374	5e-05	0.00233958
ENSSSCT00000027870	ENSSSCG00000030160	-	chr13:217835233-217887335	164.323	86.1167	0.932171	5e-05	0.00233958
ENSSSCT00000027876	ENSSSCG00000020962	DYNLL2	chr12:35383128-35390288	28.0958	18.0902	0.635146	0.00255	0.0421855
ENSSSCT00000017210	ENSSSCG00000015803	CYP4V2	chr15:53758511-53771282	10.3832	20.6732	-0.993517	0.0001	0.0041022
ENSSSCT00000026640	ENSSSCG00000020702	SENP6	chr1:101173632-101227355	46.8487	79.4899	-0.762763	0.00015	0.00562659
ENSSSCT00000027113	ENSSSCG00000023851	-	chr17:469379-477111	3.66063	7.20862	-0.977631	0.002	0.0357184
ENSSSCT00000027115	ENSSSCG00000027840	-	chr2:58729803-58747259	52.1911	30.0604	0.795938	0.00025	0.0082395
ENSSSCT00000004288	ENSSSCG00000003876	CDKN2C	chr6:148745572-148750281	13.7966	7.32605	0.913202	0.0015	0.0292555
ENSSSCT00000005884	ENSSSCG00000005345	PAX5	chr1:265438441-265622096	27.5665	44.3416	-0.685744	0.0019	0.0342988
ENSSSCT00000005885	ENSSSCG00000005346	ZCCHC7	chr1:265851530-266021320	13.4603	22.4993	-0.741172	0.00015	0.00562659
ENSSSCT00000012651	ENSSSCG00000011560	CRELD1	chr13:73271289-73278801	10.9906	4.63276	1.24633	0.0001	0.0041022
ENSSSCT00000014761	ENSSSCG00000013514	LRG1	chr2:74792834-74794961	2.50434	0.615365	2.02491	0.00095	0.0212556
ENSSSCT00000011308	ENSSSCG00000010330	-	chr14:88334130-88341267	8.96803	4.22248	1.0867	0.00025	0.0082395
ENSSSCT00000010657	ENSSSCG00000009720	DDX60	chr14:22292406-22365368	10.9327	31.0574	-1.50628	5e-05	0.00233958
ENSSSCT00000030728	ENSSSCG00000029362	CHMP2A	GL895345.1:57-843	109.839	60.9223	0.850344	0.0005	0.0134625
ENSSSCT00000015975	ENSSSCG00000014624	ARFIP2	chr9:3908517-3913433	12.1094	6.64539	0.865706	0.00035	0.0104708
ENSSSCT00000007200	ENSSSCG00000006572	NPR1	chr4:104855491-104870669	6.15715	2.17316	1.50247	5e-05	0.00233958
ENSSSCT00000005071	ENSSSCG00000004590	-	chr1:125211006-125223217	20.1682	35.4393	-0.813267	0.0003	0.00935832
ENSSSCT00000005070	ENSSSCG00000004589	RNF111	chr1:124961866-125109541	21.314	31.9909	-0.585862	0.00285	0.0454106
ENSSSCT00000005073	ENSSSCG00000004592	-	chr1:125132753-125167752	36.1279	55.9268	-0.630428	0.00185	0.0336543
ENSSSCT00000031025	ENSSSCG00000023030	-	JH118536.1:40489-44670	15.5946	6.7745	1.20286	0.00205	0.0363153
ENSSSCT00000031022	ENSSSCG00000027092	-	chr9:79940985-79965334	17.5017	35.1269	-1.00508	0.00015	0.00562659
ENSSSCT00000000733	ENSSSCG00000000675	C1R	GL894246.2:7850-18701	267.78	134.868	0.989504	5e-05	0.00233958
ENSSSCT00000002396	ENSSSCG00000002142	-	chr7:83530030-83558527	14.3343	9.42526	0.604863	0.00265	0.0432432
ENSSSCT00000031796	ENSSSCG00000026781	-	GL896438.1:1371-10161	16.208	8.84912	0.873096	0.00045	0.0124486
ENSSSCT00000003046	ENSSSCG00000002749	HP	chr6:14643377-14648241	10.8727	4.48393	1.27787	0.0001	0.0041022
ENSSSCT00000003045	ENSSSCG00000002748	DHX38	chr6:14616072-14626549	9.13383	5.41401	0.754522	0.00165	0.0311763
ENSSSCT00000025724	ENSSSCG00000022260	-	chr3:125729426-125742123	7.37	2.67075	1.46442	0.0021	0.0370256
ENSSSCT00000030778	ENSSSCG00000026274	-	chr1:225622809-225664764	20.5042	36.092	-0.81576	0.00075	0.0180862
ENSSSCT00000000095	ENSSSCG00000000089	RPL3	chr5:6216928-6223999	1078.88	629.638	0.776939	0.00195	0.0350025
ENSSSCT00000002806	ENSSSCG00000002527	ANKRD9	chr7:129270532-129271648	5.85336	2.63787	1.14989	0.00195	0.0350025
ENSSSCT00000008090	ENSSSCG00000007391	MATN4	chr17:53223743-53233619	1.78667	0.11458	3.96284	0.00065	0.0163188
ENSSSCT00000035918	ENSSSCG00000006979	MSR1	chr17:4110395-4191497	20.0998	8.96906	1.16415	0.00015	0.00562659
ENSSSCT00000012929	ENSSSCG00000011817	CCDC50	chr13:138043700-138080419	84.4571	136.796	-0.695735	0.0004	0.0114389
ENSSSCT00000023333	ENSSSCG00000029866	CCDC112	chr2:124337482-124368895	2.13727	6.18797	-1.53369	5e-05	0.00233958
ENSSSCT00000013802	ENSSSCG00000012623	SLC25A6	chrX:113743300-113746206	71.9847	38.5703	0.9002	5e-05	0.00233958
ENSSSCT00000005636	ENSSSCG00000005113	-	chr1:216638627-216665184	17.8863	31.2021	-0.802788	0.0023	0.0393085
ENSSSCT00000007838	ENSSSCG00000007165	MRPS26	chr17:36999750-37002049	29.0023	17.6853	0.713622	0.0017	0.031837
ENSSSCT00000015311	ENSSSCG00000014016	SQSTM1	chr2:80296799-80329991	182.728	100.299	0.865393	0.0001	0.0041022
ENSSSCT00000015312	ENSSSCG00000014017	MGAT4B	chr2:80349826-80364466	60.4846	34.8101	0.797062	5e-05	0.00233958
ENSSSCT00000014042	ENSSSCG00000012847	TALDO1	chr2:201531-209654	142.291	62.8489	1.17888	5e-05	0.00233958
ENSSSCT00000014041	ENSSSCG00000012846	PDDC1	chr2:193623-200363	21.7963	10.6614	1.03168	5e-05	0.00233958
ENSSSCT00000006018	ENSSSCG00000005472	SLC46A2	chr1:284368641-284379226	4.20219	2.20197	0.932344	0.0026	0.0427346
ENSSSCT00000009590	ENSSSCG00000008765	PCDH7	chr8:24323041-24333142	9.94719	15.5446	-0.644057	0.0017	0.031837
ENSSSCT00000031617	ENSSSCG00000029773	HIST1H4L	chr7:23104553-23104865	872.887	431.986	1.01481	5e-05	0.00233958
ENSSSCT00000006828	ENSSSCG00000006231	CHD7	chr4:79031983-79152558	14.2281	22.657	-0.671211	0.0018	0.0330571
ENSSSCT00000025555	ENSSSCG00000022680	-	chr1:149907905-149974965	6.06559	10.9287	-0.849401	5e-05	0.00233958
ENSSSCT00000022688	ENSSSCG00000020790	-	chr15:153946103-153950517	54.7821	19.9663	1.45614	5e-05	0.00233958
ENSSSCT00000036483	ENSSSCG00000015045	NCAM1	chr9:45725935-45795212	0.965999	2.61952	-1.43921	0.0001	0.0041022
ENSSSCT00000030250	ENSSSCG00000021461	SNF8	chr12:25108598-25118615	39.634	16.8238	1.23623	5e-05	0.00233958
ENSSSCT00000023642	ENSSSCG00000029073	CACNB4	GL892755.1:68292-119829	5.4029	13.9501	-1.36847	5e-05	0.00233958
ENSSSCT00000023649	ENSSSCG00000022031	CHST2	chr13:91594732-91596334	87.818	48.8932	0.844881	5e-05	0.00233958
ENSSSCT00000016695	ENSSSCG00000015322	TFPI2	chr9:80646429-80651383	73.7919	46.046	0.680385	0.00125	0.0257802
ENSSSCT00000008971	ENSSSCG00000008192	TMEM131	chr3:58923016-59040071	44.9345	75.7352	-0.753139	0.00035	0.0104708
ENSSSCT00000011647	ENSSSCG00000010648	CCDC186	chr14:135593210-135641867	33.5422	62.2065	-0.891089	5e-05	0.00233958
ENSSSCT00000011646	ENSSSCG00000010647	ADRB1	chr14:135520691-135522044	38.1796	23.1993	0.71872	0.00055	0.0145015
ENSSSCT00000016347	ENSSSCG00000029675	MMP8	chr9:37332087-37343577	3.9014	0.139048	4.81034	0.00145	0.0285343
ENSSSCT00000016341	ENSSSCG00000014979	CEP126	chr9:36609072-36654475	5.36516	9.07002	-0.757483	0.0007	0.0172003
ENSSSCT00000017902	ENSSSCG00000016441	ABCF2	chr18:6372035-6380650	17.4828	11.2255	0.639158	0.0028	0.0448501
ENSSSCT00000009755	ENSSSCG00000008909	-	chr8:58659341-58698260	36.1518	71.344	-0.980726	5e-05	0.00233958
ENSSSCT00000014452	ENSSSCG00000013232	MTCH2	chr2:16159994-16180455	30.2145	13.6776	1.14343	5e-05	0.00233958
ENSSSCT00000003508	ENSSSCG00000003158	DHDH	chr6:50111385-50118034	16.8574	7.67467	1.13521	5e-05	0.00233958
ENSSSCT00000003500	ENSSSCG00000003153	FTL	chr6:50078375-50097694	2399.39	1195.47	1.00508	0.00045	0.0124486
ENSSSCT00000013100	ENSSSCG00000011972	FILIP1L	chr13:168935760-168939078	26.088	40.2242	-0.624676	0.00225	0.0387352
ENSSSCT00000004990	ENSSSCG00000004518	SKA1	chr1:109665471-109732810	3.18375	8.86431	-1.47728	0.0001	0.0041022
ENSSSCT00000004999	ENSSSCG00000004525	-	chr1:110613612-110614839	38.4136	66.8803	-0.799964	0.0001	0.0041022
ENSSSCT00000007977	ENSSSCG00000007291	EDEM2	chr17:43680435-43712438	16.5878	10.2155	0.699371	0.00275	0.0442836
ENSSSCT00000026836	ENSSSCG00000020921	USP33	chr6:125758944-125798579	20.9304	31.5793	-0.593379	0.00295	0.046399
ENSSSCT00000026837	ENSSSCG00000021531	C9orf85	chr1:251759568-251826139	5.25006	13.2578	-1.33644	5e-05	0.00233958
ENSSSCT00000026833	ENSSSCG00000026922	DRAM2	chr4:119550711-119574480	21.8257	33.1432	-0.602686	0.00305	0.0475248
ENSSSCT00000001460	ENSSSCG00000001344	-	GL895966.1:3555-13344	3.1717	1.27086	1.31945	0.00165	0.0311763
ENSSSCT00000007155	ENSSSCG00000006533	-	chr4:103518216-103529707	8.81813	4.74349	0.894525	0.0004	0.0114389
ENSSSCT00000007157	ENSSSCG00000006535	PMVK	chr4:103634252-103646149	5.91837	2.36951	1.32061	0.00035	0.0104708
ENSSSCT00000006781	ENSSSCG00000006187	MSC	chr4:69416950-69419896	135.19	77.8906	0.795469	0.00035	0.0104708
ENSSSCT00000017290	ENSSSCG00000015878	-	chr15:72627742-72887032	8.96177	14.5007	-0.694271	0.00145	0.0285343
ENSSSCT00000026319	ENSSSCG00000022836	-	chr3:130152346-130217708	11.4345	5.39263	1.08433	0.00015	0.00562659
ENSSSCT00000019523	ENSSSCG00000017939	-	chr3:139935129-139940520	105.541	62.6581	0.752224	0.00025	0.0082395
ENSSSCT00000005802	ENSSSCG00000005267	ANXA1	chr1:252989613-253007803	152.525	90.6639	0.750442	0.00025	0.0082395
ENSSSCT00000012523	ENSSSCG00000011443	STAB1	chr13:37846301-37876779	23.261	11.495	1.01691	5e-05	0.00233958
ENSSSCT00000010964	ENSSSCG00000010007	MTFP1	chr14:50477197-50480629	9.70081	4.97368	0.963792	0.00265	0.0432432
ENSSSCT00000001693	ENSSSCG00000001520	LEMD2	chr7:34641298-34656755	27.7121	15.3998	0.847598	0.0001	0.0041022
ENSSSCT00000010968	ENSSSCG00000010011	-	chr14:50598158-50627102	10.8674	5.31006	1.0332	5e-05	0.00233958
ENSSSCT00000014277	ENSSSCG00000013061	EML3	chr2:8472958-8483052	18.5658	9.9254	0.903449	5e-05	0.00233958
ENSSSCT00000008784	ENSSSCG00000008016	MRPS34	chr3:41658024-41659263	56.2402	29.3605	0.937724	5e-05	0.00233958
ENSSSCT00000008785	ENSSSCG00000008017	NME3	chr3:41659586-41660822	27.4485	12.0296	1.19015	0.0001	0.0041022
ENSSSCT00000004030	ENSSSCG00000003634	ADPRHL2	chr6:85528198-85534297	9.1562	5.13607	0.834083	0.0023	0.0393085
ENSSSCT00000018559	ENSSSCG00000017046	-	chr16:70415641-70548251	7.1299	15.2636	-1.09814	5e-05	0.00233958
ENSSSCT00000010381	ENSSSCG00000009468	KCTD12	chr11:53668523-53669504	69.7576	41.7597	0.740237	0.00065	0.0163188
ENSSSCT00000004787	ENSSSCG00000004331	CH242-196P17.1	chr1:64791795-64811376	4.63027	7.34796	-0.666246	0.0014	0.0278436
ENSSSCT00000002060	ENSSSCG00000001838	POLG	chr7:59865167-59881372	24.1919	13.0261	0.893119	5e-05	0.00233958
ENSSSCT00000003338	ENSSSCG00000003005	-	chr6:44980554-44989676	52.7135	32.4514	0.699892	0.00125	0.0257802
ENSSSCT00000003330	ENSSSCG00000002998	SNRPA	chr6:44655717-44667220	18.9482	30.3961	-0.681826	0.00265	0.0432432
ENSSSCT00000011817	ENSSSCG00000010801	-	chr10:2279194-2304949	31.1107	50.86	-0.709122	0.0012	0.0250828
ENSSSCT00000007549	ENSSSCG00000006894	FNBP1L	chr4:135331059-135387213	10.2051	17.7294	-0.796845	0.00045	0.0124486
ENSSSCT00000007547	ENSSSCG00000006892	DNTTIP2	chr4:135040474-135055556	29.4937	45.7599	-0.63368	0.00135	0.0271896
ENSSSCT00000007546	ENSSSCG00000006891	GCLM	chr4:135017069-135032511	13.5512	7.05749	0.941199	0.0004	0.0114389
ENSSSCT00000022274	ENSSSCG00000022996	PAGR1	chr3:18534342-18537935	20.8117	34.7664	-0.740297	0.0013	0.0264339
ENSSSCT00000000011	ENSSSCG00000000010	-	chr5:1071719-1158793	16.2348	5.88342	1.46437	5e-05	0.00233958
ENSSSCT00000027352	ENSSSCG00000023738	-	chr11:22237794-22262549	27.8841	48.8347	-0.808461	0.0002	0.00694839
ENSSSCT00000027357	ENSSSCG00000023992	-	chr12:13030854-13122953	7.41899	19.6113	-1.40239	5e-05	0.00233958
ENSSSCT00000033134	ENSSSCG00000001867	PSTPIP1	chr7:61838183-61880668	12.7336	5.85468	1.12097	0.00015	0.00562659
ENSSSCT00000025244	ENSSSCG00000021890	GNB2	chr3:7974102-7979030	3.91081	1.7441	1.16499	0.00295	0.046399
ENSSSCT00000026292	ENSSSCG00000022236	-	chr9:7507498-7511916	367.148	153.822	1.2551	5e-05	0.00233958
ENSSSCT00000014824	ENSSSCG00000013572	PNPLA6	chr2:72031151-72055011	34.0873	20.1238	0.760329	0.0004	0.0114389
ENSSSCT00000014825	ENSSSCG00000013573	TRAPPC5	chr2:71884250-71886383	66.0829	29.3216	1.17231	5e-05	0.00233958
ENSSSCT00000026121	ENSSSCG00000023080	TPP1	chr9:3792869-3800652	33.2201	21.369	0.636536	0.00195	0.0350025
ENSSSCT00000026129	ENSSSCG00000028430	-	chr13:134958684-135218986	200.753	398.414	-0.988844	5e-05	0.00233958
ENSSSCT00000033698	ENSSSCG00000008675	LETM1	chr8:349631-375849	26.1704	16.3907	0.675055	0.0012	0.0250828
ENSSSCT00000033967	ENSSSCG00000029231	PigE-108A11.6	chr6:53902903-53909080	1.98473	0.614644	1.69112	0.0004	0.0114389
ENSSSCT00000015061	ENSSSCG00000013784	-	chr2:65177576-65180388	32.314	19.0827	0.759891	0.0006	0.0154606
ENSSSCT00000012289	ENSSSCG00000011222	-	chr13:18080862-18216636	31.6718	54.6179	-0.786175	0.0017	0.031837
ENSSSCT00000023950	ENSSSCG00000022230	CD9	chr5:66879694-66919340	39.833	18.9108	1.07475	5e-05	0.00233958
ENSSSCT00000023954	ENSSSCG00000023263	-	GL896494.1:18834-20687	16.4553	7.25246	1.18201	0.0002	0.00694839
ENSSSCT00000015394	ENSSSCG00000014093	CRHBP	chr2:87433505-87447099	8.99578	16.9658	-0.915308	0.00165	0.0311763
ENSSSCT00000029038	ENSSSCG00000026590	-	chr4:734869-738192	12.5069	7.57638	0.723141	0.00225	0.0387352
ENSSSCT00000029036	ENSSSCG00000029509	KIF22	chr3:18548615-18567512	16.2455	9.34945	0.79709	0.00065	0.0163188
ENSSSCT00000017506	ENSSSCG00000016078	HSPE1	chr15:112548609-112550291	132.174	80.5428	0.714612	0.00185	0.0336543
ENSSSCT00000012757	ENSSSCG00000011653	PCCB	chr13:84587406-84685109	10.9383	5.97253	0.872977	0.00025	0.0082395
ENSSSCT00000011223	ENSSSCG00000010253	HK1	chr14:78486910-78521299	36.8801	24.5149	0.589181	0.0032	0.0491035
ENSSSCT00000009047	ENSSSCG00000008261	HK2	chr3:71331771-71407448	2.49102	0.898698	1.47083	0.00015	0.00562659
ENSSSCT00000028814	ENSSSCG00000026263	-	chr6:79899321-79913209	17.6755	30.4388	-0.784159	0.00155	0.029964
ENSSSCT00000002743	ENSSSCG00000002471	ISG12(A)	chr7:122215477-122220545	193.15	118.094	0.709792	0.0014	0.0278436
ENSSSCT00000031639	ENSSSCG00000023328	-	chr15:43943818-43951131	3.86876	1.97638	0.969009	0.00225	0.0387352
ENSSSCT00000001150	ENSSSCG00000001056	RANBP9	chr7:10287340-10323692	37.675	69.0136	-0.873274	5e-05	0.00233958
ENSSSCT00000001155	ENSSSCG00000001061	JARID2	chr7:12068699-12189373	17.546	28.1749	-0.683272	0.001	0.0220024
ENSSSCT00000001159	ENSSSCG00000001064	GMPR	chr7:12850722-12893472	79.8656	42.3131	0.916472	5e-05	0.00233958
ENSSSCT00000016615	ENSSSCG00000015246	ST14	chr9:63159459-63176946	8.83584	5.01418	0.817353	0.0008	0.0188415
ENSSSCT00000016613	ENSSSCG00000015244	APLP2	chr9:62965067-63035190	121.814	73.3892	0.731038	0.00055	0.0145015
ENSSSCT00000008468	ENSSSCG00000007723	RCC1L	chr3:11634917-11669064	7.96317	4.02228	0.98533	5e-05	0.00233958
ENSSSCT00000019236	ENSSSCG00000017672	MED13	chr12:37666520-37736693	73.733	118.682	-0.686717	0.00195	0.0350025
ENSSSCT00000018728	ENSSSCG00000017203	GALK1	chr12:5588391-5597606	27.4761	13.1925	1.05846	5e-05	0.00233958
ENSSSCT00000018724	ENSSSCG00000017199	TRIM47	chr12:5492061-5496460	16.6753	9.9635	0.742985	0.00115	0.0243419
ENSSSCT00000017986	ENSSSCG00000016518	-	chr18:11520081-11527315	31.839	50.6636	-0.670156	0.00125	0.0257802
ENSSSCT00000028955	ENSSSCG00000025075	-	chr1:44537049-44540322	61.297	34.0113	0.8498	0.003	0.0469298
ENSSSCT00000017320	ENSSSCG00000015907	GALNT3	chr15:80794829-80818294	9.50115	18.361	-0.950469	5e-05	0.00233958
ENSSSCT00000028229	ENSSSCG00000026803	-	chr8:40026237-40096735	2.49713	4.90621	-0.974336	5e-05	0.00233958
ENSSSCT00000023746	ENSSSCG00000023298	-	chr17:39335393-39342318	1.81142	0.634326	1.51382	0.00115	0.0243419
ENSSSCT00000010896	ENSSSCG00000009944	-	chr14:44639267-44689165	19.1156	12.0197	0.669349	0.00165	0.0311763
ENSSSCT00000006282	ENSSSCG00000005710	LAMC3	chr1:304979407-305098340	10.053	3.33541	1.5917	5e-05	0.00233958
ENSSSCT00000024164	ENSSSCG00000022537	-	chr7:23188161-23188554	144.355	68.76	1.06998	5e-05	0.00233958
ENSSSCT00000002156	ENSSSCG00000001927	HEXA	chr7:65420489-65514153	26.3661	13.5679	0.958484	5e-05	0.00233958
ENSSSCT00000002154	ENSSSCG00000001925	ADPGK	chr7:65276524-65285118	18.0646	10.4583	0.788516	0.0032	0.0491035
ENSSSCT00000016699	ENSSSCG00000015326	COL1A2	chr9:81357191-81393120	190.154	96.4739	0.978959	5e-05	0.00233958
ENSSSCT00000031489	ENSSSCG00000027269	-	GL895825.2:17983-35455	9.8344	17.3546	-0.819405	0.00275	0.0442836
ENSSSCT00000031488	ENSSSCG00000022323	-	JH118815.1:9834-74725	4.16117	10.5606	-1.34363	5e-05	0.00233958
ENSSSCT00000030356	ENSSSCG00000029651	SLN	chr9:40309460-40314414	1.48608	4.33328	-1.54395	0.00295	0.046399
ENSSSCT00000022347	ENSSSCG00000026454	-	chr1:178852778-178857414	8.94746	15.8726	-0.826987	0.00085	0.0195978
ENSSSCT00000031972	ENSSSCG00000029990	DEFB1	chr15:43346317-43357071	17.5414	4.45711	1.97659	5e-05	0.00233958
ENSSSCT00000023769	ENSSSCG00000021766	-	GL896000.1:6983-16745	55.6861	120.409	-1.11255	5e-05	0.00233958
ENSSSCT00000027444	ENSSSCG00000027946	MVP	chr3:18509111-18533958	67.6102	41.8191	0.693079	0.0007	0.0172003
ENSSSCT00000024938	ENSSSCG00000023434	-	chr13:108941013-109147849	25.7295	12.2052	1.07592	0.0004	0.0114389
ENSSSCT00000029518	ENSSSCG00000028040	C19orf24	chr2:77841362-77844375	22.8078	10.9563	1.05777	0.0004	0.0114389
ENSSSCT00000029511	ENSSSCG00000022849	IL2RA	chr10:71153908-71162738	2.4334	5.59628	-1.20149	0.0014	0.0278436
ENSSSCT00000029514	ENSSSCG00000021355	SOD1	chr13:205620985-205629933	88.1398	53.6609	0.715922	0.0008	0.0188415
ENSSSCT00000029515	ENSSSCG00000030713	-	GL895829.1:12481-33334	24.6929	10.8105	1.19167	5e-05	0.00233958
ENSSSCT00000016793	ENSSSCG00000020857	-	chr9:113622185-113631986	1.80582	4.38066	-1.2785	0.0014	0.0278436
ENSSSCT00000019689	ENSSSCG00000018094	CYTB	chrMT:15341-16481	494.008	1086.45	-1.13701	5e-05	0.00233958
ENSSSCT00000019686	ENSSSCG00000018091	ND5	chrMT:12934-15266	489.358	1385.97	-1.50194	5e-05	0.00233958
ENSSSCT00000019682	ENSSSCG00000018087	ND4	chrMT:11068-12736	371.103	1326.74	-1.83799	5e-05	0.00233958
ENSSSCT00000011072	ENSSSCG00000010111	DGCR2	chr14:54387652-54417873	47.9646	25.2933	0.923212	5e-05	0.00233958
ENSSSCT00000008167	ENSSSCG00000007463	PTGIS	chr17:57474334-57521756	7.01545	3.23246	1.1179	5e-05	0.00233958
ENSSSCT00000008169	ENSSSCG00000007465	B4GALT5	chr17:57581156-57602483	24.6531	41.7475	-0.759922	0.0002	0.00694839
ENSSSCT00000005709	ENSSSCG00000005178	CNTLN	chr1:229102894-229435694	9.03466	15.1798	-0.748609	0.00065	0.0163188
ENSSSCT00000012812	ENSSSCG00000011702	TM4SF1	chr13:97596564-97603486	38.0408	19.3167	0.977697	0.0001	0.0041022
ENSSSCT00000013027	ENSSSCG00000011904	UPK1B	chr13:150294289-150320054	12.4713	3.11523	2.0012	5e-05	0.00233958
ENSSSCT00000029896	ENSSSCG00000027689	SRM	chr6:65154803-65161685	8.39451	5.11465	0.714809	0.00175	0.0324199
ENSSSCT00000015226	ENSSSCG00000013940	NLRP3	chr2:57862770-57871269	9.32921	5.41236	0.785498	0.00155	0.029964
ENSSSCT00000004271	ENSSSCG00000003859	ZCCHC11	chr6:147320007-147467617	31.6761	56.4278	-0.833012	5e-05	0.00233958
ENSSSCT00000011535	ENSSSCG00000010544	DNMBP	chr14:120489409-120614793	8.73393	13.8299	-0.663083	0.00155	0.029964
ENSSSCT00000011536	ENSSSCG00000010545	CPN1	chr14:120628011-120658801	0.616615	1.7697	-1.52106	0.0027	0.043778
ENSSSCT00000001638	ENSSSCG00000001472	SLA-DOA	chr7:29545478-29549278	13.7246	22.1066	-0.687711	0.00185	0.0336543
ENSSSCT00000001634	ENSSSCG00000001470	HLA-DMA	chr7:29500106-29504539	98.261	165.963	-0.756169	0.0003	0.00935832
ENSSSCT00000002583	ENSSSCG00000002321	-	chr7:100317731-100322081	1.36843	3.8333	-1.48607	5e-05	0.00233958
ENSSSCT00000027931	ENSSSCG00000024316	COX5A	chr7:63312036-63332455	95.5775	52.8068	0.855947	0.0002	0.00694839
ENSSSCT00000003988	ENSSSCG00000003593	NKAIN1	chr6:81479840-81487848	1.04968	2.2449	-1.09671	0.00175	0.0324199
ENSSSCT00000003983	ENSSSCG00000003588	SRSF4	chr6:79952182-79980058	16.314	37.1459	-1.18709	5e-05	0.00233958
ENSSSCT00000003982	ENSSSCG00000003587	TMEM200B	chr6:79917690-79918614	9.21464	4.59223	1.00473	0.00205	0.0363153
ENSSSCT00000007292	ENSSSCG00000006655	CIART	chr4:108088710-108091789	2.99704	7.57044	-1.33684	0.0003	0.00935832
ENSSSCT00000024771	ENSSSCG00000020886	-	chr12:54343359-54345103	17.7838	9.15806	0.957449	0.001	0.0220024
ENSSSCT00000006917	ENSSSCG00000006310	POU2F1	chr4:91272046-91451588	8.65639	17.5557	-1.0201	5e-05	0.00233958
ENSSSCT00000036390	ENSSSCG00000015896	FAP	chr15:76322711-76394187	16.1121	29.3777	-0.866577	0.00015	0.00562659
ENSSSCT00000023481	ENSSSCG00000029846	-	chr15:38266502-38271774	1.739	0	inf	0.00035	0.0104708
ENSSSCT00000025056	ENSSSCG00000026887	-	GL894524.1:10960-14535	13.7984	25.0083	-0.857907	0.0031	0.0480799
ENSSSCT00000019524	ENSSSCG00000017940	GPS2	chr3:139940649-139943478	15.8887	28.7374	-0.854925	0.00045	0.0124486
ENSSSCT00000016185	ENSSSCG00000014833	UCP2	chr9:9147992-9155011	96.4846	52.601	0.875208	5e-05	0.00233958
ENSSSCT00000016187	ENSSSCG00000014835	C2CD3	chr9:9183638-9349502	16.1551	31.2898	-0.953702	5e-05	0.00233958
ENSSSCT00000013641	ENSSSCG00000012474	DIAPH2	chrX:85891070-86317742	89.0944	163.563	-0.876438	0.00015	0.00562659
ENSSSCT00000016236	ENSSSCG00000014882	RSF1	chr9:13281075-13351651	33.0691	51.0262	-0.625755	0.00165	0.0311763
ENSSSCT00000015525	ENSSSCG00000014207	APC	chr2:121534757-121575617	23.4967	47.3245	-1.01013	5e-05	0.00233958
ENSSSCT00000012996	ENSSSCG00000011880	EAF2	chr13:148265681-148308649	29.6557	45.8342	-0.628117	0.003	0.0469298
ENSSSCT00000014697	ENSSSCG00000013453	-	chr2:77050115-77052727	25.4063	12.199	1.05843	5e-05	0.00233958
ENSSSCT00000014695	ENSSSCG00000013451	-	chr2:76963767-76965095	36.249	21.4061	0.759922	0.00195	0.0350025
ENSSSCT00000014692	ENSSSCG00000013448	MKNK2	chr2:77247529-77254084	47.8393	30.3373	0.657105	0.00265	0.0432432
ENSSSCT00000001906	ENSSSCG00000001706	AARS2	chr7:45170561-45183626	6.49396	3.92901	0.724935	0.0021	0.0370256
ENSSSCT00000028532	ENSSSCG00000010328	-	chr14:87005401-87011466	2448.4	4068.88	-0.73279	0.00145	0.0285343
ENSSSCT00000018548	ENSSSCG00000017035	C1QTNF2	chr16:68539047-68557836	20.9368	8.54617	1.29269	5e-05	0.00233958
ENSSSCT00000022538	ENSSSCG00000026210	-	chr4:100938176-100965944	66.3371	137.863	-1.05535	5e-05	0.00233958
ENSSSCT00000026943	ENSSSCG00000028875	HAVCR2	chr16:71986889-72008135	20.6908	9.58098	1.11074	5e-05	0.00233958
ENSSSCT00000027019	ENSSSCG00000022273	-	chr5:38300421-38305904	20.0302	41.3898	-1.0471	0.0001	0.0041022
ENSSSCT00000027018	ENSSSCG00000026784	LMNB2	chr2:76677376-76698045	19.3511	9.92224	0.963677	5e-05	0.00233958
ENSSSCT00000015670	ENSSSCG00000024189	-	chr2:146842294-146859268	24.406	12.0058	1.02351	0.0016	0.0305587
ENSSSCT00000025324	ENSSSCG00000023711	ATXN7L3B	chr5:41332679-41333398	63.2214	38.1853	0.727393	0.0008	0.0188415
ENSSSCT00000035898	ENSSSCG00000010451	IFIT2	chr14:110157001-110190465	25.5447	52.889	-1.04994	0.00115	0.0243419
ENSSSCT00000032386	ENSSSCG00000024071	SCARF1	chr12:49731947-49741613	14.4282	9.01018	0.679268	0.0013	0.0264339
ENSSSCT00000032036	ENSSSCG00000030186	-	GL896294.1:85485-106496	24.5591	37.1329	-0.596444	0.003	0.0469298
ENSSSCT00000026008	ENSSSCG00000025567	-	chr3:5013716-5021792	24.0067	15.02	0.676547	0.0022	0.0381848
ENSSSCT00000035562	ENSSSCG00000011025	-	chr10:46547259-46794724	7.80202	18.9384	-1.2794	0.0005	0.0134625
ENSSSCT00000027757	ENSSSCG00000028711	CASP1	chr9:39209730-39222235	15.2629	24.6758	-0.693065	0.00165	0.0311763
ENSSSCT00000010812	ENSSSCG00000009864	-	chr14:38641863-38661754	34.2185	60.4444	-0.820832	5e-05	0.00233958
ENSSSCT00000009871	ENSSSCG00000009012	TMEM154	chr8:80945043-80965689	21.3411	41.5237	-0.960302	0.00055	0.0145015
ENSSSCT00000017135	ENSSSCG00000015735	PTPN18	chr15:35772236-35792027	13.4882	5.85724	1.20341	5e-05	0.00233958
ENSSSCT00000004961	ENSSSCG00000004490	SETBP1	chr1:104402848-104507001	9.66084	19.0138	-0.976824	5e-05	0.00233958
ENSSSCT00000033051	ENSSSCG00000005955	EFR3A	chr4:9089639-9130605	3.59999	9.72966	-1.4344	0.00015	0.00562659
ENSSSCT00000016718	ENSSSCG00000015345	GLCCI1	chr9:85856737-85940218	7.18241	15.4946	-1.10922	5e-05	0.00233958
ENSSSCT00000019179	ENSSSCG00000017617	SCPEP1	chr12:33995009-34027375	171.975	105.434	0.705854	0.00305	0.0475248
ENSSSCT00000012592	ENSSSCG00000011506	UBA3	chr13:55560052-55585903	20.6175	31.6167	-0.616818	0.00215	0.0376149
ENSSSCT00000015483	ENSSSCG00000014171	ERAP1	chr2:107133358-107167934	11.9567	30.3174	-1.34232	0.00135	0.0271896
ENSSSCT00000015484	ENSSSCG00000014172	-	chr2:107271122-107294215	25.7768	47.1078	-0.869891	5e-05	0.00233958
ENSSSCT00000012622	ENSSSCG00000011532	SUMF1	chr13:67255360-67345922	26.7726	14.3078	0.903956	5e-05	0.00233958
ENSSSCT00000014280	ENSSSCG00000013064	EEF1G	chr2:8507885-8518300	414.363	221.508	0.903533	5e-05	0.00233958
ENSSSCT00000005507	ENSSSCG00000021709	-	chr1:194948368-194953988	1.9843	5.58753	-1.49358	0.0004	0.0114389
ENSSSCT00000014757	ENSSSCG00000013510	UBXN6	chr2:74857835-74871562	21.4778	11.8374	0.859499	0.0002	0.00694839
ENSSSCT00000030826	ENSSSCG00000020763	-	chr13:118705585-118745274	11.5816	22.7703	-0.975311	0.00015	0.00562659
ENSSSCT00000003907	ENSSSCG00000003517	-	chr6:73962558-73972414	75.9487	31.0054	1.29251	5e-05	0.00233958
ENSSSCT00000007217	ENSSSCG00000006588	S100A9	chr4:105063476-105066298	115.704	11.7009	3.30575	0.00175	0.0324199
ENSSSCT00000007219	ENSSSCG00000006590	S100A8	chr4:105091815-105092868	55.0629	13.4867	2.02954	5e-05	0.00233958
ENSSSCT00000007218	ENSSSCG00000006589	S100A12	chr4:105075279-105076728	42.9758	11.3402	1.92208	0.0003	0.00935832
ENSSSCT00000000299	ENSSSCG00000000278	-	chr5:19169482-19285220	17.9447	32.4733	-0.855694	0.0005	0.0134625
ENSSSCT00000000296	ENSSSCG00000000276	TARBP2	chr5:19154194-19159492	11.7792	6.90488	0.770549	0.00235	0.0397991
ENSSSCT00000003017	ENSSSCG00000002723	AARS	chr6:13363476-13385173	29.132	17.5217	0.733463	0.00065	0.0163188
ENSSSCT00000003019	ENSSSCG00000002725	-	chr6:13479004-13484349	24.7398	15.0214	0.719818	0.00185	0.0336543
ENSSSCT00000006626	ENSSSCG00000006037	-	chr4:33376760-33474850	3.87827	6.91856	-0.83506	0.0002	0.00694839
ENSSSCT00000006995	ENSSSCG00000006382	SLAMF6	chr4:97870919-97893024	19.8912	53.4841	-1.42698	5e-05	0.00233958
ENSSSCT00000025711	ENSSSCG00000020906	TNFSF10	chr13:119874406-119883953	53.8998	101.685	-0.915755	5e-05	0.00233958
ENSSSCT00000030018	ENSSSCG00000025624	-	chr12:1724727-1750362	21.9458	51.6231	-1.23407	5e-05	0.00233958
ENSSSCT00000026431	ENSSSCG00000027807	-	chr3:4712388-4722083	10.4965	4.59881	1.19058	0.00125	0.0257802
ENSSSCT00000024875	ENSSSCG00000022409	DNASE1L1	GL896119.1:1089-4981	14.2755	7.48442	0.931579	0.00065	0.0163188
ENSSSCT00000024123	ENSSSCG00000026507	-	chr12:52010789-52013999	59.2203	31.9282	0.891259	5e-05	0.00233958
ENSSSCT00000025830	ENSSSCG00000028756	-	GL893176.2:115015-142569	5.27989	12.9756	-1.29722	0.00025	0.0082395
ENSSSCT00000008595	ENSSSCG00000007845	-	chr3:24698821-24729655	20.9468	13.1086	0.676212	0.0032	0.0491035
ENSSSCT00000008593	ENSSSCG00000007843	-	chr3:24462101-24475244	8.03424	3.71721	1.11194	0.00035	0.0104708
ENSSSCT00000010462	ENSSSCG00000009544	COL4A1	chr11:84373662-84432619	212.094	96.9512	1.12938	5e-05	0.00233958
ENSSSCT00000010463	ENSSSCG00000009545	COL4A2	chr11:84613772-84675898	174.073	94.9878	0.873883	0.0002	0.00694839
ENSSSCT00000014618	ENSSSCG00000013384	-	chr2:45928601-46135191	6.29168	13.4709	-1.09833	0.0017	0.031837
ENSSSCT00000013346	ENSSSCG00000012201	CXorf21	chrX:28635265-28651197	23.2132	50.1039	-1.10997	5e-05	0.00233958
ENSSSCT00000015360	ENSSSCG00000014061	THOC3	chr2:83306549-83318165	13.7465	7.90925	0.797449	0.00295	0.046399
ENSSSCT00000009095	ENSSSCG00000008304	PRADC1	chr3:72750854-72755476	7.51465	3.52263	1.09305	0.0013	0.0264339
ENSSSCT00000009094	ENSSSCG00000008303	CCT7	chr3:72730407-72744281	95.4088	50.0151	0.931758	5e-05	0.00233958
ENSSSCT00000009542	ENSSSCG00000008722	-	chr8:4324661-4354206	15.311	8.73251	0.810101	0.00015	0.00562659
ENSSSCT00000032304	ENSSSCG00000020690	-	chr13:78904158-78936144	10.1088	4.55802	1.14913	0.00095	0.0212556
ENSSSCT00000030190	ENSSSCG00000027497	-	GL896215.1:19584-42381	12.1517	28.5984	-1.23478	5e-05	0.00233958
ENSSSCT00000025503	ENSSSCG00000024157	ZNF800	chr18:21946523-21962952	7.56461	19.3003	-1.35128	5e-05	0.00233958
ENSSSCT00000012495	ENSSSCG00000011415	MAPKAPK3	chr13:36318915-36348276	37.7608	22.0421	0.776626	0.00025	0.0082395
ENSSSCT00000008944	ENSSSCG00000008167	CNOT11	chr3:55610358-55626952	64.5633	100.946	-0.644793	0.0015	0.0292555
ENSSSCT00000008945	ENSSSCG00000008168	RNF149	chr3:55578423-55605730	60.5011	36.879	0.714162	0.00035	0.0104708
ENSSSCT00000008948	ENSSSCG00000008171	NPAS2	chr3:55844995-56034828	4.98191	8.08756	-0.699005	0.00185	0.0336543
ENSSSCT00000016378	ENSSSCG00000015014	ZC3H12C	chr9:42847518-42912936	14.2447	28.6366	-1.00744	5e-05	0.00233958
ENSSSCT00000016377	ENSSSCG00000015013	RDX	chr9:42953205-43009694	51.2498	92.8292	-0.857033	0.0001	0.0041022
ENSSSCT00000010237	ENSSSCG00000009341	-	GL895092.1:7355-13821	3.84778	8.08729	-1.07163	0.00025	0.0082395
ENSSSCT00000008365	ENSSSCG00000007625	ARPC1B	chr3:6524629-6527834	480.286	243.435	0.980355	5e-05	0.00233958
ENSSSCT00000015776	ENSSSCG00000014431	AFAP1L1	chr2:157208701-157273006	54.7059	34.5032	0.664965	0.00145	0.0285343
ENSSSCT00000017959	ENSSSCG00000016495	NDUFB2	chr18:9642904-9654821	17.2025	7.01175	1.29477	5e-05	0.00233958
ENSSSCT00000017958	ENSSSCG00000016494	BRAF	chr18:9534502-9629366	21.0114	37.1211	-0.821065	0.00015	0.00562659
ENSSSCT00000028476	ENSSSCG00000026721	RNASE4	GL892933.2:157543-158192	109.664	43.1044	1.34718	5e-05	0.00233958
ENSSSCT00000028470	ENSSSCG00000028567	BTNL9	chr2:159560625-159577201	6.54897	3.11129	1.07375	0.0003	0.00935832
ENSSSCT00000031355	ENSSSCG00000022313	-	GL894011.1:5905-13498	14.1813	6.46682	1.13286	0.00275	0.0442836
ENSSSCT00000006235	ENSSSCG00000005672	PTPA	chr1:303417951-303447712	37.3584	21.2127	0.816506	0.00015	0.00562659
ENSSSCT00000018220	ENSSSCG00000016738	H2AFZ	chr18:55305334-55314890	68.0903	37.8638	0.84663	0.00015	0.00562659
ENSSSCT00000024579	ENSSSCG00000020777	-	chr5:7565210-7618689	6.84443	3.42102	1.0005	5e-05	0.00233958
ENSSSCT00000027490	ENSSSCG00000028800	-	JH118931.1:14566-37743	0.41037	1.04185	-1.34415	5e-05	0.00233958
ENSSSCT00000027145	ENSSSCG00000020750	-	chr3:59648029-59648796	48.6402	15.2167	1.6765	5e-05	0.00233958
ENSSSCT00000027140	ENSSSCG00000025389	-	chr3:107665440-107678558	4.73929	11.58	-1.28889	5e-05	0.00233958
ENSSSCT00000023792	ENSSSCG00000025739	TCAIM	chr13:30479441-30493165	6.50583	10.9141	-0.746391	0.0027	0.043778
ENSSSCT00000008546	ENSSSCG00000007798	TBC1D10B	chr3:18383201-18394763	17.6264	10.7627	0.7117	0.0006	0.0154606
ENSSSCT00000011601	ENSSSCG00000010605	OBFC1	chr14:124726431-124766172	5.99369	11.4229	-0.930413	0.0005	0.0134625
ENSSSCT00000012515	ENSSSCG00000011435	-	chr13:37634246-37644065	25.1741	12.8808	0.966723	0.00015	0.00562659
ENSSSCT00000014202	ENSSSCG00000012992	FRMD8	chr2:5955699-5976369	13.7736	8.44724	0.705355	0.00085	0.0195978
ENSSSCT00000011352	ENSSSCG00000010370	ANXA8	chr14:95804111-95825709	19.3936	4.94594	1.97127	5e-05	0.00233958
ENSSSCT00000004066	ENSSSCG00000003670	RLF	chr6:89147721-89241759	19.0877	29.8615	-0.64564	0.00125	0.0257802
ENSSSCT00000015984	ENSSSCG00000014633	PRKCDBP	chr9:3991502-3993590	22.8431	13.6571	0.742104	0.00135	0.0271896
ENSSSCT00000009935	ENSSSCG00000009070	-	chr8:102752202-102936054	10.4589	23.2834	-1.15458	5e-05	0.00233958
ENSSSCT00000014581	ENSSSCG00000013351	-	chr2:42202740-42245884	2.21141	4.57511	-1.04884	5e-05	0.00233958
ENSSSCT00000000746	ENSSSCG00000000685	TPI1	chr5:66272195-66278391	58.989	31.3128	0.913692	0.00035	0.0104708
ENSSSCT00000001838	ENSSSCG00000001653	PEX6	chr7:43486694-43500769	6.11224	3.14583	0.958262	0.0001	0.0041022
ENSSSCT00000003090	ENSSSCG00000002790	TMEM208	chr6:25104294-25107156	24.0502	11.1397	1.11034	0.0002	0.00694839
ENSSSCT00000003097	ENSSSCG00000002797	-	chr6:18501595-18505569	21.3525	12.7384	0.745216	0.00145	0.0285343
ENSSSCT00000007577	ENSSSCG00000022397	-	chr4:139458144-139473151	4.5027	11.2118	-1.31616	5e-05	0.00233958
ENSSSCT00000007570	ENSSSCG00000006912	HFM1	chr4:137107368-137187498	5.25938	8.86163	-0.752678	0.001	0.0220024
ENSSSCT00000007579	ENSSSCG00000006919	GBP4	chr4:139582094-139601161	26.2629	43.3176	-0.721924	0.00055	0.0145015
ENSSSCT00000001063	ENSSSCG00000000973	SELO	chr5:110690388-110703696	13.3739	8.05975	0.730611	0.0011	0.023598
ENSSSCT00000027305	ENSSSCG00000025588	FJX1	chr2:27784533-27785847	10.255	5.50844	0.896611	0.00185	0.0336543
ENSSSCT00000008515	ENSSSCG00000007768	STX4	chr3:17752488-17761997	11.5158	6.12079	0.911822	0.0005	0.0134625
ENSSSCT00000019346	ENSSSCG00000017774	FAM222B	chr12:47004046-47033187	5.0727	9.20876	-0.860254	0.00015	0.00562659
ENSSSCT00000019341	ENSSSCG00000017769	-	chr12:46936922-46941063	8.66025	4.84855	0.836855	0.0029	0.0459882
ENSSSCT00000019349	ENSSSCG00000017777	FLOT2	chr12:47153568-47162508	37.9539	19.1672	0.98561	5e-05	0.00233958
ENSSSCT00000025213	ENSSSCG00000021408	TKT	chr13:38418427-38447163	141.356	84.0057	0.750771	0.0003	0.00935832
ENSSSCT00000026173	ENSSSCG00000026813	SURF4	GL896220.1:1575-4716	10.8912	2.91946	1.89939	0.0005	0.0134625
ENSSSCT00000014878	ENSSSCG00000013623	RAB3D	chr2:70385628-70398853	7.65445	4.76546	0.683683	0.00255	0.0421855
ENSSSCT00000018366	ENSSSCG00000016863	OXCT1	chr16:27700506-27924262	40.173	27.0008	0.573224	0.0031	0.0480799
ENSSSCT00000009010	ENSSSCG00000008228	GNLY	chr3:61952961-61957608	35.5467	4.74236	2.90604	5e-05	0.00233958
ENSSSCT00000001265	ENSSSCG00000024918	-	chr7:23089037-23089448	253.338	32.2702	2.97279	5e-05	0.00233958
ENSSSCT00000009019	ENSSSCG00000008236	-	chr3:62299110-62301167	98.4206	54.5623	0.851056	0.0013	0.0264339
ENSSSCT00000001267	ENSSSCG00000030071	-	chr7:23096799-23097192	398.071	196.25	1.02033	5e-05	0.00233958
ENSSSCT00000001263	ENSSSCG00000025957	HIST1H2BH	chr7:23085874-23086255	325.758	142.241	1.19547	5e-05	0.00233958
ENSSSCT00000002799	ENSSSCG00000002520	SLC25A29	chr7:128642763-128656947	12.9056	7.24742	0.832463	0.0004	0.0114389
ENSSSCT00000024323	ENSSSCG00000023016	-	JH118841.1:59609-63203	12.7434	31.3895	-1.30053	5e-05	0.00233958
ENSSSCT00000024325	ENSSSCG00000025371	-	chr6:84881221-84924829	27.6746	49.651	-0.843262	0.001	0.0220024
ENSSSCT00000002240	ENSSSCG00000002002	IRF9	chr7:80404982-80410952	58.0657	96.1755	-0.727983	0.00055	0.0145015
ENSSSCT00000002248	ENSSSCG00000002009	PCK2	chr7:80458470-80468943	6.90073	2.59863	1.409	5e-05	0.00233958
ENSSSCT00000003114	ENSSSCG00000002814	ADGRG3	chr6:17679846-17699546	3.52923	0.806275	2.13001	5e-05	0.00233958
ENSSSCT00000003115	ENSSSCG00000002815	ADGRG1	chr6:17648231-17669499	37.7776	19.2922	0.969513	5e-05	0.00233958
ENSSSCT00000006548	ENSSSCG00000005965	MYC	chr4:12778443-12783481	62.3988	119.688	-0.939689	5e-05	0.00233958
ENSSSCT00000030116	ENSSSCG00000026753	-	chr13:144365410-144416364	46.4027	30.8199	0.590348	0.00305	0.0475248
ENSSSCT00000022580	ENSSSCG00000030042	SBNO2	chr2:77676871-77694114	23.1657	14.6865	0.657504	0.0017	0.031837
ENSSSCT00000026775	ENSSSCG00000030408	DDX58	chr10:38145073-38192181	17.7392	44.3693	-1.32262	5e-05	0.00233958
ENSSSCT00000017137	ENSSSCG00000015737	-	chr15:35896925-35899979	21.8953	9.45807	1.21101	0.00055	0.0145015
ENSSSCT00000024041	ENSSSCG00000025911	-	chr7:45137720-45145865	5.7594	3.36243	0.776413	0.0014	0.0278436
ENSSSCT00000010546	ENSSSCG00000009620	BMP1	chr14:6881425-6923145	16.4042	9.62856	0.768675	0.00025	0.0082395
ENSSSCT00000033351	ENSSSCG00000009623	SLC39A14	chr14:7073528-7120390	11.4119	5.16361	1.14409	5e-05	0.00233958
ENSSSCT00000013159	ENSSSCG00000012027	ADAMTS5	chr13:200405036-200449758	19.3069	11.3889	0.761485	0.00035	0.0104708
ENSSSCT00000028969	ENSSSCG00000026852	NPPC	chr15:146347595-146350879	3.51058	0.68726	2.35278	0.00025	0.0082395
ENSSSCT00000023556	ENSSSCG00000029502	-	chr11:84724790-84745504	20.4953	12.2436	0.743265	0.00035	0.0104708
ENSSSCT00000007921	ENSSSCG00000007240	-	chr17:40656379-40667247	109.295	46.582	1.23038	5e-05	0.00233958
ENSSSCT00000001227	ENSSSCG00000001131	-	chr7:22275359-22288678	3.00347	5.72614	-0.930935	0.00175	0.0324199
ENSSSCT00000007106	ENSSSCG00000006487	CCT3	chr4:102435694-102453483	95.1659	60.095	0.6632	0.0018	0.0330571
ENSSSCT00000030481	ENSSSCG00000020916	-	chr1:118044143-118050736	42.6624	19.6262	1.12019	0.0018	0.0330571
ENSSSCT00000027887	ENSSSCG00000029414	-	chr1:308216806-308223959	49.8498	18.9601	1.39462	5e-05	0.00233958
ENSSSCT00000011681	ENSSSCG00000010680	FAM45A	chr14:140551646-140600229	21.6177	37.5684	-0.797304	0.00035	0.0104708
ENSSSCT00000025625	ENSSSCG00000027508	-	GL896250.1:4045-18248	13.693	20.9996	-0.616928	0.00265	0.0432432
ENSSSCT00000025622	ENSSSCG00000025196	-	chr7:98882433-98895385	219.59	121.453	0.854418	0.0001	0.0041022
ENSSSCT00000016598	ENSSSCG00000015232	ST3GAL4	chr9:59108820-59325616	18.6199	11.6742	0.673528	0.00115	0.0243419
ENSSSCT00000032419	ENSSSCG00000028664	NPG1	chr13:34137325-34140850	9.58878	28.5918	-1.57618	0.00165	0.0311763
ENSSSCT00000017072	ENSSSCG00000015673	KYNU	chr15:9609577-9821863	18.3777	33.3114	-0.858064	5e-05	0.00233958
ENSSSCT00000017070	ENSSSCG00000015671	-	chr15:9034597-9571350	133.641	207.17	-0.632451	0.00175	0.0324199
ENSSSCT00000008869	ENSSSCG00000008096	ZC3H6	chr3:45682450-45717528	7.53748	12.0567	-0.677679	0.00165	0.0311763
ENSSSCT00000011020	ENSSSCG00000010059	GUCD1	chr14:53014681-53026872	25.3893	16.3872	0.631648	0.0023	0.0393085
ENSSSCT00000011024	ENSSSCG00000010063	DDT	chr14:53232925-53235595	24.5843	12.0075	1.0338	0.0004	0.0114389
ENSSSCT00000018503	ENSSSCG00000016992	-	chr16:55913975-55917978	9.01542	4.92867	0.871196	0.0031	0.0480799
ENSSSCT00000008139	ENSSSCG00000007436	MMP9	chr17:53819787-53827092	1.8007	0.351445	2.35719	5e-05	0.00233958
ENSSSCT00000005737	ENSSSCG00000005205	KIAA2026	chr1:241842298-241952442	18.0713	30.7693	-0.767794	0.0002	0.00694839
ENSSSCT00000012823	ENSSSCG00000011713	P2RY12	chr13:99605565-99606582	4.20057	8.3706	-0.994744	0.00295	0.046399
ENSSSCT00000012820	ENSSSCG00000011710	EIF2A	chr13:98845700-98862686	65.8077	109.991	-0.741053	0.00035	0.0104708
ENSSSCT00000012826	ENSSSCG00000011716	P2RY13	chr13:99784678-99785779	49.9814	89.8578	-0.846253	5e-05	0.00233958
ENSSSCT00000009425	ENSSSCG00000008614	SMC6	chr3:128245099-128318833	58.9875	138.632	-1.23278	5e-05	0.00233958
ENSSSCT00000005088	ENSSSCG00000004607	PYGO1	chr1:128780599-128806568	4.72713	10.0074	-1.08203	0.0002	0.00694839
ENSSSCT00000005084	ENSSSCG00000004603	RFX7	chr1:128274902-128288834	21.3794	33.4584	-0.646148	0.0016	0.0305587
ENSSSCT00000011849	ENSSSCG00000010831	DUSP10	chr10:12977460-13015992	12.4648	22.7106	-0.865502	5e-05	0.00233958
ENSSSCT00000000046	ENSSSCG00000000042	-	chr5:3765981-3774187	22.9637	12.2237	0.909668	0.0001	0.0041022
ENSSSCT00000000043	ENSSSCG00000000041	WBP2NL	chr5:3724911-3748576	0.321119	2.64349	-3.04126	0.0029	0.0459882
ENSSSCT00000003608	ENSSSCG00000003248	-	chr6:52451044-52456468	21.0035	35.4185	-0.753875	0.00025	0.0082395
ENSSSCT00000024748	ENSSSCG00000023302	-	GL895302.2:19252-21265	2.97276	7.69535	-1.37219	0.0012	0.0250828
ENSSSCT00000024743	ENSSSCG00000027986	ABCB8	chr18:6548564-6567036	7.54721	4.74322	0.670077	0.00255	0.0421855
ENSSSCT00000022741	ENSSSCG00000026336	-	GL895302.2:7746-17312	3.79265	0.165348	4.51963	0.00115	0.0243419
ENSSSCT00000034697	ENSSSCG00000030877	FRMPD4	chrX:10326534-10339590	2.68968	1.14674	1.22989	5e-05	0.00233958
ENSSSCT00000026242	ENSSSCG00000025887	-	GL896302.1:6827-10849	69.2482	24.4011	1.50483	0.00245	0.0410009
ENSSSCT00000011788	ENSSSCG00000010774	-	chr14:153216310-153221497	21.9626	12.1755	0.851062	0.0005	0.0134625
ENSSSCT00000017556	ENSSSCG00000016125	INO80D	chr15:120861245-120921092	14.8997	26.6067	-0.8365	0.00015	0.00562659
ENSSSCT00000012782	ENSSSCG00000011676	-	chr13:90496248-90523075	53.6525	30.067	0.835465	0.001	0.0220024
ENSSSCT00000014091	ENSSSCG00000012889	CHKA	chr2:3416544-3473335	13.5012	7.3423	0.878789	0.00095	0.0212556
ENSSSCT00000014092	ENSSSCG00000012890	TCIRG1	chr2:3476377-3488420	19.1446	10.3134	0.892424	5e-05	0.00233958
ENSSSCT00000014099	ENSSSCG00000012896	NDUFV1	chr2:3598805-3604500	36.1622	17.9175	1.01311	5e-05	0.00233958
ENSSSCT00000013047	ENSSSCG00000011923	NEPRO	chr13:156503349-156514581	12.1851	19.7608	-0.697524	0.00215	0.0376149
ENSSSCT00000013042	ENSSSCG00000011918	USF3	chr13:155815449-155865635	8.17124	21.3139	-1.38317	0.00065	0.0163188
ENSSSCT00000016203	ENSSSCG00000014851	SLCO2B1	chr9:10692503-10725477	90.3401	47.3138	0.933105	5e-05	0.00233958
ENSSSCT00000011253	ENSSSCG00000010281	PSAP	chr14:80625272-80660663	760.074	362.514	1.0681	0.0005	0.0134625
ENSSSCT00000018339	ENSSSCG00000016842	NIPBL	chr16:23393876-23511836	45.5625	78.9245	-0.792627	0.00045	0.0124486
ENSSSCT00000005298	ENSSSCG00000004799	ZNF770	chr1:152187934-152195047	10.0908	17.8852	-0.825722	0.0001	0.0041022
ENSSSCT00000003448	ENSSSCG00000003109	TMEM160	chr6:48248386-48251217	7.47231	3.25089	1.20072	0.0006	0.0154606
ENSSSCT00000003444	ENSSSCG00000003105	SLC1A5	chr6:47968135-48032120	54.2458	28.8533	0.910778	5e-05	0.00233958
ENSSSCT00000023223	ENSSSCG00000025981	SLC38A5	chrX:47547720-47558697	4.35022	2.04072	1.09201	0.00115	0.0243419
ENSSSCT00000022506	ENSSSCG00000029082	KMT2E	chr9:115608961-115726916	60.5581	104.255	-0.783723	0.00015	0.00562659
ENSSSCT00000005901	ENSSSCG00000005361	ALDH1B1	chr1:267166210-267167764	9.68321	4.80452	1.01109	0.00045	0.0124486
ENSSSCT00000001103	ENSSSCG00000001011	SERPINB1	chr7:1784202-1792444	46.9038	25.0447	0.905199	0.0001	0.0041022
ENSSSCT00000026997	ENSSSCG00000025307	-	chr7:22024547-22024859	3740.29	1591.19	1.23305	5e-05	0.00233958
ENSSSCT00000026996	ENSSSCG00000027441	RPL22L1	chr13:118437978-118499704	58.112	24.1456	1.26707	5e-05	0.00233958
ENSSSCT00000018137	ENSSSCG00000016659	-	chr18:41381361-41416004	1.85957	6.26938	-1.75335	0.00015	0.00562659
ENSSSCT00000013957	ENSSSCG00000012767	HAUS7	chrX:141801421-141821573	10.6734	4.88208	1.12845	0.0003	0.00935832
ENSSSCT00000026033	ENSSSCG00000023044	-	chr12:1048558-1052166	34.5798	20.6358	0.744781	0.00045	0.0124486
ENSSSCT00000014931	ENSSSCG00000013667	COL5A3	chr2:69156852-69193845	14.8133	6.16507	1.26471	5e-05	0.00233958
ENSSSCT00000017377	ENSSSCG00000015959	RAPGEF4	chr15:88315022-88416687	2.46285	4.57949	-0.89486	0.00095	0.0212556
ENSSSCT00000012427	ENSSSCG00000011350	CCDC51	chr13:34407778-34418022	10.099	4.24727	1.2496	5e-05	0.00233958
ENSSSCT00000012423	ENSSSCG00000011346	-	chr13:34290452-34293027	21.1453	12.0683	0.809118	0.00065	0.0163188
ENSSSCT00000029122	ENSSSCG00000027372	SAMD9	chr9:79679835-79684587	80.4978	225.849	-1.48834	5e-05	0.00233958
ENSSSCT00000014119	ENSSSCG00000012916	-	chr2:3944556-3947680	31.9631	20.4773	0.642384	0.00205	0.0363153
ENSSSCT00000004191	ENSSSCG00000003788	PTGER3	chr6:131574480-131616324	3.51196	1.49533	1.23182	0.00125	0.0257802
ENSSSCT00000001341	ENSSSCG00000001233	TRIM26	chr7:24795833-24820308	17.6358	27.1351	-0.621649	0.00265	0.0432432
ENSSSCT00000007189	ENSSSCG00000006562	GATAD2B	chr4:104700116-104761145	27.5271	45.5463	-0.726481	0.00045	0.0124486
ENSSSCT00000007188	ENSSSCG00000006561	SLC39A1	chr4:104630731-104635140	26.9966	15.8727	0.766224	0.0004	0.0114389
ENSSSCT00000007186	ENSSSCG00000006559	JTB	chr4:104615008-104617469	26.2672	12.1626	1.11081	5e-05	0.00233958
ENSSSCT00000002693	ENSSSCG00000002424	SPATA7	chr7:116807845-116862444	5.03949	8.65054	-0.779512	0.00285	0.0454106
ENSSSCT00000002695	ENSSSCG00000002426	ZC3H14	chr7:116962053-117008049	44.1917	87.4673	-0.984969	5e-05	0.00233958
ENSSSCT00000002698	ENSSSCG00000002429	FOXN3	chr7:117530993-117907020	48.6363	75.1415	-0.627578	0.0024	0.0404411
ENSSSCT00000009801	ENSSSCG00000008947	COX18	chr8:73343577-73356286	11.9409	6.55615	0.86499	0.0017	0.031837
ENSSSCT00000030653	ENSSSCG00000028829	HIST1H3E	chr7:22079599-22080010	372.89	126.722	1.55708	5e-05	0.00233958
ENSSSCT00000030385	ENSSSCG00000021309	TRDMT1	GL894963.1:302-8721	21.7987	62.7787	-1.52603	5e-05	0.00233958
ENSSSCT00000030384	ENSSSCG00000029239	MZB1	chr2:147107911-147110247	58.306	30.9679	0.912869	5e-05	0.00233958
ENSSSCT00000007402	ENSSSCG00000006757	-	chr4:116244044-116351102	12.8908	20.2894	-0.654391	0.00275	0.0442836
ENSSSCT00000022310	ENSSSCG00000027526	MAN1B1	GL896485.1:1293-9878	24.0419	14.6379	0.715836	0.0007	0.0172003
ENSSSCT00000016687	ENSSSCG00000015314	ANKIB1	chr9:78959289-79055645	29.1577	45.8162	-0.651981	0.00085	0.0195978
ENSSSCT00000036552	ENSSSCG00000024982	LITAF	chr3:32319227-32355928	90.458	54.2926	0.736491	0.00125	0.0257802
ENSSSCT00000024007	ENSSSCG00000025042	ICOS	chr15:118697549-118717532	4.49474	7.62778	-0.763026	0.00255	0.0421855
ENSSSCT00000026549	ENSSSCG00000029161	ADI1	chr3:140460647-140469285	36.1431	22.9202	0.657101	0.00295	0.046399
ENSSSCT00000013059	ENSSSCG00000011935	-	chr13:158917245-158926297	20.4002	80.7204	-1.98435	5e-05	0.00233958
ENSSSCT00000015470	ENSSSCG00000014161	-	chr2:104720022-104830193	10.2514	17.2052	-0.747021	0.0008	0.0188415
ENSSSCT00000005577	ENSSSCG00000005060	KTN1	chr1:205432795-205534850	42.5713	65.6878	-0.625745	0.0022	0.0381848
ENSSSCT00000014704	ENSSSCG00000013460	OAZ1	chr2:76854923-76858471	251.547	159.444	0.657782	0.00295	0.046399
ENSSSCT00000006173	ENSSSCG00000005614	FAM129B	chr1:301920984-301940945	19.8936	11.5252	0.787508	0.0001	0.0041022
ENSSSCT00000030873	ENSSSCG00000028879	PLOD3	GL894574.1:59736-66674	20.7089	10.5737	0.969769	5e-05	0.00233958
ENSSSCT00000030875	ENSSSCG00000028033	-	chr14:1158424-1170536	21.6096	13.5033	0.678361	0.0017	0.031837
ENSSSCT00000030874	ENSSSCG00000023733	-	chr13:34149667-34151512	5.54133	15.1746	-1.45336	0.00025	0.0082395
ENSSSCT00000001683	ENSSSCG00000001510	-	chr7:34198531-34213249	5.62785	2.81911	0.997342	0.0005	0.0134625
ENSSSCT00000000791	ENSSSCG00000000728	PARP11	chr5:68750884-68791407	11.3644	25.5149	-1.16682	5e-05	0.00233958
ENSSSCT00000017996	ENSSSCG00000016528	-	chr18:14756841-14766360	12.7458	39.8082	-1.64304	5e-05	0.00233958
ENSSSCT00000022292	ENSSSCG00000024801	-	GL892638.2:8138-64022	3.14288	9.90242	-1.65569	0.00035	0.0104708
ENSSSCT00000022296	ENSSSCG00000025644	CD1A	chr4:99905534-99909248	14.4895	25.1678	-0.796567	0.0001	0.0041022
ENSSSCT00000017621	ENSSSCG00000016183	-	chr15:133283960-133285230	43.4214	26.9619	0.687484	0.00195	0.0350025
ENSSSCT00000017629	ENSSSCG00000016189	-	chr15:133444023-133447622	17.1161	9.61013	0.83273	0.00215	0.0376149
ENSSSCT00000029379	ENSSSCG00000026830	-	chr1:249909874-249918514	64.431	130.513	-1.01836	5e-05	0.00233958
ENSSSCT00000025808	ENSSSCG00000028746	-	GL893669.1:913-6622	22.9577	10.8518	1.08105	0.00085	0.0195978
ENSSSCT00000011708	ENSSSCG00000010702	PLEKHA1	chr14:143414801-143468369	9.4933	17.5501	-0.886496	0.0006	0.0154606
ENSSSCT00000011709	ENSSSCG00000010703	HTRA1	chr14:143497173-143558530	60.1377	39.7243	0.598248	0.0025	0.0415749
ENSSSCT00000018621	ENSSSCG00000017103	SRD5A1	chr16:81668801-81694768	4.71427	2.55482	0.883813	0.00065	0.0163188
ENSSSCT00000016919	ENSSSCG00000015531	-	chr9:133324842-133358295	64.1742	98.3198	-0.615489	0.0027	0.043778
ENSSSCT00000028542	ENSSSCG00000023966	-	chr7:122374849-122383712	13.6843	21.6784	-0.663735	0.00265	0.0432432
ENSSSCT00000012118	ENSSSCG00000011074	ARHGAP21	chr10:56044598-56132190	8.51735	23.8911	-1.488	0.0003	0.00935832
ENSSSCT00000029639	ENSSSCG00000023714	SLC31A2	chr1:284589319-284600766	7.90365	4.19993	0.912153	0.00045	0.0124486
ENSSSCT00000017905	ENSSSCG00000016443	TMEM176A	chr18:6647496-6650873	41.0797	21.2999	0.947581	0.00025	0.0082395
ENSSSCT00000005624	ENSSSCG00000005102	AEN	chr1:212633408-212644737	11.415	6.73756	0.760626	0.00095	0.0212556
ENSSSCT00000007852	ENSSSCG00000007178	SNRPB	chr17:37461257-37468981	40.8772	23.8763	0.775715	0.0012	0.0250828
ENSSSCT00000026917	ENSSSCG00000022343	ENO1	chr6:63739622-63748851	264.853	118.625	1.15878	5e-05	0.00233958
ENSSSCT00000000857	ENSSSCG00000000791	PDZRN4	chr5:75804959-75875193	0.566974	1.46264	-1.36722	0.00315	0.0486298
ENSSSCT00000007071	ENSSSCG00000006455	CD5L	chr4:100732582-100750193	88.578	25.7844	1.78045	5e-05	0.00233958
ENSSSCT00000006840	ENSSSCG00000006242	IMPAD1	chr4:82110549-82130274	31.3673	16.6526	0.913508	5e-05	0.00233958
ENSSSCT00000006846	ENSSSCG00000006247	PLAG1	chr4:82606861-82608850	1.95566	4.22631	-1.11174	0.0024	0.0404411
ENSSSCT00000031541	ENSSSCG00000029683	-	chr15:128593492-128594377	7.91273	27.0519	-1.77348	5e-05	0.00233958
ENSSSCT00000032081	ENSSSCG00000026122	THAP5	chr18:40224722-40232714	12.8979	22.7761	-0.820388	0.00015	0.00562659
ENSSSCT00000013411	ENSSSCG00000012264	ZNF674	chrX:45938666-45960059	13.2462	22.1864	-0.744094	0.00205	0.0363153
ENSSSCT00000012359	ENSSSCG00000011289	ACKR2	chr13:28991358-28992704	13.7001	6.52267	1.07066	0.00015	0.00562659
ENSSSCT00000012354	ENSSSCG00000011284	NKTR	chr13:28792693-28844085	39.6472	81.8164	-1.04517	5e-05	0.00233958
ENSSSCT00000008915	ENSSSCG00000008138	GCC2	chr3:49887405-49928309	23.1408	35.597	-0.621316	0.00215	0.0376149
ENSSSCT00000017459	ENSSSCG00000016034	COL3A1	chr15:104067017-104105776	690.481	345.096	1.0006	0.0013	0.0264339
ENSSSCT00000010864	ENSSSCG00000009914	MLEC	chr14:43069401-43079337	42.6645	24.2935	0.812465	0.0002	0.00694839
ENSSSCT00000010866	ENSSSCG00000009916	ACADS	chr14:43110574-43124766	27.5001	14.5423	0.919185	5e-05	0.00233958
ENSSSCT00000014198	ENSSSCG00000012988	-	chr2:5865072-5880838	26.0275	13.5302	0.943854	5e-05	0.00233958
ENSSSCT00000016320	ENSSSCG00000014959	PIWIL4	chr9:30457623-30505257	0.308611	1.19315	-1.95092	0.00185	0.0336543
ENSSSCT00000016327	ENSSSCG00000014966	SESN3	chr9:31043641-31068217	93.228	145.548	-0.642656	0.0015	0.0292555
ENSSSCT00000016328	ENSSSCG00000014967	FAM76B	chr9:31708430-31728112	12.3434	20.6746	-0.74412	0.00155	0.029964
ENSSSCT00000004110	ENSSSCG00000003711	-	chr6:101640571-101662408	2.70014	6.92514	-1.35881	0.00025	0.0082395
ENSSSCT00000010242	ENSSSCG00000009345	-	chr11:9020843-9044196	22.2151	43.3232	-0.963597	5e-05	0.00233958
ENSSSCT00000010243	ENSSSCG00000009346	-	chr11:8713903-8738650	34.9428	57.6302	-0.721831	0.0004	0.0114389
ENSSSCT00000009734	ENSSSCG00000008891	-	chr8:55506935-55661305	42.3317	23.011	0.879411	0.0001	0.0041022
ENSSSCT00000002612	ENSSSCG00000002348	-	chr7:102742329-102748593	4.19261	1.93518	1.11538	0.0007	0.0172003
ENSSSCT00000003560	ENSSSCG00000003205	-	chr6:50801437-50803084	9.3155	15.9861	-0.779117	0.0028	0.0448501
ENSSSCT00000031772	ENSSSCG00000030241	-	chrX:102611633-102614919	92.6314	52.5012	0.819152	5e-05	0.00233958
ENSSSCT00000004933	ENSSSCG00000004466	TTK	chr1:96792804-96828323	6.64563	11.766	-0.824142	0.001	0.0220024
ENSSSCT00000027273	ENSSSCG00000024532	DIMT1	GL896294.1:71933-84715	12.6389	23.6578	-0.90445	5e-05	0.00233958
ENSSSCT00000031369	ENSSSCG00000025306	-	GL895028.1:12963-54023	4.0155	8.67481	-1.11125	0.00155	0.029964
ENSSSCT00000027859	ENSSSCG00000024595	APOBR	GL896271.1:2-6247	10.537	5.76019	0.871272	0.0003	0.00935832
ENSSSCT00000032127	ENSSSCG00000025686	KMO	chr10:14889941-14937373	30.2521	51.517	-0.768012	5e-05	0.00233958
ENSSSCT00000002113	ENSSSCG00000001887	SCAMP5	chr7:63239380-63247746	10.9932	6.41214	0.777737	0.00155	0.029964
ENSSSCT00000008896	ENSSSCG00000008120	-	chr3:48458584-48487147	23.3948	14.0149	0.739231	0.00235	0.0397991
ENSSSCT00000008899	ENSSSCG00000008123	ARID5A	chr3:48848333-48860885	64.4797	37.8269	0.76943	0.0001	0.0041022
ENSSSCT00000029243	ENSSSCG00000029040	-	GL894081.2:25434-27980	15.8676	6.34394	1.32264	0.0015	0.0292555
ENSSSCT00000019660	ENSSSCG00000018065	ND1	chrMT:3921-4878	225.213	827.015	-1.87663	5e-05	0.00233958
ENSSSCT00000019664	ENSSSCG00000018069	ND2	chrMT:5086-6130	353.811	1020.07	-1.52761	5e-05	0.00233958
ENSSSCT00000008769	ENSSSCG00000008001	MSLN	chr3:41448661-41452015	8.21265	2.53917	1.69349	5e-05	0.00233958
ENSSSCT00000008762	ENSSSCG00000007995	MCRIP2	chr3:41348588-41353426	9.90603	4.20119	1.23751	0.0008	0.0188415
ENSSSCT00000011325	ENSSSCG00000010345	GHITM	chr14:92190362-92207964	16.5751	9.84923	0.75093	0.001	0.0220024
ENSSSCT00000004093	ENSSSCG00000003694	EMILIN2	chr6:96738828-96792567	19.8767	10.2904	0.949786	5e-05	0.00233958
ENSSSCT00000013781	ENSSSCG00000012602	C1GALT1C1	chrX:112640597-112644344	12.2221	19.9474	-0.70671	0.0023	0.0393085
ENSSSCT00000004099	ENSSSCG00000003700	ESCO1	chr6:99205598-99317602	33.687	62.2242	-0.885286	0.0002	0.00694839
ENSSSCT00000001570	ENSSSCG00000001427	C4A	chr7:27729057-27744181	113.988	59.9395	0.927299	5e-05	0.00233958
ENSSSCT00000030627	ENSSSCG00000029976	-	chr3:26927976-27070269	84.8343	141.555	-0.738646	0.00215	0.0376149
ENSSSCT00000005057	ENSSSCG00000004578	ANXA2	chr1:123368015-123414408	136.381	86.6707	0.654029	0.0014	0.0278436
ENSSSCT00000005056	ENSSSCG00000004577	ICE2	chr1:123254927-123339939	12.7779	21.7671	-0.768492	0.00025	0.0082395
ENSSSCT00000009963	ENSSSCG00000009097	ANXA5	chr8:109609048-109642588	111.296	49.8457	1.15886	5e-05	0.00233958
ENSSSCT00000009962	ENSSSCG00000009096	EXOSC9	chr8:109462312-109532492	14.9592	25.5668	-0.773243	0.00055	0.0145015
ENSSSCT00000031005	ENSSSCG00000025211	-	chr5:30315039-30339341	5.10598	2.17919	1.2284	0.00075	0.0180862
ENSSSCT00000006656	ENSSSCG00000006066	RNF19A	chr4:39576525-39650587	25.3955	40.8335	-0.68518	0.00075	0.0180862
ENSSSCT00000004875	ENSSSCG00000004412	MICAL1	chr1:84789785-84798921	46.0924	29.5728	0.640257	0.0017	0.031837
ENSSSCT00000025741	ENSSSCG00000027742	-	GL896090.1:7371-17557	61.4325	37.4729	0.713152	0.00095	0.0212556
ENSSSCT00000030750	ENSSSCG00000020870	DBF4	chr9:101840272-101875212	9.94164	16.9701	-0.77144	0.0012	0.0250828
ENSSSCT00000018632	ENSSSCG00000017114	NDUFS6	chr16:85609821-85615984	29.0163	14.9711	0.954686	0.00025	0.0082395
ENSSSCT00000026465	ENSSSCG00000025795	CSF3R	GL895950.1:27092-42362	10.2241	2.77142	1.88327	5e-05	0.00233958
ENSSSCT00000026460	ENSSSCG00000023171	-	chr1:310163332-310221475	17.9765	8.43807	1.09113	5e-05	0.00233958
ENSSSCT00000024827	ENSSSCG00000023861	PFAS	chr12:55937084-55949916	4.8019	2.60404	0.882853	0.0003	0.00935832
ENSSSCT00000024825	ENSSSCG00000028727	-	GL894488.1:20-1630	63.6958	31.6591	1.00858	0.0012	0.0250828
ENSSSCT00000024822	ENSSSCG00000030364	-	chr6:46148297-46153921	23.4388	9.06339	1.37077	0.00225	0.0387352
ENSSSCT00000016170	ENSSSCG00000014819	ATG16L2	chr9:8108619-8122236	19.2935	11.6756	0.724618	0.00065	0.0163188
ENSSSCT00000016172	ENSSSCG00000014820	FCHSD2	chr9:8130489-8362269	54.4487	106.982	-0.974398	5e-05	0.00233958
ENSSSCT00000016177	ENSSSCG00000014825	RELT	chr9:8497719-8515461	32.2434	16.7132	0.948016	5e-05	0.00233958
ENSSSCT00000025228	ENSSSCG00000023479	NCKAP5	chr15:21862471-21927980	2.41069	5.81453	-1.27021	5e-05	0.00233958
ENSSSCT00000006200	ENSSSCG00000005638	LCN2	chr1:302600678-302606413	41.3136	10.4872	1.97798	5e-05	0.00233958
ENSSSCT00000013313	ENSSSCG00000012171	PRDX4	chrX:21167783-21189764	49.3454	21.2276	1.21697	5e-05	0.00233958
ENSSSCT00000023319	ENSSSCG00000021812	MS4A1	chr2:10774612-10854601	58.832	137.305	-1.22271	5e-05	0.00233958
ENSSSCT00000012197	ENSSSCG00000011145	ASB13	chr10:71403807-71417802	8.45877	13.6251	-0.687746	0.00165	0.0311763
ENSSSCT00000013864	ENSSSCG00000012682	PHF6	chrX:126334847-126353998	28.9573	50.7816	-0.810376	0.00105	0.0228259
ENSSSCT00000013862	ENSSSCG00000012680	GPC3	chrX:125676110-126059403	7.80008	3.6021	1.11465	0.00155	0.029964
ENSSSCT00000012739	ENSSSCG00000011639	SRPRB	chr13:82474460-82496616	40.973	24.0064	0.771255	0.0025	0.0415749
ENSSSCT00000006038	ENSSSCG00000005492	TMEM268	chr1:286220698-286241331	15.4928	8.92342	0.795928	0.0011	0.023598
ENSSSCT00000009022	ENSSSCG00000008239	CAPG	chr3:62357527-62367116	27.8526	15.3084	0.863489	0.00035	0.0104708
ENSSSCT00000009020	ENSSSCG00000008237	RETSAT	chr3:62309274-62323100	29.6693	18.845	0.654787	0.0017	0.031837
ENSSSCT00000004681	ENSSSCG00000004236	-	chr1:44139489-44147087	6.28223	13.7816	-1.13339	0.0002	0.00694839
ENSSSCT00000004689	ENSSSCG00000004242	TBC1D32	chr1:45615047-45819794	2.78379	4.72301	-0.762657	0.00205	0.0363153
ENSSSCT00000030273	ENSSSCG00000028925	-	GL895806.1:546-8122	17.5464	29.0293	-0.726335	0.0015	0.0292555
ENSSSCT00000026789	ENSSSCG00000029393	-	chr11:87211602-87363659	8.20459	15.4501	-0.913117	0.0019	0.0342988
ENSSSCT00000013728	ENSSSCG00000012556	RBM41	chrX:101885187-101947396	10.5553	20.7946	-0.978245	5e-05	0.00233958
ENSSSCT00000023663	ENSSSCG00000028019	LRRC59	chr12:26587659-26603718	21.8464	12.9802	0.751085	0.00035	0.0104708
ENSSSCT00000023666	ENSSSCG00000021493	-	chr5:24368785-24374464	2.46196	0.803028	1.61629	0.0004	0.0114389
ENSSSCT00000023667	ENSSSCG00000022049	-	chr7:23099682-23099994	1287.53	814.304	0.660961	0.00195	0.0350025
ENSSSCT00000025920	ENSSSCG00000025114	FMNL3	JH118554.1:77245-96601	10.2526	5.62323	0.866519	0.00055	0.0145015
ENSSSCT00000019437	ENSSSCG00000017861	ASPA	chr12:51468685-51493212	5.43053	9.77068	-0.847365	5e-05	0.00233958
ENSSSCT00000011192	ENSSSCG00000010226	JMJD1C	chr14:71877673-71925385	72.3863	138.347	-0.934506	0.0001	0.0041022
ENSSSCT00000019294	ENSSSCG00000017727	TMEM98	chr12:43758791-43771796	11.9775	3.89271	1.62148	5e-05	0.00233958
ENSSSCT00000013122	ENSSSCG00000011993	-	chr13:176765926-176772447	44.2048	20.9106	1.07997	0.0001	0.0041022
ENSSSCT00000023503	ENSSSCG00000024933	SLC36A4	chr9:28983530-29033257	5.81909	15.6668	-1.42885	5e-05	0.00233958
ENSSSCT00000028428	ENSSSCG00000026668	HIST1H2BC	chr7:23097501-23097882	82.0054	10.9579	2.90374	5e-05	0.00233958
ENSSSCT00000029774	ENSSSCG00000027396	-	chr3:117487533-117490549	52.2868	23.7444	1.13886	5e-05	0.00233958
ENSSSCT00000007955	ENSSSCG00000007270	-	chr17:42163847-42169203	11.7202	30.2594	-1.36839	0.0001	0.0041022
ENSSSCT00000015279	ENSSSCG00000013988	IBA57	chr2:53824454-53835832	11.3857	7.04746	0.692045	0.0032	0.0491035
ENSSSCT00000026819	ENSSSCG00000025956	-	chr1:286640942-286648888	23.21	10.1871	1.188	5e-05	0.00233958
ENSSSCT00000026811	ENSSSCG00000020757	-	chr10:46823771-46829228	11.7717	18.6145	-0.6611	0.0017	0.031837
ENSSSCT00000009277	ENSSSCG00000008475	-	chr3:107089368-107156259	20.9177	56.1658	-1.42497	5e-05	0.00233958
ENSSSCT00000008278	ENSSSCG00000007546	C7orf50	chr3:723520-743194	7.54221	2.88068	1.38858	0.0006	0.0154606
ENSSSCT00000024505	ENSSSCG00000026459	-	GL893322.2:24975-29983	1.95399	12.8922	-2.722	5e-05	0.00233958
ENSSSCT00000030337	ENSSSCG00000028331	IL1R2	chr3:54901370-54919900	5.34698	0.314105	4.08941	5e-05	0.00233958
ENSSSCT00000027425	ENSSSCG00000011743	MECOM	chr13:116467996-116654117	8.62171	15.764	-0.870587	0.00205	0.0363153
ENSSSCT00000028625	ENSSSCG00000029956	-	chr11:12116306-12116708	36.598	17.4114	1.07173	0.0012	0.0250828
ENSSSCT00000034968	ENSSSCG00000002669	CRISPLD2	chr6:4412901-4460433	12.8733	5.84621	1.13881	0.00295	0.046399
ENSSSCT00000029578	ENSSSCG00000030632	UBE2V1	chr17:57860293-57894555	35.4626	55.5094	-0.646432	0.00145	0.0285343
ENSSSCT00000017711	ENSSSCG00000016265	-	chr15:145104682-145130125	14.2424	40.6665	-1.51364	5e-05	0.00233958
ENSSSCT00000011015	ENSSSCG00000010054	ADORA2A	chr14:52914665-52931656	5.29323	3.0599	0.790664	0.003	0.0469298
ENSSSCT00000015660	ENSSSCG00000014336	EGR1	chr2:146156064-146160020	8.26807	19.9289	-1.26924	5e-05	0.00233958
ENSSSCT00000010051	ENSSSCG00000009178	-	chr8:129743690-129745568	57.7344	27.1068	1.09077	0.0001	0.0041022
ENSSSCT00000008101	ENSSSCG00000007401	SDC4	chr17:53254491-53270748	36.1998	20.5787	0.81483	0.0013	0.0264339
ENSSSCT00000006188	ENSSSCG00000005628	ST6GALNAC4	chr1:302314205-302324802	90.4973	52.9469	0.773328	0.00035	0.0104708
ENSSSCT00000030558	ENSSSCG00000023331	UBL5	chr2:68933922-68935737	63.7829	111.383	-0.804284	0.0012	0.0250828
ENSSSCT00000024710	ENSSSCG00000027687	-	chr6:64376598-64395795	11.4069	17.5288	-0.619815	0.0031	0.0480799
ENSSSCT00000027672	ENSSSCG00000024623	USP25	chr13:190890291-191009147	39.2424	68.9198	-0.812507	5e-05	0.00233958
ENSSSCT00000027671	ENSSSCG00000025252	PEX5	chr5:65936376-65956837	8.35441	4.50951	0.889568	0.00025	0.0082395
ENSSSCT00000027674	ENSSSCG00000021821	MYO1C	chr12:49785575-49803242	29.8534	19.673	0.601679	0.00275	0.0442836
ENSSSCT00000028012	ENSSSCG00000025095	-	chr5:106583801-106610194	76.1254	173.763	-1.19068	5e-05	0.00233958
ENSSSCT00000017520	ENSSSCG00000016092	SGO2	chr15:115385276-115417705	7.70628	13.2889	-0.786119	0.00025	0.0082395
ENSSSCT00000008782	ENSSSCG00000008014	NUBP2	chr3:41631024-41633605	18.6887	9.47019	0.980704	0.0003	0.00935832
ENSSSCT00000011209	ENSSSCG00000010241	-	chr14:77827789-77828785	50.9468	115.872	-1.18547	5e-05	0.00233958
ENSSSCT00000011206	ENSSSCG00000010239	RUFY2	chr14:77559427-77605668	9.248	15.2116	-0.717956	0.0007	0.0172003
ENSSSCT00000001230	ENSSSCG00000001134	-	chr7:22089318-22089699	342.029	193.256	0.823603	0.00015	0.00562659
ENSSSCT00000028831	ENSSSCG00000029933	-	chr11:19056602-19200872	25.4826	50.6171	-0.99011	5e-05	0.00233958
ENSSSCT00000028838	ENSSSCG00000025182	ELK4	chr9:72566745-72581074	30.4447	46.5496	-0.612576	0.00265	0.0432432
ENSSSCT00000005268	ENSSSCG00000004769	-	chr1:145844009-145846476	16.1324	32.0372	-0.989789	5e-05	0.00233958
ENSSSCT00000006510	ENSSSCG00000005930	SLC45A4	chr4:1954509-2029716	10.2823	5.7169	0.846857	0.00035	0.0104708
ENSSSCT00000030141	ENSSSCG00000020972	-	chr3:139851901-139857146	9.48155	5.39187	0.814338	0.0009	0.0204684
ENSSSCT00000030140	ENSSSCG00000030548	-	chr8:139945978-139974969	8.69571	23.2638	-1.41971	5e-05	0.00233958
ENSSSCT00000030143	ENSSSCG00000023594	RARRES2	GL892911.1:274865-276565	63.2186	30.0077	1.07502	5e-05	0.00233958
ENSSSCT00000022559	ENSSSCG00000030291	RPRD2	chr4:107932169-108021740	19.8135	31.7771	-0.681505	0.0012	0.0250828
ENSSSCT00000022550	ENSSSCG00000029375	ZNF205	chr3:40478778-40483333	7.9296	17.3189	-1.12702	5e-05	0.00233958
ENSSSCT00000026709	ENSSSCG00000028575	-	chr13:147351810-147363473	4.6915	1.92976	1.28163	0.00075	0.0180862
ENSSSCT00000001170	ENSSSCG00000001075	DEK	chr7:14644828-14676910	107.118	194.743	-0.862365	5e-05	0.00233958
ENSSSCT00000001171	ENSSSCG00000001076	RNF144B	chr7:14781094-14860574	6.04907	11.6118	-0.940812	5e-05	0.00233958
ENSSSCT00000015603	ENSSSCG00000014280	RAD50	chr2:140313724-140407470	24.0154	45.3541	-0.917273	5e-05	0.00233958
ENSSSCT00000016637	ENSSSCG00000015268	FMO1	chr9:70137791-70171698	1.26813	0.346361	1.87236	0.00285	0.0454106
ENSSSCT00000016630	ENSSSCG00000015261	-	chr9:67371526-67380315	4.69848	2.52871	0.893792	0.00125	0.0257802
ENSSSCT00000024033	ENSSSCG00000028484	CLDN1	chr13:136971661-136987446	2.11954	0.490431	2.11163	0.0016	0.0305587
ENSSSCT00000019213	ENSSSCG00000017649	SKA2	chr12:37094023-37108508	30.1236	66.8055	-1.14907	0.0017	0.031837
ENSSSCT00000025344	ENSSSCG00000021572	-	chr12:28502802-28504752	2.09146	4.2548	-1.02458	0.0015	0.0292555
ENSSSCT00000032055	ENSSSCG00000027603	-	GL894998.2:66177-74128	27.6113	55.0756	-0.996156	0.0004	0.0114389
ENSSSCT00000028933	ENSSSCG00000027486	TRIP6	chr3:8140289-8143649	9.452	3.74352	1.33623	5e-05	0.00233958
ENSSSCT00000026067	ENSSSCG00000022661	FCHO2	chr2:83782138-83956930	36.0385	55.0081	-0.610104	0.00315	0.0486298
ENSSSCT00000018937	ENSSSCG00000017397	MLX	chr12:20462460-20470186	14.2379	8.29538	0.779354	0.00095	0.0212556
ENSSSCT00000012899	ENSSSCG00000011787	MAGEF1	chr13:132132893-132133841	11.1248	5.4299	1.03479	0.002	0.0357184
ENSSSCT00000012478	ENSSSCG00000011400	SEMA3B	chr13:35921156-35928150	4.84562	2.2021	1.1378	5e-05	0.00233958
ENSSSCT00000004475	ENSSSCG00000004047	MRPL18	chr1:9380705-9388315	16.6312	9.41638	0.820647	0.00175	0.0324199
ENSSSCT00000004470	ENSSSCG00000004042	-	chr1:9023233-9039694	4.31991	1.93545	1.15833	5e-05	0.00233958
ENSSSCT00000025183	ENSSSCG00000030012	OLFML1	chr9:2617573-2642633	19.1656	10.7407	0.835425	0.0012	0.0250828
ENSSSCT00000025181	ENSSSCG00000025463	-	GL894927.1:6945-32215	47.8919	28.7557	0.735934	0.00125	0.0257802
ENSSSCT00000006725	ENSSSCG00000006132	MMP16	chr4:53437526-53598063	3.08536	5.4482	-0.82034	0.0026	0.0427346
ENSSSCT00000016812	ENSSSCG00000015432	ATXN7L1	chr9:116235434-116504793	6.83729	11.9652	-0.807344	0.0005	0.0134625
ENSSSCT00000000180	ENSSSCG00000000171	CKAP4	chr5:14098330-14106287	15.5083	5.06702	1.61383	5e-05	0.00233958
ENSSSCT00000000189	ENSSSCG00000000180	FKBP11	chr5:15369111-15373235	47.4793	19.7829	1.26305	5e-05	0.00233958
ENSSSCT00000017797	ENSSSCG00000016342	HES6	chr15:152217834-152219640	6.1815	2.37813	1.37813	0.0001	0.0041022
ENSSSCT00000024917	ENSSSCG00000024621	KAT2B	chr13:7991575-8049637	35.6083	58.4293	-0.714477	0.00085	0.0195978
ENSSSCT00000024919	ENSSSCG00000020930	-	GL892822.1:8928-108642	5.55652	14.7937	-1.41273	5e-05	0.00233958
ENSSSCT00000016778	ENSSSCG00000015403	HGF	chr9:108773025-108839094	37.0439	21.3882	0.792419	0.0006	0.0154606
ENSSSCT00000012875	ENSSSCG00000011764	NDUFB5	chr13:126750843-126765741	18.6367	9.23077	1.01362	0.0008	0.0188415
ENSSSCT00000017803	ENSSSCG00000016348	-	chr15:153136232-153145500	4.04493	1.39671	1.53408	5e-05	0.00233958
ENSSSCT00000013004	ENSSSCG00000011887	-	chr13:149282931-149288096	40.7467	72.6205	-0.833694	0.00035	0.0104708
ENSSSCT00000011607	ENSSSCG00000022351	GSTO1	chr14:125175434-125185836	19.6205	10.9647	0.839497	0.0014	0.0278436
ENSSSCT00000023267	ENSSSCG00000022042	-	chr2:13320726-13324337	3.58248	18.6143	-2.37738	5e-05	0.00233958
ENSSSCT00000023268	ENSSSCG00000026092	SREBF2	GL894144.1:438-34441	35.6025	22.027	0.692708	0.00075	0.0180862
ENSSSCT00000024056	ENSSSCG00000023875	-	chr13:38638449-38640975	12.0624	31.3186	-1.37651	5e-05	0.00233958
ENSSSCT00000004214	ENSSSCG00000003808	-	chr6:135587478-135663171	3.4351	1.4051	1.28968	0.00055	0.0145015
ENSSSCT00000011518	ENSSSCG00000010528	ZFYVE27	chr14:118592838-118617218	12.0315	6.98777	0.783909	0.00065	0.0163188
ENSSSCT00000011517	ENSSSCG00000010527	MARVELD1	chr14:118573374-118574022	23.6524	12.5005	0.920004	0.00295	0.046399
ENSSSCT00000011516	ENSSSCG00000010526	AVPI1	chr14:118548267-118556353	10.4347	5.44509	0.93836	0.0004	0.0114389
ENSSSCT00000015420	ENSSSCG00000014116	-	chr2:90387749-90396702	2.13256	4.93058	-1.20917	0.003	0.0469298
ENSSSCT00000009339	ENSSSCG00000008535	CLIP4	chr3:116933718-117001691	3.83804	6.71425	-0.806858	0.00305	0.0475248
ENSSSCT00000030886	ENSSSCG00000022197	HS6ST1	chr15:65656863-65699343	24.2492	15.0513	0.688044	0.0006	0.0154606
ENSSSCT00000030889	ENSSSCG00000026722	PHF14	chr9:88596343-88786396	14.2436	30.5709	-1.10185	0.0004	0.0114389
ENSSSCT00000027950	ENSSSCG00000025578	-	chr1:126092061-126105183	4.0073	1.22369	1.71139	5e-05	0.00233958
ENSSSCT00000006681	ENSSSCG00000006090	MTERF3	chr4:43479297-43578498	17.4435	32.9993	-0.919744	0.0022	0.0381848
ENSSSCT00000000230	ENSSSCG00000000215	SMARCD1	chr5:16338620-16354632	14.9088	9.11477	0.709889	0.00115	0.0243419
ENSSSCT00000032249	ENSSSCG00000030368	HSP70.2	GL896522.1:2-1799	92.4124	29.484	1.64815	5e-05	0.00233958
ENSSSCT00000026235	ENSSSCG00000029992	-	chr2:42440241-42502272	1.7735	5.67089	-1.67697	0.0011	0.023598
ENSSSCT00000026492	ENSSSCG00000026385	-	chr9:31963173-31982581	18.0067	62.5703	-1.79694	5e-05	0.00233958
ENSSSCT00000027543	ENSSSCG00000026547	SLC45A3	chr9:72609606-72630937	44.5058	27.9611	0.670573	0.0012	0.0250828
ENSSSCT00000019506	ENSSSCG00000017923	ALOX15	chr12:54502073-54510831	1.81982	4.1281	-1.18169	0.0001	0.0041022
ENSSSCT00000025850	ENSSSCG00000022361	-	GL895778.1:50914-57287	19.731	60.0697	-1.60617	5e-05	0.00233958
ENSSSCT00000016256	ENSSSCG00000014901	PCF11	chr9:19211762-19238971	47.9281	79.6437	-0.73269	0.0011	0.023598
ENSSSCT00000011287	ENSSSCG00000010312	PLAU	chr14:82755601-82761495	10.0377	4.39792	1.19053	5e-05	0.00233958
ENSSSCT00000015502	ENSSSCG00000014189	-	JH118722.1:15399-32151	4.73423	16.4802	-1.79953	5e-05	0.00233958
ENSSSCT00000008021	ENSSSCG00000007330	-	chr17:45773786-45783071	55.3754	27.7177	0.998435	5e-05	0.00233958
ENSSSCT00000008029	ENSSSCG00000007337	-	chr17:46335376-46433701	41.1509	21.1118	0.962874	0.00025	0.0082395
ENSSSCT00000010151	ENSSSCG00000009270	-	chr11:109853-148418	13.2571	22.8691	-0.786635	0.0016	0.0305587
ENSSSCT00000014679	ENSSSCG00000013435	MBD3	chr2:78157104-78165835	28.0817	16.5137	0.765964	0.0007	0.0172003
ENSSSCT00000014675	ENSSSCG00000013431	ATP5D	chr2:77782630-77784866	51.3948	22.1466	1.21453	5e-05	0.00233958
ENSSSCT00000028512	ENSSSCG00000024746	-	chr3:59557948-59564578	1.80602	0.697292	1.37298	0.00085	0.0195978
ENSSSCT00000000807	ENSSSCG00000000743	FKBP4	chr5:69599775-69608624	59.0325	31.7352	0.895425	5e-05	0.00233958
ENSSSCT00000024612	ENSSSCG00000030402	-	JH118464.1:58721-83636	21.5775	35.9514	-0.736522	0.00305	0.0475248
ENSSSCT00000031739	ENSSSCG00000025209	-	chr6:113405282-113411496	240.516	520.203	-1.11294	5e-05	0.00233958
ENSSSCT00000023057	ENSSSCG00000023562	SNRPE	chr9:70909004-70915566	69.3833	33.403	1.05461	0.00085	0.0195978
ENSSSCT00000028750	ENSSSCG00000027225	-	chr2:56336981-56340416	3.47415	8.07141	-1.21616	0.00255	0.0421855
ENSSSCT00000028752	ENSSSCG00000026819	-	chr14:59336242-59454745	84.3567	48.2438	0.806159	0.00275	0.0442836
ENSSSCT00000029485	ENSSSCG00000029333	RASD1	chr12:63124507-63136113	5.6598	3.28126	0.786503	0.0016	0.0305587
ENSSSCT00000010831	ENSSSCG00000009881	OAS2	chr14:41196285-41208970	58.471	143.586	-1.29612	5e-05	0.00233958
ENSSSCT00000010838	ENSSSCG00000009888	ERP29	chr14:42178736-42187586	41.6018	21.4415	0.956241	5e-05	0.00233958
ENSSSCT00000011126	ENSSSCG00000010161	COA6	chr14:60803272-60811091	8.23021	3.28675	1.32427	0.00295	0.046399
ENSSSCT00000015710	ENSSSCG00000014380	-	chr2:148897904-148900262	2.01313	4.83032	-1.26268	0.00015	0.00562659
ENSSSCT00000005694	ENSSSCG00000005166	MLLT3	chr1:225900121-226359741	3.00527	6.42194	-1.09551	5e-05	0.00233958
ENSSSCT00000002649	ENSSSCG00000002382	TMED10	chr7:104173905-104206702	109.559	63.1628	0.794561	0.00045	0.0124486
ENSSSCT00000003594	ENSSSCG00000003235	CTU1	chr6:51794580-51798403	8.5315	4.3972	0.956215	0.00155	0.029964
ENSSSCT00000003595	ENSSSCG00000003236	SIGLEC5	chr6:51805503-51825376	25.1527	14.8537	0.759887	0.0004	0.0114389
ENSSSCT00000030629	ENSSSCG00000023433	GNA12	chr3:1963876-2021565	22.0983	14.0465	0.653726	0.00115	0.0243419
ENSSSCT00000007450	ENSSSCG00000006802	KCNA3	chr4:119861133-119862900	71.9488	37.9571	0.922603	5e-05	0.00233958
ENSSSCT00000036505	ENSSSCG00000004535	TCF4	chr1:115117720-115215091	24.089	40.0284	-0.732648	0.0022	0.0381848
ENSSSCT00000013465	ENSSSCG00000012314	-	chr1:10907461-10971380	6.05154	10.8736	-0.845462	0.0007	0.0172003
ENSSSCT00000019152	ENSSSCG00000024673	NME1	chr12:27484305-27502924	27.8616	11.444	1.28368	5e-05	0.00233958
ENSSSCT00000019150	ENSSSCG00000017591	NME2	chr12:27507398-27513382	248.145	104.035	1.25412	5e-05	0.00233958
ENSSSCT00000008276	ENSSSCG00000007544	-	chr3:334343-366033	6.82272	3.4635	0.978116	0.0001	0.0041022
ENSSSCT00000008277	ENSSSCG00000007545	GET4	chr3:662277-675346	11.5508	7.2572	0.670508	0.0025	0.0415749
ENSSSCT00000018284	ENSSSCG00000016795	-	chr16:6829356-6866653	20.8642	47.7618	-1.19483	5e-05	0.00233958
ENSSSCT00000033209	ENSSSCG00000010580	NFKB2	chr14:123260521-123270684	33.2134	11.7003	1.50522	0.00105	0.0228259
ENSSSCT00000017880	ENSSSCG00000016420	INSIG1	chr18:2896504-3019640	29.2981	16.5607	0.823046	0.0001	0.0041022
ENSSSCT00000026383	ENSSSCG00000026475	RRN3	GL896223.1:265-17647	15.6095	23.9618	-0.618307	0.00265	0.0432432
ENSSSCT00000026389	ENSSSCG00000021600	-	chr8:54512170-54563745	12.9666	4.25822	1.60648	5e-05	0.00233958
ENSSSCT00000015132	ENSSSCG00000013853	HSH2D	chr2:61050295-61057022	17.1953	35.2447	-1.03539	0.0001	0.0041022
ENSSSCT00000012642	ENSSSCG00000011552	ARPC4	chr13:73159044-73164638	199.295	91.1204	1.12906	5e-05	0.00233958
ENSSSCT00000005522	ENSSSCG00000005006	MGAT2	chr1:199864395-199866221	34.9742	21.7965	0.682197	0.00165	0.0311763
ENSSSCT00000014771	ENSSSCG00000013524	C19orf70	chr2:73816821-73818817	25.0616	11.5041	1.12333	0.0001	0.0041022
ENSSSCT00000015699	ENSSSCG00000014369	CD14	chr2:148291970-148293622	25.283	11.2535	1.1678	5e-05	0.00233958
ENSSSCT00000013203	ENSSSCG00000012071	IGSF5	chr13:213446784-213480182	1.2718	3.38361	-1.41169	0.00325	0.0495596
ENSSSCT00000013202	ENSSSCG00000012070	B3GALT5	chr13:213581134-213582070	3.95763	1.41178	1.48712	0.00245	0.0410009
ENSSSCT00000013209	ENSSSCG00000012076	MX2	chr13:215028063-215059085	110.204	185.115	-0.748248	0.0013	0.0264339
ENSSSCT00000015968	ENSSSCG00000014618	-	chr9:3718553-3725457	67.0278	175.998	-1.39273	5e-05	0.00233958
ENSSSCT00000024465	ENSSSCG00000023356	-	chr1:126147026-126172480	5.11934	0.94185	2.44239	0.0001	0.0041022
ENSSSCT00000002388	ENSSSCG00000002135	PNP	chr7:83454639-83459911	5.51462	2.2183	1.31381	0.0032	0.0491035
ENSSSCT00000001895	ENSSSCG00000001696	MRPL14	chr7:44942221-44955752	27.7495	16.9564	0.710635	0.00325	0.0495596
ENSSSCT00000032549	ENSSSCG00000030673	BLOC1S4	chr8:3145172-3145832	20.1733	8.28263	1.28428	5e-05	0.00233958
ENSSSCT00000032548	ENSSSCG00000024938	SH3BP5	chr13:2433540-2516430	70.3581	34.8008	1.0156	0.0007	0.0172003
ENSSSCT00000032543	ENSSSCG00000023333	-	chr1:308197100-308203079	4.41879	1.34147	1.71983	5e-05	0.00233958
ENSSSCT00000014322	ENSSSCG00000013102	MS4A7	chr2:10855773-10878566	2.25799	0.335979	2.74859	0.0023	0.0393085
ENSSSCT00000024814	ENSSSCG00000023099	-	GL894771.1:1897-23333	24.2872	11.7543	1.04701	0.00055	0.0145015
ENSSSCT00000024810	ENSSSCG00000024671	WNT9A	chr2:53983850-54009499	1.78205	0.780878	1.19037	0.001	0.0220024
ENSSSCT00000018094	ENSSSCG00000016620	TSPAN12	chr18:27651286-27717509	12.7314	7.42266	0.778382	0.0014	0.0278436
