# Supplementary material for: Change in Long Non-Coding RNA Expression Profile Related to the Antagonistic Effect of Clostridium perfringens Type C on Piglet Spleen
Source: Curr Issues Mol Biol. 2023 Mar 9;45(3):2309–25. doi: 10.3390/cimb45030149 (PMC10047886; doi:10.3390/cimb45030149)
Supplement: Supplementary file 1 [file cimb-45-00149-s001.zip › cimb-2232207-supplementary/Supplementary table/Table S3 Differentially expressed lncRNAs and mRNAs between SR and SC.xlsx]

## Sheet: SR vs SC
transcript_id	gene_id	gene_name	gene_location	SR_FPKM	SC_FPKM	log2(foldchange)	pvalue	qvalue
ALDBSSCT0000005553	ALDBSSCG0000003361	-	chr18:50987037-50991384	11.7402	6.50678	0.851437	0.0026	0.0427346
ALDBSSCT0000010764	ALDBSSCG0000006516	-	chr8:12137663-12150225	1.47118	3.17026	-1.10763	0.0002	0.00694839
LNC_000539	XLOC_033010	-	chr11:6925971-6934152	0.902626	1.71243	-0.923844	0.0007	0.0172003
LNC_000742	XLOC_043588	-	chr13:43450503-43455163	2.23329	6.02637	-1.43212	0.00045	0.0124486
ALDBSSCT0000007057	ALDBSSCG0000004290	-	chr3:22227016-22233489	5.05348	12.3122	-1.28474	5e-05	0.00233958
LNC_001733	XLOC_102672	-	chr7:98255262-98256646	3.3185	7.85973	-1.24395	0.0026	0.0427346
ALDBSSCT0000002106	ALDBSSCG0000001267	-	chr12:686794-772840	1.1475	2.36364	-1.04252	5e-05	0.00233958
ALDBSSCT0000005458	ALDBSSCG0000003307	-	chr18:12337283-12338258	6.88694	2.707	1.34717	0.00245	0.0410009
LNC_000619	XLOC_037244	-	chr12:34078583-34080928	1.47951	5.03493	-1.76685	0.00055	0.0145015
LNC_001324	XLOC_079284	-	chr3:27976655-27980667	2.30006	4.79334	-1.05936	0.0018	0.0330571
LNC_001325	XLOC_079442	-	chr3:32122226-32134621	2.15187	3.62486	-0.752335	0.00315	0.0486298
ALDBSSCT0000011254	ALDBSSCG0000006835	-	chr9:80845310-80972140	13.8751	44.1428	-1.66968	0.00235	0.0397991
LNC_002056	XLOC_123708	-	chrY:1191516-1199821	0.827967	1.93762	-1.22664	0.0008	0.0188415
LNC_002055	XLOC_123653	-	chrX:144220785-144224012	1.19352	4.1507	-1.79813	0.0023	0.0393085
ALDBSSCT0000004117	ALDBSSCG0000002479	-	chr14:151129748-151166395	5.42601	11.2219	-1.04835	0.0008	0.0188415
LNC_001509	XLOC_088811	-	chr5:37126000-37127529	6.32943	18.1413	-1.51913	5e-05	0.00233958
LNC_000367	XLOC_022797	-	chr1:58756998-58759304	0.494344	1.67769	-1.76289	0.0015	0.0292555
LNC_001289	XLOC_077196	-	chr3:77035932-77041373	2.3308	4.27334	-0.874536	0.00065	0.0163188
ALDBSSCT0000004973	ALDBSSCG0000003010	-	chr16:52627784-52637858	5.51121	17.363	-1.65558	5e-05	0.00233958
ALDBSSCT0000007931	ALDBSSCG0000004805	-	chr4:36357245-36359669	1.08795	3.56467	-1.71216	0.0002	0.00694839
ALDBSSCT0000001698	ALDBSSCG0000001024	-	chr11:14463296-14494878	3.33999	9.12895	-1.45061	5e-05	0.00233958
ALDBSSCT0000009687	ALDBSSCG0000005912	-	chr7:27213594-27214274	2.90391	7.33526	-1.33685	0.00295	0.046399
LNC_001205	XLOC_071909	-	chr2:6156000-6191356	1.03479	2.72639	-1.39765	0.00095	0.0212556
ALDBSSCT0000007535	ALDBSSCG0000004572	-	chr4:51312434-51322933	5.36651	8.26209	-0.622523	0.00245	0.0410009
LNC_001798	XLOC_106755	-	chr8:24564248-24594117	2.80427	4.74983	-0.760253	0.0002	0.00694839
LNC_001797	XLOC_106684	-	chr8:20996523-21003180	1.74812	3.40828	-0.963245	0.0002	0.00694839
ALDBSSCT0000002674	ALDBSSCG0000001623	-	chr13:75502479-75509587	4.76236	1.99585	1.25467	0.00025	0.0082395
ALDBSSCT0000010896	ALDBSSCG0000006603	-	chr8:78359319-78367380	1.52049	3.27502	-1.10697	0.00045	0.0124486
LNC_001989	XLOC_119040	-	chr9:139622935-139625142	14.0731	22.1156	-0.652124	0.00305	0.0475248
LNC_001617	XLOC_095373	-	chr6:78289522-78302528	0.612329	1.33176	-1.12096	0.00075	0.0180862
ALDBSSCT0000008407	ALDBSSCG0000005106	-	chr5:86263828-86268052	2.98923	7.02514	-1.23275	5e-05	0.00233958
ALDBSSCT0000008403	ALDBSSCG0000005104	-	chr5:86209539-86234219	8.61677	15.1937	-0.818254	0.0012	0.0250828
ALDBSSCT0000007276	ALDBSSCG0000004410	-	chr3:100972900-100973519	8.62355	21.6642	-1.32896	0.00115	0.0243419
ALDBSSCT0000003968	ALDBSSCG0000002390	-	chr14:71960120-71964828	80.4309	229.813	-1.51464	5e-05	0.00233958
LNC_001127	XLOC_067756	-	chr18:50073880-50076421	0.863622	3.36967	-1.96414	0.00025	0.0082395
ALDBSSCT0000001727	ALDBSSCG0000001044	-	chr11:22320032-22321646	6.88364	1.97806	1.79908	0.0001	0.0041022
ALDBSSCT0000004443	ALDBSSCG0000002707	-	chr15:51587841-51588907	4.23267	1.68456	1.32919	0.002	0.0357184
LNC_000683	XLOC_040893	-	chr13:124682135-124725767	3.08645	6.70441	-1.11916	5e-05	0.00233958
LNC_000354	XLOC_021804	-	chr1:18987019-18991909	0.386113	1.06071	-1.45793	0.00045	0.0124486
LNC_000359	XLOC_021946	-	chr1:23301896-23328859	8.50377	15.2076	-0.838616	0.00065	0.0163188
LNC_000213	XLOC_012767	-	GL896401.1:2369-3807	1.7768	6.81326	-1.93906	0.0004	0.0114389
ALDBSSCT0000000051	ALDBSSCG0000000031	-	chr1:15990125-15998337	8.41595	3.04832	1.46511	0.0001	0.0041022
ENSSSCT00000032859	ENSSSCG00000030767	TMP-SLA-5	chr7:24721025-24724165	4.81487	20.906	-2.11835	5e-05	0.00233958
LNC_001956	XLOC_116758	-	chr9:23919879-23924601	0	5.50813	#NAME?	5e-05	0.00233958
LNC_000020	XLOC_001057	-	GL892594.2:150983-153695	0.784588	1.92572	-1.29539	0.0014	0.0278436
ALDBSSCT0000002761	ALDBSSCG0000001674	-	chr13:111049442-111051195	24.5981	11.6018	1.0842	5e-05	0.00233958
LNC_001959	XLOC_116846	-	chr9:29559644-29562905	2.18538	5.76308	-1.39896	5e-05	0.00233958
LNC_000607	XLOC_036808	-	chr12:11331432-11358574	0.456826	2.65481	-2.53889	0.00265	0.0432432
LNC_000600	XLOC_036464	-	chr12:59837479-59863272	0.673783	1.30425	-0.952864	0.00035	0.0104708
LNC_001238	XLOC_074251	-	chr2:110164828-110176502	0.308123	2.03112	-2.7207	5e-05	0.00233958
LNC_000241	XLOC_014614	-	JH118627.1:32835-94145	2.09434	5.03689	-1.26604	0.0028	0.0448501
ALDBSSCT0000005722	ALDBSSCG0000003473	-	chr18:47381684-47386100	5.67407	9.52834	-0.747841	0.0022	0.0381848
LNC_000108	XLOC_006921	-	GL894399.1:25821-32979	4.75327	7.83179	-0.720421	0.00175	0.0324199
LNC_001176	XLOC_070809	-	chr2:132569784-132585138	0.509021	1.39444	-1.45389	0.0017	0.031837
ALDBSSCT0000006510	ALDBSSCG0000003978	-	chr2:157383170-157384842	37.6233	62.8739	-0.740836	0.0005	0.0134625
ALDBSSCT0000002609	ALDBSSCG0000001587	-	chr13:33878496-33888233	7.46134	25.1525	-1.75319	0.0001	0.0041022
ALDBSSCT0000010700	ALDBSSCG0000006479	-	chr8:145845633-145846608	4.06793	11.9746	-1.55761	0.00015	0.00562659
ALDBSSCT0000007070	ALDBSSCG0000004297	-	chr3:25694420-25703624	13.0158	6.42701	1.01804	0.00145	0.0285343
ALDBSSCT0000007894	ALDBSSCG0000004779	-	chr4:17191410-17192343	3.22012	11.3604	-1.81883	5e-05	0.00233958
ALDBSSCT0000008921	ALDBSSCG0000005453	-	chr6:64595122-64595908	16.0366	37.4484	-1.22354	5e-05	0.00233958
ALDBSSCT0000008555	ALDBSSCG0000005204	-	chr5:37091980-37094016	4.59782	9.15929	-0.994286	0.00045	0.0124486
LNC_001348	XLOC_080113	-	chr3:62799853-62800576	3.83257	11.3782	-1.56989	0.00245	0.0410009
LNC_001915	XLOC_114707	-	chr9:103625347-103764150	0.958965	2.31316	-1.27032	0.00145	0.0285343
ALDBSSCT0000002757	ALDBSSCG0000001672	-	chr13:107046763-107049932	25.1171	10.8508	1.21088	5e-05	0.00233958
ALDBSSCT0000009428	ALDBSSCG0000005751	-	chr6:76574541-76582601	1.10542	5.38716	-2.28493	0.0012	0.0250828
ALDBSSCT0000005503	ALDBSSCG0000003335	-	chr18:32046732-32066601	27.8755	52.4004	-0.910582	0.00095	0.0212556
LNC_000993	XLOC_059628	-	chr16:31726872-31728568	3.27724	9.09943	-1.4733	0.00205	0.0363153
LNC_000464	XLOC_028838	-	chr10:63265067-63265949	3.93531	8.94401	-1.18444	0.00135	0.0271896
LNC_000071	XLOC_005089	-	GL893861.1:13474-25865	0.415526	1.75861	-2.08142	0.0029	0.0459882
LNC_001203	XLOC_071881	-	chr2:5925040-5934216	73.4399	45.7744	0.682024	0.0011	0.023598
ALDBSSCT0000006627	ALDBSSCG0000004053	-	chr3:33491968-33493814	4.08481	8.70177	-1.09104	0.0003	0.00935832
ALDBSSCT0000010754	ALDBSSCG0000006508	-	chr8:8453164-8462874	1.23825	3.01577	-1.28423	0.0017	0.031837
LNC_001020	XLOC_061192	-	chr16:29266466-29270068	3.0265	5.82771	-0.94528	0.0008	0.0188415
ALDBSSCT0000008637	ALDBSSCG0000005257	-	chr5:83802698-83804744	14.8045	7.47759	0.985386	0.00325	0.0495596
LNC_001106	XLOC_066715	-	chr18:5388632-5400366	2.38681	7.00272	-1.55283	5e-05	0.00233958
LNC_001109	XLOC_066970	-	chr18:14291652-14297507	1.13642	2.22729	-0.970801	0.00085	0.0195978
ALDBSSCT0000011407	ALDBSSCG0000006936	-	chr9:3630454-3656750	14.0682	51.5427	-1.87332	5e-05	0.00233958
LNC_001313	XLOC_078871	-	chr3:7924649-7925951	3.94087	8.12323	-1.04354	0.0022	0.0381848
ALDBSSCT0000011245	ALDBSSCG0000006829	-	chr9:74390608-74393783	47.1694	97.0395	-1.04072	5e-05	0.00233958
LNC_001536	XLOC_089992	-	chr5:80718790-80725868	1.40815	3.28146	-1.22054	5e-05	0.00233958
LNC_000372	XLOC_022917	-	chr1:72426248-72435976	0.990003	2.46258	-1.31466	5e-05	0.00233958
ALDBSSCT0000008507	ALDBSSCG0000005173	-	chr5:11962121-11963744	90.544	150.035	-0.728611	0.0011	0.023598
ALDBSSCT0000003678	ALDBSSCG0000002200	-	chr14:92302587-92338403	0.621275	2.16138	-1.79865	0.0014	0.0278436
ALDBSSCT0000000914	ALDBSSCG0000000560	-	chr1:206904041-206908648	30.5204	18.5143	0.721134	0.00205	0.0363153
LNC_001484	XLOC_087295	-	chr4:126769448-126772954	1.83919	0.848043	1.11686	0.0029	0.0459882
ALDBSSCT0000010599	ALDBSSCG0000006427	-	chr8:106021726-106026847	4.53878	9.49394	-1.0647	0.00065	0.0163188
ALDBSSCT0000007018	ALDBSSCG0000004267	-	chr3:10914325-10921517	29.9117	12.4802	1.26107	5e-05	0.00233958
LNC_000814	XLOC_048005	-	chr14:62348347-62356473	1.4344	2.62191	-0.870175	0.0013	0.0264339
ALDBSSCT0000010721	ALDBSSCG0000006488	-	chr8:115217-128773	16.2477	7.26086	1.16202	0.00135	0.0271896
ALDBSSCT0000008940	ALDBSSCG0000005470	-	chr6:76018319-76025834	39.6761	113.735	-1.51934	5e-05	0.00233958
LNC_000320	XLOC_018910	-	chr1:151838655-151859656	1.37261	2.75133	-1.00321	5e-05	0.00233958
LNC_000979	XLOC_058815	-	chr15:140156814-140162036	7.81186	14.8504	-0.92676	5e-05	0.00233958
ALDBSSCT0000009973	ALDBSSCG0000006066	-	chr7:128587509-128588531	9.87605	2.77224	1.83288	5e-05	0.00233958
LNC_001759	XLOC_104003	-	chr7:29345326-29348972	6.56269	16.0111	-1.28671	0.00175	0.0324199
LNC_001755	XLOC_103923	-	chr7:27456217-27462139	0.846613	2.04943	-1.27545	0.00095	0.0212556
ENSSSCT00000017310	ENSSSCG00000015897	IFIH1	chr15:76423088-76477401	47.7552	78.7024	-0.72075	0.0005	0.0134625
LNC_001367	XLOC_081171	-	chr3:108147840-108161007	1.17704	3.28152	-1.4792	0.0003	0.00935832
ALDBSSCT0000001886	ALDBSSCG0000001141	-	chr11:6809062-6819486	4.70281	8.03499	-0.772773	0.00275	0.0442836
ALDBSSCT0000009394	ALDBSSCG0000005728	-	chr6:63340089-63342611	3.95602	9.02455	-1.1898	5e-05	0.00233958
ALDBSSCT0000009643	ALDBSSCG0000005884	-	chr7:9955763-9957965	20.9729	12.0351	0.801279	0.0003	0.00935832
ALDBSSCT0000002779	ALDBSSCG0000001685	-	chr13:117682948-117684859	155.375	464.939	-1.58129	5e-05	0.00233958
LNC_001546	XLOC_090487	-	chr5:94842907-94844075	3.3682	10.2826	-1.61015	0.0001	0.0041022
LNC_000191	XLOC_011580	-	GL896133.1:70799-73908	2.11339	5.1095	-1.27362	5e-05	0.00233958
ALDBSSCT0000003304	ALDBSSCG0000001986	-	chr13:141254267-141257694	25.2378	185.05	-2.87426	5e-05	0.00233958
LNC_000403	XLOC_024951	-	chr1:176239469-176240786	3.94728	9.43812	-1.25764	5e-05	0.00233958
ALDBSSCT0000002482	ALDBSSCG0000001501	-	chr12:52123886-52125550	25.8682	15.2481	0.76255	0.0005	0.0134625
LNC_001163	XLOC_070182	-	chr2:107363938-107369400	2.46464	4.97227	-1.01253	0.00075	0.0180862
ALDBSSCT0000003338	ALDBSSCG0000002008	-	chr13:156324154-156328974	5.61516	1.69795	1.72554	0.0005	0.0134625
ALDBSSCT0000000073	ALDBSSCG0000000042	-	chr1:23666363-23683362	1.54787	4.80158	-1.63323	0.0024	0.0404411
ALDBSSCT0000003229	ALDBSSCG0000001944	-	chr13:90659046-90739906	5.18323	13.8084	-1.41362	0.0008	0.0188415
LNC_000521	XLOC_031706	-	chr11:22380932-22385806	0.514048	2.21017	-2.10418	5e-05	0.00233958
LNC_000520	XLOC_031659	-	chr11:21445398-21454302	1.51935	3.37608	-1.15189	5e-05	0.00233958
ALDBSSCT0000003754	ALDBSSCG0000002250	-	chr14:132405826-132406780	11.8265	25.2462	-1.09404	5e-05	0.00233958
LNC_000889	XLOC_052506	-	chr14:120400795-120487224	0.32027	1.01016	-1.65722	0.00285	0.0454106
ALDBSSCT0000008939	ALDBSSCG0000005469	-	chr6:76014213-76018041	59.332	132.774	-1.16209	5e-05	0.00233958
LNC_001595	XLOC_093069	-	chr5:94957656-94967939	1.35595	5.08187	-1.90605	5e-05	0.00233958
LNC_001594	XLOC_093048	-	chr5:94717152-94771438	3.18506	7.6077	-1.25614	0.00155	0.029964
LNC_001048	XLOC_062631	-	chr17:19914648-19918765	1.65523	3.41635	-1.04543	0.0004	0.0114389
LNC_000312	XLOC_018389	-	chr1:125332922-125335795	96.8424	56.2149	0.784687	0.0026	0.0427346
LNC_000317	XLOC_018600	-	chr1:134585654-134587193	13.9442	26.1014	-0.904458	0.00045	0.0124486
ALDBSSCT0000006106	ALDBSSCG0000003729	-	chr2:157738639-157739391	7.656	16.3929	-1.09841	0.00145	0.0285343
ALDBSSCT0000000164	ALDBSSCG0000000099	-	chr1:81720999-81726044	9.35516	3.22215	1.53774	5e-05	0.00233958
ALDBSSCT0000011890	ALDBSSCG0000007231	-	JH118996.1:109323-115278	0.944558	2.07511	-1.13548	0.00225	0.0387352
ALDBSSCT0000008223	ALDBSSCG0000004992	-	chr5:342976-347552	1.45835	8.89472	-2.60861	5e-05	0.00233958
ALDBSSCT0000010639	ALDBSSCG0000006455	-	chr8:130095422-130097114	6.34559	17.3119	-1.44794	5e-05	0.00233958
LNC_001518	XLOC_089175	-	chr5:58255670-58262625	0.641842	1.29077	-1.00794	0.0025	0.0415749
ALDBSSCT0000004587	ALDBSSCG0000002789	-	chr15:122101802-122135295	5.06398	8.62892	-0.768908	0.001	0.0220024
ALDBSSCT0000006453	ALDBSSCG0000003937	-	chr2:140550669-140552295	8.22883	4.35972	0.916454	0.00175	0.0324199
ALDBSSCT0000004038	ALDBSSCG0000002436	-	chr14:120712243-120713987	1.07828	4.60326	-2.09393	5e-05	0.00233958
LNC_000454	XLOC_028633	-	chr10:59436507-59451440	10.6795	17.7396	-0.732134	0.00185	0.0336543
LNC_000065	XLOC_004357	-	GL893694.2:65862-73988	1.36638	5.25089	-1.9422	5e-05	0.00233958
ALDBSSCT0000009323	ALDBSSCG0000005685	-	chr6:46525873-46534555	0.902802	1.92088	-1.08929	0.0003	0.00935832
ALDBSSCT0000008144	ALDBSSCG0000004944	-	chr4:127173122-127182366	1.01546	0.417679	1.28166	0.00285	0.0454106
LNC_000111	XLOC_007013	-	GL894427.2:5836-12228	0.808519	3.32318	-2.03921	5e-05	0.00233958
LNC_000646	XLOC_038678	-	chr13:17591546-17592443	4.90439	12.5033	-1.35017	0.0003	0.00935832
ENSSSCT00000018610	ENSSSCG00000017092	GPX3	chr16:78282293-78290916	8.78435	4.86781	0.851663	0.0022	0.0381848
LNC_001414	XLOC_083689	-	chr4:100855897-100875684	4.78334	8.08928	-0.757992	0.00155	0.029964
LNC_001410	XLOC_083675	-	chr4:99929781-99937015	1.4133	4.24477	-1.58661	0.0012	0.0250828
ALDBSSCT0000001860	ALDBSSCG0000001123	-	chr11:2472140-2478631	1.66384	3.4913	-1.06925	0.00295	0.046399
ALDBSSCT0000011585	ALDBSSCG0000007034	-	chr9:74619622-74620853	98.8218	177.896	-0.848137	5e-05	0.00233958
LNC_001305	XLOC_078236	-	chr3:122529986-122543141	0.742605	1.59953	-1.10698	0.00065	0.0163188
ALDBSSCT0000000346	ALDBSSCG0000000207	-	chr1:179704450-179706225	10.9807	34.7311	-1.66125	5e-05	0.00233958
LNC_000340	XLOC_021341	-	chr1:310241014-310241642	309.785	91.6968	1.75632	0.0012	0.0250828
ALDBSSCT0000003606	ALDBSSCG0000002158	-	chr14:53504967-53505821	13.0103	5.88574	1.14436	0.00035	0.0104708
ALDBSSCT0000009916	ALDBSSCG0000006037	-	chr7:110005920-110008911	9.31563	14.975	-0.68483	0.0023	0.0393085
ALDBSSCT0000000411	ALDBSSCG0000000240	-	chr1:207033094-207034260	9.22315	27.0793	-1.55386	5e-05	0.00233958
ALDBSSCT0000002792	ALDBSSCG0000001695	-	chr13:125304218-125743361	2.70012	15.4971	-2.5209	5e-05	0.00233958
ALDBSSCT0000010050	ALDBSSCG0000006113	-	chr7:11966607-11967404	7.33676	2.95285	1.31303	0.00315	0.0486298
LNC_000422	XLOC_026187	-	chr1:259428480-259478776	1.01029	2.14977	-1.08942	0.0026	0.0427346
LNC_000423	XLOC_026318	-	chr1:266616884-266625858	16.5431	10.4451	0.663402	0.00175	0.0324199
ALDBSSCT0000007398	ALDBSSCG0000004485	-	chr3:144248101-144249622	18.7053	7.32318	1.3529	0.0002	0.00694839
ALDBSSCT0000006043	ALDBSSCG0000003699	-	chr2:140258326-140267757	10.0036	38.4047	-1.94076	5e-05	0.00233958
LNC_000176	XLOC_010294	-	GL895590.1:0-1326	13.5809	7.79659	0.800666	0.003	0.0469298
ALDBSSCT0000011058	ALDBSSCG0000006713	-	chr9:7389190-7400000	0.927189	1.76439	-0.928234	0.00205	0.0363153
ALDBSSCT0000007509	ALDBSSCG0000004555	-	chr4:39655148-39663978	1.4466	4.7429	-1.7131	0.0001	0.0041022
LNC_000715	XLOC_042531	-	chr13:213156287-213183783	0.902592	1.87523	-1.05492	0.00185	0.0336543
LNC_001149	XLOC_069102	-	chr2:64639924-64644151	2.61276	10.9769	-2.07082	5e-05	0.00233958
ALDBSSCT0000000808	ALDBSSCG0000000492	-	chr1:130447898-130470955	14.6383	29.4688	-1.00944	0.00155	0.029964
ALDBSSCT0000007063	ALDBSSCG0000004294	-	chr3:24272677-24280784	70.7717	174.959	-1.30577	0.0013	0.0264339
ALDBSSCT0000010155	ALDBSSCG0000006182	-	chr7:43839123-43855137	4.11907	8.07749	-0.971589	5e-05	0.00233958
LNC_000780	XLOC_046229	-	chr13:168007785-168041697	17.7005	7.54363	1.23046	0.0001	0.0041022
LNC_001840	XLOC_109344	-	chr8:10616984-10635226	0.700826	1.20293	-0.779422	0.00185	0.0336543
LNC_000330	XLOC_020335	-	chr1:259598253-259603595	0.688091	2.92346	-2.08701	0.0017	0.031837
LNC_001747	XLOC_103438	-	chr7:8388760-8410839	1.26352	2.48843	-0.977789	5e-05	0.00233958
ALDBSSCT0000004396	ALDBSSCG0000002673	-	chr15:22701407-22706210	4.95545	9.78175	-0.981076	0.0001	0.0041022
LNC_000003	XLOC_000251	-	GL892334.1:10447-23051	2.45081	12.2941	-2.32663	5e-05	0.00233958
ALDBSSCT0000005151	ALDBSSCG0000003106	-	chr17:36275201-36282755	13.5875	6.03343	1.17123	0.0016	0.0305587
LNC_000628	XLOC_037978	-	chr12:58110958-58160951	1.1176	0.100585	3.47392	0.0021	0.0370256
ALDBSSCT0000002211	ALDBSSCG0000001324	-	chr12:19493375-19497630	26.5408	14.8121	0.841434	5e-05	0.00233958
ALDBSSCT0000006016	ALDBSSCG0000003679	-	chr2:128555179-128559904	44.6634	90.5228	-1.01919	0.0004	0.0114389
LNC_000037	XLOC_001912	-	GL892915.1:21046-27930	1.46563	0.403517	1.86082	0.00045	0.0124486
ALDBSSCT0000010693	ALDBSSCG0000006476	-	chr8:145176541-145179345	65.3412	240.695	-1.88114	5e-05	0.00233958
LNC_001254	XLOC_074841	-	chr2:138981721-138990707	0.525234	1.13976	-1.11769	0.0006	0.0154606
ALDBSSCT0000003048	ALDBSSCG0000001826	-	chr13:1571328-1645532	18.2663	4.84669	1.18343	0.0009	0.0204684
ENSSSCT00000023341	ENSSSCG00000024869	-	chr9:113588355-113618633	7.8364	2.8418	1.46339	0.00015	0.00562659
ENSSSCT00000011297	ENSSSCG00000010320	VDAC2	JH118641.1:10524-22938	59.2613	31.0753	0.931323	0.00015	0.00562659
ENSSSCT00000016949	ENSSSCG00000015559	NCF2	chr9:137106910-137137467	45.39	29.3238	0.630302	0.00215	0.0376149
ENSSSCT00000011293	ENSSSCG00000010316	KAT6B	chr14:83530606-83722778	12.165	21.1204	-0.7959	5e-05	0.00233958
ENSSSCT00000007823	ENSSSCG00000007150	-	chr17:36263348-36263885	56.9459	31.854	0.838119	0.00225	0.0387352
ENSSSCT00000016943	ENSSSCG00000015553	-	chr9:136414364-136422639	77.6155	47.977	0.694003	0.00125	0.0257802
ENSSSCT00000002957	ENSSSCG00000002666	KIAA0513	chr6:4161679-4206391	9.44403	5.21966	0.855446	0.0019	0.0342988
ENSSSCT00000006061	ENSSSCG00000005511	-	chr1:293035955-293054566	6.11359	10.8766	-0.83113	0.0016	0.0305587
ENSSSCT00000000880	ENSSSCG00000000811	-	chr5:80803504-80804803	14.8481	30.5188	-1.03942	5e-05	0.00233958
ENSSSCT00000000889	ENSSSCG00000000816	SENP1	chr5:81598189-81650808	13.9722	22.4937	-0.686963	0.0014	0.0278436
ENSSSCT00000004509	ENSSSCG00000004080	MYCT1	chr1:15948006-15948519	17.9207	38.2931	-1.09546	0.00035	0.0104708
ENSSSCT00000029383	ENSSSCG00000026877	C12orf57	chr5:66216249-66218190	46.7013	27.1419	0.782942	0.0015	0.0292555
ENSSSCT00000002224	ENSSSCG00000001988	ADCY4	chr7:80227589-80243075	30.1707	14.6404	1.04319	5e-05	0.00233958
ENSSSCT00000031596	ENSSSCG00000029306	-	GL894055.2:20961-70579	8.66266	14.1632	-0.70926	0.00135	0.0271896
ENSSSCT00000022699	ENSSSCG00000022281	-	GL893397.2:125946-136959	64.4623	111.348	-0.788544	0.00095	0.0212556
ENSSSCT00000035671	ENSSSCG00000024310	F13A1	chr7:3952948-4100229	3.54058	1.73645	1.02784	0.00015	0.00562659
ENSSSCT00000017500	ENSSSCG00000016073	-	chr15:111897541-111949361	24.339	51.6351	-1.08508	5e-05	0.00233958
ENSSSCT00000034984	ENSSSCG00000017702	CCL23	chr12:41160876-41165234	7.97886	2.27578	1.80982	0.0005	0.0134625
ENSSSCT00000017484	ENSSSCG00000016059	STAT4	chr15:106914579-107074021	9.11968	5.41052	0.753216	0.0024	0.0404411
ENSSSCT00000029404	ENSSSCG00000025105	-	chr6:69931620-69951914	5.19785	9.15857	-0.817206	0.00035	0.0104708
ENSSSCT00000019467	ENSSSCG00000017890	KIAA0753	chr12:52741874-52792162	7.92173	13.9894	-0.820452	0.00015	0.00562659
ENSSSCT00000008349	ENSSSCG00000007609	ARPC1A	chr3:6434371-6463171	37.2923	23.558	0.662663	0.00105	0.0228259
ENSSSCT00000010214	ENSSSCG00000009322	SLC46A3	chr11:5678754-5692527	22.1706	38.3105	-0.789091	0.0002	0.00694839
ENSSSCT00000005616	ENSSSCG00000005095	PRKCH	chr1:211709472-211817856	32.6765	20.295	0.687127	0.00085	0.0195978
ENSSSCT00000005610	ENSSSCG00000005090	-	chr1:210846414-210869279	26.4691	50.325	-0.926969	0.0004	0.0114389
ENSSSCT00000005619	ENSSSCG00000005097	SNAPC1	chr1:212192278-212218544	7.04248	16.2786	-1.20882	5e-05	0.00233958
ENSSSCT00000005618	ENSSSCG00000005096	HIF1A	chr1:212130957-212179888	52.3612	93.5321	-0.836963	5e-05	0.00233958
ENSSSCT00000003518	ENSSSCG00000003168	ALDH16A1	chr6:50253126-50275377	16.85	8.17948	1.04267	0.0004	0.0114389
ENSSSCT00000030461	ENSSSCG00000021964	PIK3R1	chr16:50135842-50164238	10.0741	18.2209	-0.854942	5e-05	0.00233958
ENSSSCT00000015300	ENSSSCG00000014007	FLT4	chr2:79479772-79502309	8.56294	5.03819	0.765201	0.00105	0.0228259
ENSSSCT00000018202	ENSSSCG00000016721	DBNL	chr18:53426423-53438727	87.9076	56.3692	0.641081	0.0014	0.0278436
ENSSSCT00000028657	ENSSSCG00000023616	CDC34	GL893220.1:28588-35279	42.6715	24.1857	0.819121	0.0018	0.0330571
ENSSSCT00000028650	ENSSSCG00000023288	-	JH118404.1:113923-119915	74.1634	130.64	-0.816818	0.0002	0.00694839
ENSSSCT00000027161	ENSSSCG00000030295	-	chr6:25643316-25663655	24.618	46.3149	-0.911762	5e-05	0.00233958
ENSSSCT00000027168	ENSSSCG00000025473	PIGM	chr4:98433352-98434624	9.89113	17.4292	-0.817295	0.00135	0.0271896
ENSSSCT00000005834	ENSSSCG00000005297	DNAJB5	chr1:263316066-263324929	2.52041	4.35977	-0.790594	0.0027	0.043778
ENSSSCT00000005837	ENSSSCG00000005300	VCP	chr1:263379923-263395120	82.9071	51.1151	0.697747	0.0008	0.0188415
ENSSSCT00000012532	ENSSSCG00000011451	ITIH3	chr13:38106333-38120182	13.8956	6.10986	1.18542	5e-05	0.00233958
ENSSSCT00000010394	ENSSSCG00000009479	RBM26	chr11:56098098-56173051	17.2107	40.5898	-1.23781	0.0002	0.00694839
ENSSSCT00000011375	ENSSSCG00000010391	ERCC6	chr14:97908658-97979662	6.74547	11.2055	-0.732213	0.001	0.0220024
ENSSSCT00000010028	ENSSSCG00000009157	TET2	chr8:125011419-125136835	45.9721	87.092	-0.921782	0.00015	0.00562659
ENSSSCT00000009485	ENSSSCG00000008668	RBAK	chr3:144138501-144143636	19.6949	31.0205	-0.655398	0.0022	0.0381848
ENSSSCT00000030703	ENSSSCG00000023118	BZW2	chr9:94800586-94817628	31.0245	16.1614	0.940853	0.0006	0.0154606
ENSSSCT00000003169	ENSSSCG00000002868	-	chr6:38724234-38748293	26.032	11.7438	1.14838	5e-05	0.00233958
ENSSSCT00000000589	ENSSSCG00000000546	MANSC4	chr5:49530426-49538224	2.18986	5.69168	-1.37802	0.00065	0.0163188
ENSSSCT00000000021	ENSSSCG00000000020	PHF21B	chr5:1665602-1695618	0.495153	3.70225	-2.90245	0.0004	0.0114389
ENSSSCT00000000020	ENSSSCG00000000019	-	chr5:1512924-1526924	8.57822	21.4791	-1.32418	5e-05	0.00233958
ENSSSCT00000000026	ENSSSCG00000000025	PARVG	chr5:2169172-2193456	79.1511	50.2817	0.654576	0.0006	0.0154606
ENSSSCT00000001040	ENSSSCG00000000951	CSRP2	chr5:109453874-109475944	14.5781	32.4316	-1.1536	5e-05	0.00233958
ENSSSCT00000027367	ENSSSCG00000026957	RNASE6	GL894259.1:38056-38598	4.80689	17.9467	-1.90054	5e-05	0.00233958
ENSSSCT00000024186	ENSSSCG00000020658	-	chr3:108495648-108559777	1.90613	7.34416	-1.94595	0.0018	0.0330571
ENSSSCT00000019368	ENSSSCG00000017796	-	chr12:48149925-48173272	27.6531	16.857	0.714089	0.0013	0.0264339
ENSSSCT00000019367	ENSSSCG00000017795	NSRP1	chr12:48228531-48287386	13.0642	28.7144	-1.13615	5e-05	0.00233958
ENSSSCT00000027646	ENSSSCG00000025445	-	chr6:63443135-63496147	28.3916	53.2667	-0.907771	5e-05	0.00233958
ENSSSCT00000027648	ENSSSCG00000026074	-	chr2:42375873-42392008	3.54577	6.86902	-0.954007	0.0008	0.0188415
ENSSSCT00000011493	ENSSSCG00000010504	BLNK	chr14:117265093-117349965	21.6138	50.0003	-1.20998	5e-05	0.00233958
ENSSSCT00000012769	ENSSSCG00000011664	RBP1	chr13:88047831-88073811	34.0907	14.2001	1.26348	0.0001	0.0041022
ENSSSCT00000028374	ENSSSCG00000026610	-	chr14:42933144-42933747	34.5966	67.895	-0.972677	0.0001	0.0041022
ENSSSCT00000029021	ENSSSCG00000028780	-	chr1:101247377-101262467	111.115	269.979	-1.28079	5e-05	0.00233958
ENSSSCT00000014037	ENSSSCG00000012842	-	chr2:164438-166560	899.096	383.957	1.22753	5e-05	0.00233958
ENSSSCT00000014033	ENSSSCG00000012838	TSPAN4	chr2:123387-143584	25.1438	15.1618	0.729766	0.0013	0.0264339
ENSSSCT00000014032	ENSSSCG00000012837	CHID1	chr2:103388-122025	31.577	19.39	0.703561	0.00105	0.0228259
ENSSSCT00000004582	ENSSSCG00000004146	REPS1	chr1:28642043-28700509	18.4343	31.1648	-0.757527	0.00015	0.00562659
ENSSSCT00000005183	ENSSSCG00000004693	-	chr1:141951649-141994485	32.8459	61.4866	-0.904557	5e-05	0.00233958
ENSSSCT00000005189	ENSSSCG00000004699	ELL3	chr1:142610891-142614315	8.89179	16.3837	-0.881712	0.0003	0.00935832
ENSSSCT00000000642	ENSSSCG00000000597	LMO3	chr5:59455716-59508948	7.83917	15.7646	-1.00792	0.00045	0.0124486
ENSSSCT00000000647	ENSSSCG00000000602	RERG	chr5:60736662-60851687	11.635	6.51664	0.836271	0.00085	0.0195978
ENSSSCT00000031665	ENSSSCG00000026402	-	chr2:72440448-72478171	47.52	18.7994	1.33785	5e-05	0.00233958
ENSSSCT00000031661	ENSSSCG00000027859	-	chr5:81391565-81393566	8.89221	25.2429	-1.50526	5e-05	0.00233958
ENSSSCT00000005744	ENSSSCG00000005211	CD274	chr1:242396224-242416185	4.97572	8.84097	-0.829298	0.00285	0.0454106
ENSSSCT00000007695	ENSSSCG00000007026	-	chr17:13028523-13050396	3.43172	1.43576	1.25712	0.00275	0.0442836
ENSSSCT00000014222	ENSSSCG00000013011	SAC3D1	chr2:6270449-6273674	4.60225	1.78642	1.36526	0.00075	0.0180862
ENSSSCT00000027089	ENSSSCG00000025394	-	chr17:46908201-46909065	24.5673	40.9101	-0.73572	0.00185	0.0336543
ENSSSCT00000031591	ENSSSCG00000020686	SDHA	GL896405.1:25992-42468	33.4906	20.3829	0.716398	0.00075	0.0180862
ENSSSCT00000035827	ENSSSCG00000000656	CLEC2B	chr5:64827996-64857595	14.5317	33.8485	-1.21989	5e-05	0.00233958
ENSSSCT00000010294	ENSSSCG00000009395	SETDB2	chr11:18570453-18599086	15.9834	33.2182	-1.0554	5e-05	0.00233958
ENSSSCT00000010293	ENSSSCG00000009394	ARL11	chr11:18412946-18413495	49.1886	26.2969	0.903429	0.00065	0.0163188
ENSSSCT00000018190	ENSSSCG00000016709	SNX10	chr18:50840314-50858704	59.7872	97.5554	-0.706384	0.00075	0.0180862
ENSSSCT00000028497	ENSSSCG00000021975	-	chr9:37793271-37801174	8.39853	27.6576	-1.71947	5e-05	0.00233958
ENSSSCT00000028499	ENSSSCG00000026596	SYNRG	chr12:40620837-40711558	20.1526	30.5302	-0.599276	0.0027	0.043778
ENSSSCT00000015222	ENSSSCG00000013936	NDUFA13	chr2:58287585-58296458	45.0175	20.5838	1.12898	5e-05	0.00233958
ENSSSCT00000014174	ENSSSCG00000012967	FOSL1	chr2:5534024-5541866	2.32575	0.573815	2.01904	0.0024	0.0404411
ENSSSCT00000014175	ENSSSCG00000012968	CCDC85B	chr2:5534024-5541866	27.4777	12.6345	1.1209	0.00225	0.0387352
ENSSSCT00000006294	ENSSSCG00000005724	SETX	chr1:306154771-306228908	90.0687	165.525	-0.877951	0.0006	0.0154606
ENSSSCT00000003811	ENSSSCG00000003433	PLOD1	chr6:65903636-65929582	35.6295	18.5091	0.944841	5e-05	0.00233958
ENSSSCT00000003810	ENSSSCG00000003432	KIAA2013	chr6:65885365-65891543	34.8385	21.2729	0.71167	0.00045	0.0124486
ENSSSCT00000003813	ENSSSCG00000003435	MIIP	chr6:66024563-66035113	11.6098	6.71934	0.788947	0.0015	0.0292555
ENSSSCT00000000438	ENSSSCG00000000405	ATP5B	chr5:23659083-23666696	244.641	139.186	0.813646	0.0008	0.0188415
ENSSSCT00000031494	ENSSSCG00000028960	-	chr13:218430205-218440700	10.1253	5.78101	0.808576	0.003	0.0469298
ENSSSCT00000031496	ENSSSCG00000022823	-	GL896232.1:6477-16979	4.60391	2.31068	0.99454	0.0025	0.0415748
ENSSSCT00000031490	ENSSSCG00000026930	HIST1H2BN	chr7:23110612-23164791	46.6421	21.1432	1.14144	5e-05	0.00233958
ENSSSCT00000025600	ENSSSCG00000025370	-	chr15:115967037-115969459	9.90221	43.8644	-2.14723	5e-05	0.00233958
ENSSSCT00000022957	ENSSSCG00000023913	-	chr9:41073545-41217329	30.0491	57.7365	-0.942159	0.00185	0.0336543
ENSSSCT00000022956	ENSSSCG00000021050	-	chr10:37017760-37044762	10.7975	25.3626	-1.232	5e-05	0.00233958
ENSSSCT00000023772	ENSSSCG00000024156	-	GL893930.2:30735-62331	3.53896	8.34218	-1.2371	0.0001	0.0041022
ENSSSCT00000017053	ENSSSCG00000015656	FCMR	chr9:73987479-74000900	16.7658	35.1199	-1.06676	5e-05	0.00233958
ENSSSCT00000011046	ENSSSCG00000010085	SDF2L1	chr14:53700110-53702130	10.57	4.20815	1.32872	0.00035	0.0104708
ENSSSCT00000011040	ENSSSCG00000010079	PPM1F	chr14:53483139-53502835	27.6754	16.4128	0.753782	0.0007	0.0172003
ENSSSCT00000005719	ENSSSCG00000005188	-	chr1:231595574-231604293	23.4316	48.7047	-1.0556	0.00105	0.0228259
ENSSSCT00000017836	ENSSSCG00000016381	SNED1	chr15:154937359-154993020	7.06707	14.4086	-1.02775	0.0001	0.0041022
ENSSSCT00000005714	ENSSSCG00000005183	PSIP1	chr1:230981733-231017408	27.314	59.717	-1.1285	5e-05	0.00233958
ENSSSCT00000009403	ENSSSCG00000008592	-	chr3:122067141-122107317	22.7237	36.3684	-0.678486	0.0014	0.0278436
ENSSSCT00000014569	ENSSSCG00000013341	LUZP2	chr2:37564853-37914465	1.37007	3.51658	-1.35992	5e-05	0.00233958
ENSSSCT00000013036	ENSSSCG00000011913	-	chr13:155530843-155568016	4.55083	8.05495	-0.823747	0.0013	0.0264339
ENSSSCT00000011522	ENSSSCG00000010532	LOXL4	chr14:118983459-119000701	13.673	8.70371	0.651631	0.002	0.0357184
ENSSSCT00000011528	ENSSSCG00000010538	NKX2-3	chr14:120166269-120169121	20.2517	11.4363	0.824419	0.00125	0.0257802
ENSSSCT00000015417	ENSSSCG00000014114	PAPD4	chr2:90128251-90181088	99.5275	220.618	-1.14838	5e-05	0.00233958
ENSSSCT00000009361	ENSSSCG00000008556	KHK	chr3:119019721-119030158	7.88014	3.24254	1.2811	5e-05	0.00233958
ENSSSCT00000009362	ENSSSCG00000008557	EMILIN1	chr3:119030263-119038488	148.762	81.7741	0.863296	0.0001	0.0041022
ENSSSCT00000000970	ENSSSCG00000000886	SLC25A3	chr5:89607356-89615244	206.182	124.005	0.73352	0.0006	0.0154606
ENSSSCT00000001623	ENSSSCG00000028872	PSMB8	chr7:29425066-29428872	29.841	16.2264	0.878956	0.0015	0.0292555
ENSSSCT00000007289	ENSSSCG00000006652	MCL1	chr4:107809260-107811482	84.2002	48.3626	0.799934	0.00135	0.0271896
ENSSSCT00000030503	ENSSSCG00000028696	FEN1	chr2:9244352-9245495	17.1841	8.01187	1.10086	5e-05	0.00233958
ENSSSCT00000016682	ENSSSCG00000015309	MTERF1	chr9:78583164-78589263	12.9525	21.5339	-0.733383	0.0022	0.0381848
ENSSSCT00000016683	ENSSSCG00000015310	AKAP9	chr9:78631027-78791245	28.3134	46.9238	-0.728836	0.00305	0.0475248
ENSSSCT00000032215	ENSSSCG00000029325	-	chr3:52083540-52092137	41.7856	109.83	-1.39419	5e-05	0.00233958
ENSSSCT00000006908	ENSSSCG00000006303	-	chr4:90593307-90658483	21.1033	34.7495	-0.719524	0.00065	0.0163188
ENSSSCT00000023928	ENSSSCG00000027225	-	chr2:56336981-56340416	0.853675	2.55206	-1.5799	0.0022	0.0381848
ENSSSCT00000028040	ENSSSCG00000024894	-	chr2:30415040-30415587	33.305	134.475	-2.01353	5e-05	0.00233958
ENSSSCT00000012277	ENSSSCG00000011211	THRB	chr13:12399954-12493717	0.921431	1.83654	-0.99504	0.00095	0.0212556
ENSSSCT00000018940	ENSSSCG00000017400	NAGLU	chr12:20485255-20492511	18.0701	10.5118	0.781592	0.0004	0.0114389
ENSSSCT00000014304	ENSSSCG00000013086	CYB561A3	chr2:9694929-9703036	26.3629	49.227	-0.90094	0.0002	0.00694839
ENSSSCT00000029311	ENSSSCG00000022820	VAMP8	chr3:62248968-62254204	96.9887	47.8691	1.01872	5e-05	0.00233958
ENSSSCT00000016221	ENSSSCG00000014868	EMSY	chr9:11731923-11824724	10.3753	21.3216	-1.03917	5e-05	0.00233958
ENSSSCT00000016229	ENSSSCG00000014876	MYO7A	chr9:12345555-12430927	3.7466	1.94674	0.944518	5e-05	0.00233958
ENSSSCT00000015889	ENSSSCG00000014539	ZFP62	chr2:159692093-159694808	17.2632	27.0942	-0.650282	0.0016	0.0305587
ENSSSCT00000001911	ENSSSCG00000001711	CLIC5	chr7:46947784-47070503	80.3884	52.3496	0.618811	0.00305	0.0475248
ENSSSCT00000001918	ENSSSCG00000001716	RCAN2	chr7:47364220-47451615	5.60517	13.3712	-1.2543	0.0002	0.00694839
ENSSSCT00000007619	ENSSSCG00000006954	-	chr4:1039935-1047372	119.877	71.7736	0.740032	0.00035	0.0104708
ENSSSCT00000028527	ENSSSCG00000026778	-	chr4:108799312-108799723	77.9673	39.2389	0.990585	0.0004	0.0114389
ENSSSCT00000016383	ENSSSCG00000015019	COLCA2	chr9:43906147-43909875	2.02068	4.99128	-1.30457	0.00275	0.0442836
ENSSSCT00000005920	ENSSSCG00000005380	-	chr1:269048170-269072184	13.7218	7.12383	0.945743	0.00115	0.0243419
ENSSSCT00000027000	ENSSSCG00000029935	-	chr13:133290283-133342761	1.80593	4.17383	-1.20863	0.0016	0.0305587
ENSSSCT00000032020	ENSSSCG00000026288	-	chr13:212993912-213031184	44.0291	114.039	-1.37299	0.00105	0.0228259
ENSSSCT00000017350	ENSSSCG00000015934	PPIG	chr15:85061414-85100183	17.1396	27.6121	-0.687969	0.00045	0.0124486
ENSSSCT00000018968	ENSSSCG00000017422	-	chr12:21195503-21201361	12.4864	6.22076	1.00519	0.001	0.0220024
ENSSSCT00000023680	ENSSSCG00000022989	ZNF704	chr4:61054001-61104138	3.11373	7.8343	-1.33116	0.00015	0.00562659
ENSSSCT00000023681	ENSSSCG00000030385	-	chr2:72950401-72957974	187.172	87.5968	1.09542	5e-05	0.00233958
ENSSSCT00000029108	ENSSSCG00000022866	NXF1	chr2:8315195-8327226	28.5883	69.8819	-1.2895	5e-05	0.00233958
ENSSSCT00000012407	ENSSSCG00000011331	-	chr13:33129255-33133683	53.8717	32.0795	0.747874	0.0004	0.0114389
ENSSSCT00000011175	ENSSSCG00000010209	FAM13C	chr14:67498080-67617064	5.96198	13.695	-1.19978	5e-05	0.00233958
ENSSSCT00000001493	ENSSSCG00000001372	GNL1	chr7:26772312-26782539	9.09259	4.81712	0.916521	0.0002	0.00694839
ENSSSCT00000009864	ENSSSCG00000009007	-	chr8:79970756-80089711	45.2367	70.4452	-0.639008	0.00105	0.0228259
ENSSSCT00000006773	ENSSSCG00000006179	STAU2	chr4:67947282-68020677	20.5624	40.6658	-0.983807	5e-05	0.00233958
ENSSSCT00000025136	ENSSSCG00000023533	-	chr1:163273807-163328610	4.38984	7.50857	-0.77437	0.0012	0.0250828
ENSSSCT00000022487	ENSSSCG00000025270	CHRD	chr13:131758178-131767012	2.44279	1.26713	0.946963	0.002	0.0357184
ENSSSCT00000022484	ENSSSCG00000029268	-	GL895008.1:7206-34732	4.96173	9.62448	-0.955866	0.00075	0.0180862
ENSSSCT00000016727	ENSSSCG00000015353	SCIN	chr9:90266489-90348474	23.0657	9.62368	1.26109	5e-05	0.00233958
ENSSSCT00000023185	ENSSSCG00000022875	-	GL895879.1:420-7303	22.5233	35.518	-0.657134	0.00135	0.0271896
ENSSSCT00000017254	ENSSSCG00000015846	RBPMS	chr15:61962915-62143595	28.1224	56.6222	-1.00965	5e-05	0.00233958
ENSSSCT00000023237	ENSSSCG00000026833	MSANTD4	chr9:39864769-39875768	17.9252	28.4963	-0.668787	0.0012	0.0250828
ENSSSCT00000023234	ENSSSCG00000030680	TCF7	chr2:142041627-142073804	18.8556	30.2432	-0.681619	0.00165	0.0311763
ENSSSCT00000028175	ENSSSCG00000024862	FGF11	chr12:55005480-55008990	3.89812	10.6434	-1.44911	0.00035	0.0104708
ENSSSCT00000005513	ENSSSCG00000004998	-	chr1:195186154-195190072	76.8232	37.1204	1.04933	0.001	0.0220024
ENSSSCT00000006159	ENSSSCG00000005601	HSPA5	chr1:299754094-299758545	224.88	141.362	0.669763	0.00165	0.0311763
ENSSSCT00000006154	ENSSSCG00000005596	ARPC5L	chr1:299470823-299479050	43.5467	23.5983	0.883882	0.00025	0.0082395
ENSSSCT00000030851	ENSSSCG00000029983	PCGF3	chr8:81531-113453	10.9959	18.537	-0.753441	0.0016	0.0305587
ENSSSCT00000030858	ENSSSCG00000030685	ARID2	chr5:79566480-79726285	24.0641	37.1809	-0.627677	0.00155	0.029964
ENSSSCT00000004742	ENSSSCG00000004289	CEP162	chr1:59662882-59756860	8.45986	13.1658	-0.638085	0.00265	0.0432432
ENSSSCT00000003915	ENSSSCG00000003524	C1QA	chr6:74609911-74612993	1413.87	731.158	0.951399	5e-05	0.00233958
ENSSSCT00000003916	ENSSSCG00000003525	C1QC	chr6:74616232-74621248	1486.83	744.448	0.997997	0.0002	0.00694839
ENSSSCT00000031067	ENSSSCG00000029691	CORO1A	GL892962.1:1450-5468	92.7514	52.9083	0.809875	0.0001	0.0041022
ENSSSCT00000003001	ENSSSCG00000002707	GABARAPL2	chr6:11962959-11973935	54.5028	31.8965	0.772929	0.00135	0.0271896
ENSSSCT00000022851	ENSSSCG00000026577	-	chr18:5439492-5442711	62.73	116.161	-0.8889	5e-05	0.00233958
ENSSSCT00000006980	ENSSSCG00000006370	TSTD1	chr4:97371109-97372691	10.701	3.2084	1.73782	0.0007	0.0172003
ENSSSCT00000007585	ENSSSCG00000024973	GBP5	chr4:139413790-139425247	5.95365	12.6375	-1.08586	5e-05	0.00233958
ENSSSCT00000007447	ENSSSCG00000006799	LRIF1	chr4:119652637-119659834	9.10314	14.2674	-0.64829	0.0017	0.031837
ENSSSCT00000036092	ENSSSCG00000014372	-	chr2:148305086-148328487	40.9584	68.1344	-0.734225	0.0013	0.0264339
ENSSSCT00000027531	ENSSSCG00000028876	-	JH118520.1:53522-59401	25.4036	64.6532	-1.34769	5e-05	0.00233958
ENSSSCT00000032577	ENSSSCG00000024378	-	chr1:10401160-10416272	12.6422	5.29902	1.25446	5e-05	0.00233958
ENSSSCT00000027391	ENSSSCG00000021347	-	JH118478.1:483-12528	26.026	16.3339	0.67208	0.00175	0.0324199
ENSSSCT00000018606	ENSSSCG00000017089	ANXA6	chr16:78094268-78115994	81.9239	48.0518	0.769695	0.00045	0.0124486
ENSSSCT00000008580	ENSSSCG00000007830	RBBP6	chr3:22536764-22570041	29.9813	79.163	-1.40076	5e-05	0.00233958
ENSSSCT00000008056	ENSSSCG00000007361	-	chr17:49671330-49672874	32.4114	58.5489	-0.853144	0.001	0.0220024
ENSSSCT00000010181	ENSSSCG00000009293	-	chr11:2163383-2256282	23.1129	13.3197	0.79514	0.00025	0.0082395
ENSSSCT00000010188	ENSSSCG00000009300	WASF3	chr11:3766416-3791563	4.13425	10.8681	-1.3944	5e-05	0.00233958
ENSSSCT00000014604	ENSSSCG00000028525	-	chr2:44078430-44082946	42.5882	0.558603	6.25249	0.00025	0.0082395
ENSSSCT00000023373	ENSSSCG00000023974	PHF21A	chr2:17968506-18017928	5.37347	8.39001	-0.642819	0.0019	0.0342988
ENSSSCT00000023370	ENSSSCG00000025429	-	GL895110.2:135402-187458	29.9051	51.2746	-0.777855	0.0002	0.00694839
ENSSSCT00000012132	ENSSSCG00000011085	MLLT10	chr10:58734841-58937014	24.4653	39.6923	-0.698119	0.0008	0.0188415
ENSSSCT00000012137	ENSSSCG00000011090	NEBL	chr10:59609522-59713946	17.6807	44.4718	-1.33071	5e-05	0.00233958
ENSSSCT00000009088	ENSSSCG00000008298	-	chr3:72407784-72421082	58.7948	239.049	-2.02355	5e-05	0.00233958
ENSSSCT00000009555	ENSSSCG00000008735	BOD1L1	chr8:8734448-8791714	20.8642	33.0656	-0.664306	0.0016	0.0305587
ENSSSCT00000024396	ENSSSCG00000022765	-	JH118991.1:15922-16435	15.2687	32.827	-1.1043	0.0006	0.0154606
ENSSSCT00000000541	ENSSSCG00000000502	CNOT2	chr5:37132085-37207068	40.0263	63.0786	-0.656202	0.00135	0.0271896
ENSSSCT00000000548	ENSSSCG00000000509	-	chr5:38344643-38372139	50.7784	102.363	-1.01141	5e-05	0.00233958
ENSSSCT00000032312	ENSSSCG00000026368	-	GL893256.1:4715-9422	48.6879	20.4005	1.25496	5e-05	0.00233958
ENSSSCT00000006862	ENSSSCG00000006263	ATP6V1H	chr4:84281793-84340043	17.8492	10.3956	0.779884	0.00125	0.0257802
ENSSSCT00000026094	ENSSSCG00000028195	ERICH1	GL894666.1:89-31724	13.2397	23.2387	-0.811659	0.00065	0.0163188
ENSSSCT00000028729	ENSSSCG00000029518	-	chr6:100883281-100897872	34.4099	52.2199	-0.601778	0.0027	0.043778
ENSSSCT00000028724	ENSSSCG00000026960	ZNF280D	chr1:127597934-127719722	27.2254	59.3147	-1.12344	5e-05	0.00233958
ENSSSCT00000018300	ENSSSCG00000016809	DROSHA	chr16:18544602-18667159	12.1861	19.3628	-0.668043	0.0008	0.0188415
ENSSSCT00000029181	ENSSSCG00000027435	HIST1H3E	chr7:23186671-23187082	71.7967	21.4401	1.74361	5e-05	0.00233958
ENSSSCT00000029184	ENSSSCG00000024965	-	chr3:72035487-72039770	52.5843	26.7319	0.976068	0.0008	0.0188415
ENSSSCT00000004131	ENSSSCG00000003731	-	chr6:108762665-109028716	5.22916	8.7569	-0.74384	0.00155	0.029964
ENSSSCT00000010220	ENSSSCG00000009326	KATNAL1	chr11:6760616-6803995	16.5834	27.4514	-0.727142	0.00035	0.0104708
ENSSSCT00000028449	ENSSSCG00000022404	-	chr2:8265772-8273083	36.018	19.3569	0.895872	5e-05	0.00233958
ENSSSCT00000030436	ENSSSCG00000021599	-	chr8:19492653-19503805	18.6205	4.84452	1.94247	5e-05	0.00233958
ENSSSCT00000024565	ENSSSCG00000015882	BAZ2B	chr15:73484138-73618436	21.0469	49.3929	-1.2307	5e-05	0.00233958
ENSSSCT00000032106	ENSSSCG00000028663	RBM25	chr7:102193921-102258991	29.9162	55.6431	-0.895277	5e-05	0.00233958
ENSSSCT00000016569	ENSSSCG00000015203	ROBO4	chr9:57598962-57613198	8.51287	4.66399	0.868081	0.00015	0.00562659
ENSSSCT00000016567	ENSSSCG00000015201	MSANTD2	chr9:57513314-57543826	14.0124	29.8164	-1.0894	0.0001	0.0041022
ENSSSCT00000027155	ENSSSCG00000029279	GNA11	chr2:76070799-76090633	12.3419	7.88878	0.645696	0.00325	0.0495596
ENSSSCT00000028682	ENSSSCG00000024974	RPL13	chr6:517792-520205	825.851	428.312	0.947218	5e-05	0.00233958
ENSSSCT00000028680	ENSSSCG00000023258	CLEC4F	GL894987.2:27823-38933	58.2079	31.3336	0.893506	0.0001	0.0041022
ENSSSCT00000023814	ENSSSCG00000023690	PTMA	GL894918.2:6122-7597	2252.63	3653.09	-0.697507	0.0003	0.00935832
ENSSSCT00000005840	ENSSSCG00000005302	STOML2	chr1:263416860-263420329	28.4038	17.5149	0.697499	0.00315	0.0486298
ENSSSCT00000014232	ENSSSCG00000013021	SF1	chr2:6524029-6536326	50.8482	83.7094	-0.719192	0.0003	0.00935832
ENSSSCT00000014235	ENSSSCG00000022815	PYGB	GL896323.1:723-23646	14.2605	8.87437	0.684308	0.0025	0.0415749
ENSSSCT00000014237	ENSSSCG00000013024	NRXN2	chr2:6587431-6684684	2.92413	1.54836	0.917263	0.00075	0.0180862
ENSSSCT00000008748	ENSSSCG00000007984	MRPL28	chr3:41094504-41097389	51.4933	31.8142	0.694711	0.00155	0.029964
ENSSSCT00000010929	ENSSSCG00000009973	RHBDD3	chr14:49367967-49371139	5.5448	2.21845	1.32158	0.00035	0.0104708
ENSSSCT00000011346	ENSSSCG00000024048	-	chr14:95292832-95308578	1.07314	2.3232	-1.11428	0.0018	0.0330571
ENSSSCT00000011347	ENSSSCG00000021391	-	chr14:95309372-95314251	0	1.24015	#NAME?	5e-05	0.00233958
ENSSSCT00000011345	ENSSSCG00000026850	-	chr14:95197265-95214246	15.626	8.68874	0.846725	0.00015	0.00562659
ENSSSCT00000014595	ENSSSCG00000013364	-	chr2:43627374-43798211	31.9914	61.5283	-0.943565	0.00025	0.0082395
ENSSSCT00000014591	ENSSSCG00000013360	TMEM86A	chr2:43554938-43560125	24.5832	14.2833	0.783347	0.0004	0.0114389
ENSSSCT00000005034	ENSSSCG00000004557	-	chr1:118800887-118806518	183.677	86.8773	1.08012	5e-05	0.00233958
ENSSSCT00000005033	ENSSSCG00000004556	-	chr1:118816806-118837774	13.9797	7.10592	0.976236	0.0003	0.00935832
ENSSSCT00000000772	ENSSSCG00000000709	PLEKHG6	chr5:66793344-66811338	2.68171	1.28194	1.06482	0.00095	0.0212556
ENSSSCT00000004857	ENSSSCG00000004394	RPF2	chr1:86305688-86345801	17.2572	35.763	-1.05127	5e-05	0.00233958
ENSSSCT00000002844	ENSSSCG00000002559	CDCA4	chr7:131262823-131263462	11.6793	4.54549	1.36145	0.00075	0.0180862
ENSSSCT00000001012	ENSSSCG00000000927	TMTC3	chr5:99022902-99071007	20.7442	35.1548	-0.761012	0.0002	0.00694839
ENSSSCT00000031624	ENSSSCG00000025085	-	chr6:130680415-130880673	6.23619	15.3267	-1.29731	0.0016	0.0305587
ENSSSCT00000026161	ENSSSCG00000028624	-	GL893160.1:2014-17149	11.2798	18.7509	-0.733215	0.00125	0.0257802
ENSSSCT00000014868	ENSSSCG00000013613	ELOF1	chr2:70546983-70553132	21.4342	39.3167	-0.87523	0.0005	0.0134625
ENSSSCT00000017720	ENSSSCG00000016272	-	chr15:145524630-145555101	21.3941	13.6158	0.651934	0.0028	0.0448501
ENSSSCT00000029920	ENSSSCG00000029695	-	chr16:40878751-40973183	13.0653	24.2668	-0.89324	0.00045	0.0124486
ENSSSCT00000029926	ENSSSCG00000030467	PHC3	chr13:117558741-117628838	30.323	56.9881	-0.910251	5e-05	0.00233958
ENSSSCT00000028340	ENSSSCG00000028450	-	GL895121.2:573-39164	20.2895	9.08959	1.15845	0.00245	0.0410009
ENSSSCT00000013840	ENSSSCG00000012659	ZNF280C	chrX:122503579-122564169	5.35245	17.7171	-1.72687	0.00075	0.0180862
ENSSSCT00000011993	ENSSSCG00000010957	-	chr10:33554264-33666696	3.71302	6.72588	-0.857132	0.0004	0.0114389
ENSSSCT00000012712	ENSSSCG00000011615	RAB7A	chr13:79450126-79456616	53.1982	87.0112	-0.709823	0.00055	0.0145015
ENSSSCT00000012718	ENSSSCG00000011621	SEC61A1	chr13:79737139-79751188	12.4893	6.47398	0.947969	0.0003	0.00935832
ENSSSCT00000010715	ENSSSCG00000009773	RILPL1	chr14:31116985-31162616	12.1801	6.86012	0.828224	0.0029	0.0459882
ENSSSCT00000002780	ENSSSCG00000002502	ATG2B	chr7:124765242-124844073	17.9712	31.7564	-0.821363	0.00015	0.00562659
ENSSSCT00000005202	ENSSSCG00000004710	ADAL	chr1:142954882-142984486	13.8939	27.9085	-1.00625	0.0001	0.0041022
ENSSSCT00000002253	ENSSSCG00000002014	JPH4	chr7:80840642-80848487	2.24048	1.10498	1.01979	0.00145	0.0285343
ENSSSCT00000030908	ENSSSCG00000029782	CELA1	chr5:17250141-17272282	6.76002	2.12802	1.66752	0.0003	0.00935832
ENSSSCT00000018765	ENSSSCG00000017236	CD300C	chr12:6621091-6624938	68.7439	29.4975	1.22064	5e-05	0.00233958
ENSSSCT00000010550	ENSSSCG00000009624	-	chr14:7176194-7224214	9.00235	17.241	-0.937473	0.00015	0.00562659
ENSSSCT00000010553	ENSSSCG00000009627	-	chr14:7332461-7339301	6.97101	4.06081	0.779601	0.001	0.0220024
ENSSSCT00000011650	ENSSSCG00000010651	ABLIM1	chr14:135884828-136136366	28.576	48.6245	-0.766879	5e-05	0.00233958
ENSSSCT00000018491	ENSSSCG00000016981	CPEB4	chr16:54813537-54876701	28.5834	49.8616	-0.802753	5e-05	0.00233958
ENSSSCT00000033340	ENSSSCG00000015294	CR1	chr9:74510645-74564138	65.4189	162.333	-1.31118	5e-05	0.00233958
ENSSSCT00000028994	ENSSSCG00000022641	-	chr3:1859681-1882875	8.4092	2.85556	1.55819	0.0032	0.0491035
ENSSSCT00000032374	ENSSSCG00000026946	ZCCHC24	JH118438.1:5361-58787	22.9542	53.4111	-1.21838	5e-05	0.00233958
ENSSSCT00000005425	ENSSSCG00000004917	MALT1	chr1:179658937-179701310	8.17753	37.5567	-2.19933	5e-05	0.00233958
ENSSSCT00000007118	ENSSSCG00000006499	LAMTOR2	chr4:102714739-102719077	13.3072	7.69932	0.789406	0.00275	0.0442836
ENSSSCT00000024296	ENSSSCG00000028571	FAM207A	chr13:217492705-217520322	13.6532	5.70869	1.25801	5e-05	0.00233958
ENSSSCT00000022922	ENSSSCG00000020929	-	chr15:112603785-112613717	25.1512	39.2139	-0.640738	0.00295	0.046399
ENSSSCT00000031444	ENSSSCG00000030580	-	chr1:146304942-146312662	11.5405	4.8949	1.23735	5e-05	0.00233958
ENSSSCT00000032187	ENSSSCG00000027219	-	GL894048.1:9382-33099	15.5501	30.5797	-0.97565	0.0008	0.0188415
ENSSSCT00000032181	ENSSSCG00000026832	CSF1	chr4:120592958-120605764	59.5889	28.9633	1.04082	5e-05	0.00233958
ENSSSCT00000030312	ENSSSCG00000029770	-	GL894325.2:3842-14849	2.83558	5.70776	-1.00928	0.0015	0.0292555
ENSSSCT00000026359	ENSSSCG00000028531	-	chr5:7757479-7761914	76.1363	43.1509	0.819192	0.00015	0.00562659
ENSSSCT00000023724	ENSSSCG00000022280	DACT3	chr6:47861775-47874977	8.06146	3.74763	1.10506	0.00145	0.0285343
ENSSSCT00000027403	ENSSSCG00000030444	-	chr3:4970497-4986768	45.5749	94.7344	-1.05565	5e-05	0.00233958
ENSSSCT00000004725	ENSSSCG00000004275	FAM135A	chr1:56918207-56989577	14.574	21.9233	-0.589064	0.0031	0.0480799
ENSSSCT00000015648	ENSSSCG00000014322	HNRNPA0	chr2:145502989-145503956	22.2869	10.6289	1.0682	0.0001	0.0041022
ENSSSCT00000005745	ENSSSCG00000005212	PLGRKT	chr1:242425743-242473399	14.4963	6.4165	1.17582	0.0002	0.00694839
ENSSSCT00000014518	ENSSSCG00000013293	COMMD9	chr2:27119409-27138704	25.0352	12.5924	0.991399	5e-05	0.00233958
ENSSSCT00000014517	ENSSSCG00000013292	PRR5L	chr2:26810905-26895574	9.82894	5.06333	0.956949	0.00015	0.00562659
ENSSSCT00000016640	ENSSSCG00000015271	PRELP	chr9:70484581-70498199	75.5388	131.421	-0.798911	0.0001	0.0041022
ENSSSCT00000012002	ENSSSCG00000010965	CCL21	chr10:36233266-36234380	107.95	220.077	-1.02765	5e-05	0.00233958
ENSSSCT00000001097	ENSSSCG00000001005	PSMG4	chr7:2041197-2048693	59.0203	27.0396	1.12614	0.001	0.0220024
ENSSSCT00000000941	ENSSSCG00000000862	-	chr5:86352831-86413187	3.18578	18.476	-2.53593	0.0002	0.00694839
ENSSSCT00000002540	ENSSSCG00000002282	MAX	chr7:95520599-95544268	67.4579	110.004	-0.705494	0.00275	0.0442836
ENSSSCT00000024488	ENSSSCG00000022801	S100PBP	chr6:83155167-83184948	38.5725	71.8648	-0.897715	0.00015	0.00562659
ENSSSCT00000022886	ENSSSCG00000025248	-	chr12:49626506-49670184	13.9637	22.9331	-0.715753	0.0022	0.0381848
ENSSSCT00000018066	ENSSSCG00000016593	ARF5	chr18:21699124-21702395	18.0538	9.52939	0.921847	0.00055	0.0145015
ENSSSCT00000015655	ENSSSCG00000014329	CDC25C	chr2:145988073-146023662	4.13486	2.14054	0.949865	0.00295	0.046399
ENSSSCT00000027617	ENSSSCG00000027012	-	chrX:85729254-85752434	179.546	307.512	-0.776286	0.0003	0.00935832
ENSSSCT00000015027	ENSSSCG00000013753	IER2	chr2:66211128-66211794	30.2451	51.9708	-0.781	0.0016	0.0305587
ENSSSCT00000023916	ENSSSCG00000025146	-	chr6:73850684-73857935	110.627	53.1228	1.0583	5e-05	0.00233958
ENSSSCT00000012249	ENSSSCG00000011186	COL6A5	chr13:1791732-1881007	7.77941	3.37338	1.20546	5e-05	0.00233958
ENSSSCT00000010797	ENSSSCG00000009851	PEBP1	chr14:36684363-36691471	100.637	56.0276	0.844949	0.0001	0.0041022
ENSSSCT00000019070	ENSSSCG00000017516	SP2	chr12:24074445-24076719	6.31856	12.5601	-0.991184	0.0003	0.00935832
ENSSSCT00000019078	ENSSSCG00000017524	CDK5RAP3	chr12:24044540-24054025	14.683	7.94566	0.885911	0.00045	0.0124486
ENSSSCT00000019079	ENSSSCG00000017525	-	chr12:24300467-24308029	39.4388	20.985	0.910258	5e-05	0.00233958
ENSSSCT00000029072	ENSSSCG00000030242	RSRP1	GL894621.1:28008-30628	77.9948	161.334	-1.0486	5e-05	0.00233958
ENSSSCT00000013681	ENSSSCG00000012512	ZMAT1	chrX:97258177-97278712	0.639212	1.81105	-1.50246	0.00025	0.0082395
ENSSSCT00000015568	ENSSSCG00000014248	LMNB1	chr2:135104403-135158940	47.5981	26.4836	0.845808	5e-05	0.00233958
ENSSSCT00000015562	ENSSSCG00000014242	ZNF608	chr2:133256787-133396887	13.6964	22.1521	-0.693646	0.0009	0.0204684
ENSSSCT00000028859	ENSSSCG00000028674	CR2	chr9:74459182-74498657	59.1207	141.27	-1.25672	5e-05	0.00233958
ENSSSCT00000002707	ENSSSCG00000002437	RPS6KA5	JH118948.1:186981-213215	5.78207	10.9706	-0.923979	0.00065	0.0163188
ENSSSCT00000007620	ENSSSCG00000006955	GSDMD	chr4:1054260-1057775	26.5643	16.5974	0.67853	0.0016	0.0305587
ENSSSCT00000022571	ENSSSCG00000030458	-	chr6:69907198-69914782	3.87593	1.24994	1.63268	0.0006	0.0154606
ENSSSCT00000022574	ENSSSCG00000030657	-	chr1:211586461-211654615	45.4961	26.5576	0.776614	0.0002	0.00694839
ENSSSCT00000005913	ENSSSCG00000005373	NANS	chr1:268051415-268082286	16.7553	9.44154	0.827524	0.0007	0.0172003
ENSSSCT00000005911	ENSSSCG00000005371	HEMGN	chr1:267908092-267913331	8.68973	15.0825	-0.795496	0.0011	0.023598
ENSSSCT00000000392	ENSSSCG00000000369	PYM1	chr5:22788900-22790550	15.1233	8.13079	0.895308	0.001	0.0220024
ENSSSCT00000000399	ENSSSCG00000000374	RPS26	chr5:22912633-22914580	434.65	688.467	-0.663532	0.00175	0.0324199
ENSSSCT00000004116	ENSSSCG00000003716	SS18	chr6:103686534-103752238	38.4453	74.3916	-0.952332	5e-05	0.00233958
ENSSSCT00000007748	ENSSSCG00000007077	ESF1	chr17:25098769-25160124	16.3004	29.3648	-0.849175	5e-05	0.00233958
ENSSSCT00000030983	ENSSSCG00000021591	-	chrX:47591668-47595208	108.122	65.0283	0.733527	0.00065	0.0163188
ENSSSCT00000025982	ENSSSCG00000026542	FIGN	chr15:78097667-78099908	8.18305	14.866	-0.861305	0.0003	0.00935832
ENSSSCT00000019273	ENSSSCG00000017707	TAF15	chr12:41256358-41277426	19.7657	39.6676	-1.00496	5e-05	0.00233958
ENSSSCT00000008395	ENSSSCG00000007655	-	chr3:7503103-7504271	41.1949	96.1174	-1.22233	5e-05	0.00233958
ENSSSCT00000019278	ENSSSCG00000017712	-	chr12:41351699-41438001	4.00176	2.13151	0.908761	0.00225	0.0387352
ENSSSCT00000035852	ENSSSCG00000026569	-	chr3:32799269-32862002	15.7257	33.1232	-1.07472	5e-05	0.00233958
ENSSSCT00000032078	ENSSSCG00000022145	RPF1	GL893689.1:45029-60086	30.5832	58.8108	-0.94334	5e-05	0.00233958
ENSSSCT00000026048	ENSSSCG00000025130	-	GL894284.2:84265-120275	30.6346	115.3	-1.91216	5e-05	0.00233958
ENSSSCT00000026044	ENSSSCG00000022357	-	chr3:90773816-90776397	1847.72	1107.15	0.7389	0.00245	0.0410009
ENSSSCT00000028261	ENSSSCG00000024311	CCR2	chr13:32532564-32538394	5.05707	1.92197	1.39571	5e-05	0.00233958
ENSSSCT00000008988	ENSSSCG00000008207	RPIA	chr3:59834044-59864868	38.4121	22.1916	0.791545	0.00015	0.00562659
ENSSSCT00000014123	ENSSSCG00000012920	CORO1B	chr2:3799099-3804062	166.506	78.5317	1.08423	5e-05	0.00233958
ENSSSCT00000004450	ENSSSCG00000004024	-	chr1:3289750-3306795	128.777	78.1568	0.720434	0.00095	0.0212556
ENSSSCT00000003863	ENSSSCG00000003477	NECAP2	chr6:69840050-69856600	51.4977	31.0176	0.731422	0.00055	0.0145015
ENSSSCT00000003864	ENSSSCG00000003478	-	chr6:69887310-69905303	4.6406	2.04649	1.18116	0.0002	0.00694839
ENSSSCT00000007195	ENSSSCG00000006567	CRTC2	chr4:104636617-104647384	5.8196	11.2302	-0.948392	0.00025	0.0082395
ENSSSCT00000024212	ENSSSCG00000024053	-	GL893818.1:34152-91133	1.50227	2.48255	-0.724674	0.00055	0.0145015
ENSSSCT00000005328	ENSSSCG00000004826	VIMP	chr1:156057762-156066216	16.4714	8.8511	0.896032	0.00065	0.0163188
ENSSSCT00000003246	ENSSSCG00000002933	ZNF382	chr6:41220864-41232735	4.51739	9.6651	-1.0973	5e-05	0.00233958
ENSSSCT00000006747	ENSSSCG00000006153	FABP5	chr4:60306136-60311183	66.6265	35.4878	0.908774	5e-05	0.00233958
ENSSSCT00000030395	ENSSSCG00000024437	AP2M1	chr13:131534146-131543179	99.5137	57.313	0.796032	0.0001	0.0041022
ENSSSCT00000022304	ENSSSCG00000023792	SNRNP70	chr6:50024351-50039152	45.3881	76.7776	-0.758371	0.0008	0.0188415
ENSSSCT00000024972	ENSSSCG00000029310	STK40	GL896148.1:1292-15307	14.5837	7.23592	1.0111	0.00065	0.0163188
ENSSSCT00000016759	ENSSSCG00000015384	TOMM7	chr9:100959711-100968624	45.6619	21.3351	1.09777	0.0012	0.0250828
ENSSSCT00000018591	ENSSSCG00000017075	MFAP3	chr16:75021871-75040238	18.4835	30.3898	-0.717348	0.00085	0.0195978
ENSSSCT00000013065	ENSSSCG00000011940	DZIP3	chr13:159927600-160016933	5.64763	9.60948	-0.766813	0.0014	0.0278436
ENSSSCT00000013069	ENSSSCG00000011943	-	chr13:160759310-160875310	3.26361	8.53627	-1.38714	5e-05	0.00233958
ENSSSCT00000029397	ENSSSCG00000025918	-	GL895723.1:110-1842	28.6769	49.8701	-0.798286	0.0026	0.0427346
ENSSSCT00000015199	ENSSSCG00000013913	KLHL26	chr2:58921327-58925265	7.62963	4.23108	0.850588	0.0023	0.0393085
ENSSSCT00000015193	ENSSSCG00000013907	-	chr2:59061511-59064004	959.572	1630.47	-0.764824	0.001	0.0220024
ENSSSCT00000015194	ENSSSCG00000013908	C19orf60	chr2:59065440-59068526	40.6679	15.3088	1.40953	5e-05	0.00233958
ENSSSCT00000014713	ENSSSCG00000013468	THOP1	chr2:76370016-76389666	18.6369	11.831	0.65559	0.0026	0.0427346
ENSSSCT00000014719	ENSSSCG00000013474	S1PR4	chr2:75914773-75915931	9.5329	4.78562	0.99421	0.00125	0.0257802
ENSSSCT00000009314	ENSSSCG00000008511	-	chr3:113671406-113673397	11.6677	4.52814	1.36553	0.00035	0.0104708
ENSSSCT00000006168	ENSSSCG00000005609	-	chr1:301701193-301833924	1.07412	2.04004	-0.925449	0.0031	0.0480799
ENSSSCT00000006169	ENSSSCG00000005610	-	chr1:301835732-301844619	3.90448	1.92924	1.0171	0.0026	0.0427346
ENSSSCT00000030863	ENSSSCG00000021965	-	chr13:156315860-156317843	10.1426	5.74195	0.820819	0.00285	0.0454106
ENSSSCT00000030864	ENSSSCG00000024134	MGLL	chr13:79998363-80086913	38.4961	22.1882	0.79492	0.00025	0.0082395
ENSSSCT00000002090	ENSSSCG00000001865	SCAPER	chr7:61582142-61745989	18.8019	38.0568	-1.01727	5e-05	0.00233958
ENSSSCT00000001679	ENSSSCG00000001506	RGL2	chr7:34159506-34166143	32.4991	20.0009	0.70034	0.00075	0.0180862
ENSSSCT00000007788	ENSSSCG00000007116	CD93	chr17:34381625-34384902	48.7566	30.3679	0.683047	0.00075	0.0180862
ENSSSCT00000002323	ENSSSCG00000023252	-	chr7:82412783-82413338	7.45252	23.7622	-1.67287	0.00145	0.0285343
ENSSSCT00000024403	ENSSSCG00000024960	PDGFC	chr8:47675546-47774058	8.44137	5.00435	0.754295	0.0027	0.043778
ENSSSCT00000000783	ENSSSCG00000000720	AKAP3	chr5:68003278-68020465	2.98555	5.56725	-0.898967	0.00105	0.0228259
ENSSSCT00000022809	ENSSSCG00000020909	-	GL892811.1:3128-7799	36.3007	63.7062	-0.811437	0.0001	0.0041022
ENSSSCT00000006954	ENSSSCG00000006346	-	chr4:96537110-96820806	34.4519	56.9989	-0.726349	0.00015	0.00562659
ENSSSCT00000031875	ENSSSCG00000027248	-	GL896502.1:793-8143	75.2428	119.6	-0.668596	0.00175	0.0324199
ENSSSCT00000014330	ENSSSCG00000013110	TMEM109	chr2:10372949-10382184	30.6485	17.3553	0.820436	5e-05	0.00233958
ENSSSCT00000017635	ENSSSCG00000016194	USP37	chr15:133512790-133595116	16.5962	30.1846	-0.86296	0.00025	0.0082395
ENSSSCT00000025870	ENSSSCG00000021663	-	chr5:7630611-7637369	6.52371	3.7649	0.793081	0.00235	0.0397991
ENSSSCT00000025875	ENSSSCG00000025857	-	chr13:28075773-28131869	20.1509	44.6712	-1.1485	0.00175	0.0324199
ENSSSCT00000016277	ENSSSCG00000014921	PRSS23	chr9:22903507-22913019	18.5141	10.6935	0.791884	0.00095	0.0212556
ENSSSCT00000016273	ENSSSCG00000014917	CCDC81	chr9:22528338-22572779	4.33056	7.20964	-0.735375	0.0023	0.0393085
ENSSSCT00000008006	ENSSSCG00000026071	-	chr17:45160727-45165060	10.4358	22.2425	-1.09177	5e-05	0.00233958
ENSSSCT00000005170	ENSSSCG00000004682	B2M	chr1:141532504-141538781	587.094	255.591	1.19975	5e-05	0.00233958
ENSSSCT00000013646	ENSSSCG00000012479	-	chrX:89912423-89992762	2.18355	4.17846	-0.936294	0.00235	0.0397991
ENSSSCT00000028574	ENSSSCG00000028726	-	GL893725.2:2216-33142	43.028	118.412	-1.46047	5e-05	0.00233958
ENSSSCT00000028571	ENSSSCG00000027757	FIS1	GL896338.2:43697-47176	54.2133	28.8068	0.91224	0.0003	0.00935832
ENSSSCT00000012163	ENSSSCG00000011114	-	chr10:65576669-65603936	4.01692	7.2742	-0.856699	0.00025	0.0082395
ENSSSCT00000012166	ENSSSCG00000011117	-	JH118602.1:38680-65225	22.9615	39.2186	-0.772324	0.00045	0.0124486
ENSSSCT00000003774	ENSSSCG00000003402	PGD	chr6:64609320-64625096	46.6318	27.9142	0.740314	0.0006	0.0154606
ENSSSCT00000018146	ENSSSCG00000016667	-	chr18:43753099-43977664	11.0414	23.4227	-1.08499	5e-05	0.00233958
ENSSSCT00000024676	ENSSSCG00000027376	-	chr5:16010997-16015664	5.90141	12.4813	-1.08063	0.00015	0.00562659
ENSSSCT00000027711	ENSSSCG00000028346	SAMM50	GL893573.1:715-22898	17.2509	9.85982	0.807041	0.0013	0.0264339
ENSSSCT00000018994	ENSSSCG00000017448	KRT19	chr12:21536798-21540282	46.1646	8.73357	2.40215	5e-05	0.00233958
ENSSSCT00000017460	ENSSSCG00000016035	COL5A2	chr15:104122881-104175081	105.095	64.1153	0.712952	0.00095	0.0212556
ENSSSCT00000010856	ENSSSCG00000009906	SRSF9	chr14:42892688-42901227	64.6698	34.004	0.927388	0.0003	0.00935832
ENSSSCT00000016333	ENSSSCG00000014971	-	chr9:32147046-32148586	19.7287	39.9114	-1.01651	5e-05	0.00233958
ENSSSCT00000016334	ENSSSCG00000014972	CCDC82	chr9:32410089-32435117	24.9397	49.2191	-0.980774	5e-05	0.00233958
ENSSSCT00000015734	ENSSSCG00000014396	KIAA0141	chr2:149731440-149747404	23.5634	15.0847	0.643458	0.00225	0.0387352
ENSSSCT00000002621	ENSSSCG00000002357	ALDH6A1	chr7:103117990-103136318	18.2963	8.77934	1.05937	0.0001	0.0041022
ENSSSCT00000002196	ENSSSCG00000001963	EGLN3	chr7:70667588-70695692	13.4015	22.0936	-0.721234	0.001	0.0220024
ENSSSCT00000003572	ENSSSCG00000003216	POLD1	chr6:51096699-51120970	10.7653	6.40608	0.748873	0.0007	0.0172003
ENSSSCT00000007479	ENSSSCG00000006828	ATXN7L2	chr4:121095514-121104514	5.27415	10.5845	-1.00494	0.0001	0.0041022
ENSSSCT00000022383	ENSSSCG00000024844	-	chr13:145063934-145108286	48.9417	25.4017	0.946137	0.00015	0.00562659
ENSSSCT00000027267	ENSSSCG00000023325	ACY1	chr13:37310852-37315586	42.4869	13.0409	1.70397	5e-05	0.00233958
ENSSSCT00000019137	ENSSSCG00000017579	-	GL896296.2:15138-19536	131.523	54.3507	1.27494	5e-05	0.00233958
ENSSSCT00000018269	ENSSSCG00000016782	FAM105A	chr16:4329879-4338069	40.7388	24.5053	0.733308	0.0019	0.0342988
ENSSSCT00000023177	ENSSSCG00000028490	-	chr16:86038186-86042842	36.5688	23.0875	0.663499	0.00205	0.0363153
ENSSSCT00000017202	ENSSSCG00000015798	ANKRD37	chr15:53346644-53349699	3.59155	7.79988	-1.11885	0.00235	0.0397991
ENSSSCT00000028105	ENSSSCG00000026064	LSM5	chr18:44736381-44739855	25.5873	10.8723	1.23477	0.0007	0.0172003
ENSSSCT00000023828	ENSSSCG00000023485	PCDHGB5	chr2:149236975-149239923	4.28383	7.81689	-0.867692	0.00085	0.0195978
ENSSSCT00000005892	ENSSSCG00000005352	FRMPD1	chr1:266336185-266446793	13.9589	9.1205	0.614002	0.00275	0.0442836
ENSSSCT00000029270	ENSSSCG00000027660	IFI44L	chr6:124816722-124835978	113.907	188.458	-0.726387	0.00095	0.0212556
ENSSSCT00000019673	ENSSSCG00000018078	COX2	chrMT:8202-8890	2730.05	9095.27	-1.73619	5e-05	0.00233958
ENSSSCT00000019676	ENSSSCG00000018081	ATP6	chrMT:8958-10583	966.692	4592.04	-2.24801	0.0003	0.00935832
ENSSSCT00000019679	ENSSSCG00000018084	ND3	chrMT:10652-10998	611.181	1983.37	-1.69828	5e-05	0.00233958
ENSSSCT00000014799	ENSSSCG00000013550	SLC25A23	chr2:72958831-72965057	5.78425	2.62413	1.14029	0.00165	0.0311763
ENSSSCT00000013222	ENSSSCG00000012088	-	chr13:217908522-217920269	11.9396	6.4941	0.878554	0.00025	0.0082395
ENSSSCT00000001548	ENSSSCG00000001412	C6orf47	chr7:27476615-27478065	13.6464	7.74547	0.817093	0.0013	0.0264339
ENSSSCT00000003949	ENSSSCG00000003555	-	chr6:77402712-77406199	471.888	302.308	0.642425	0.0032	0.0491035
ENSSSCT00000007257	ENSSSCG00000006623	PSMB4	chr4:107036321-107038687	122.92	69.6778	0.818949	5e-05	0.00233958
ENSSSCT00000002015	ENSSSCG00000001799	-	chr7:57270686-57287324	56.1682	93.3282	-0.73256	0.0012	0.0250828
ENSSSCT00000009971	ENSSSCG00000009104	MAD2L1	chr8:111496762-111506090	12.0832	6.56972	0.879097	0.00115	0.0243419
ENSSSCT00000009978	ENSSSCG00000009111	SYNPO2	chr8:112415521-112556423	47.3933	73.7543	-0.638044	0.0016	0.0305587
ENSSSCT00000006661	ENSSSCG00000006070	COX6C	chr4:39990793-40005773	119.939	60.1814	0.994907	0.0001	0.0041022
ENSSSCT00000003052	ENSSSCG00000002755	NFAT5	chr6:16261576-16381887	35.4459	79.797	-1.17071	5e-05	0.00233958
ENSSSCT00000030762	ENSSSCG00000022798	LRRC8B	chr4:139107288-139121900	13.5094	23.0011	-0.767743	0.0002	0.00694839
ENSSSCT00000001764	ENSSSCG00000001584	-	chr7:38746484-38878917	27.2752	91.6995	-1.74932	5e-05	0.00233958
ENSSSCT00000000089	ENSSSCG00000000083	RPS19BP1	chr5:6034981-6038546	28.6208	15.2985	0.903675	0.00025	0.0082395
ENSSSCT00000000086	ENSSSCG00000000080	GRAP2	chr5:5668591-5737551	9.06974	3.85553	1.23413	5e-05	0.00233958
ENSSSCT00000002833	ENSSSCG00000002550	C14orf2	chr7:131028039-131033988	184.004	114.456	0.684943	0.0022	0.0381848
ENSSSCT00000008555	ENSSSCG00000007807	CD19	chr3:18778858-18787197	32.9889	60.9476	-0.885587	0.0001	0.0041022
ENSSSCT00000024163	ENSSSCG00000021010	TMEM219	GL894417.1:8139-14604	21.937	11.435	0.939908	0.0003	0.00935832
ENSSSCT00000018656	ENSSSCG00000017137	METRNL	chr12:554561-562054	16.7515	7.37383	1.18381	0.00015	0.00562659
ENSSSCT00000018652	ENSSSCG00000017134	FN3KRP	chr12:261599-269307	10.339	5.29861	0.96441	0.0002	0.00694839
ENSSSCT00000010422	ENSSSCG00000009505	MBNL2	chr11:73512512-73590564	12.1355	25.0791	-1.04725	5e-05	0.00233958
ENSSSCT00000016960	ENSSSCG00000015569	SWT1	chr9:138793224-138899857	15.6579	24.1975	-0.627969	0.00235	0.0397991
ENSSSCT00000004007	ENSSSCG00000003612	EIF3I	chr6:82728284-82737483	67.4521	35.3392	0.932594	0.0001	0.0041022
ENSSSCT00000028312	ENSSSCG00000002032	SLC7A8	chr7:81241894-81260081	9.16549	5.49655	0.737686	0.0024	0.0404411
ENSSSCT00000002936	ENSSSCG00000002646	TRAPPC2L	chr6:1055727-1059412	14.3608	5.52647	1.37771	0.0007	0.0172003
ENSSSCT00000002938	ENSSSCG00000002648	CBFA2T3	chr6:1022606-1044687	4.45408	7.48524	-0.748922	0.00145	0.0285343
ENSSSCT00000024366	ENSSSCG00000030111	-	chr11:11871939-11933177	61.7333	153.505	-1.31417	0.0006	0.0154606
ENSSSCT00000024362	ENSSSCG00000027831	NOP10	chr7:86158380-86158945	217.639	768.934	-1.82092	5e-05	0.00233958
ENSSSCT00000025090	ENSSSCG00000027681	-	GL895238.2:49253-91556	18.2366	32.0419	-0.813125	0.0001	0.0041022
ENSSSCT00000025093	ENSSSCG00000026023	-	chr18:5784459-6014120	16.3448	47.0059	-1.52401	5e-05	0.00233958
ENSSSCT00000025547	ENSSSCG00000020961	-	GL894428.1:2553-22348	4.95821	8.35895	-0.753501	0.0024	0.0404411
ENSSSCT00000025549	ENSSSCG00000023052	-	chr6:96830847-96891401	25.0863	41.6244	-0.730529	0.00025	0.0082395
ENSSSCT00000017170	ENSSSCG00000015769	SPCS3	chr15:44496158-44505427	39.6774	20.1072	0.980607	0.00015	0.00562659
ENSSSCT00000029429	ENSSSCG00000020698	-	chr10:15702865-15723221	20.846	10.6404	0.970218	0.0007	0.0172003
ENSSSCT00000019408	ENSSSCG00000017833	-	GL893571.2:5395-60058	3.27456	6.94925	-1.08556	0.00025	0.0082395
ENSSSCT00000011635	ENSSSCG00000010638	TCF7L2	chr14:134586335-134788242	26.7205	64.9132	-1.28056	5e-05	0.00233958
ENSSSCT00000018758	ENSSSCG00000017231	NAT9	chr12:6449635-6453205	16.0796	8.69426	0.887095	0.00145	0.0285343
ENSSSCT00000018754	ENSSSCG00000017227	FDXR	chr12:6362553-6373263	4.21025	2.00384	1.07114	0.00165	0.0311763
ENSSSCT00000011180	ENSSSCG00000010214	CDK1	chr14:69262318-69277262	27.5382	16.2932	0.757164	0.0015	0.0292555
ENSSSCT00000008326	ENSSSCG00000007586	FSCN1	chr3:4776500-4785615	42.368	24.3097	0.801442	0.00035	0.0104708
ENSSSCT00000017914	ENSSSCG00000016451	GIMAP1	chr18:6872940-6875292	215.291	112.91	0.931118	5e-05	0.00233958
ENSSSCT00000009741	ENSSSCG00000008898	HOPX	chr8:57628887-57634389	31.3764	14.1051	1.15346	5e-05	0.00233958
ENSSSCT00000023513	ENSSSCG00000022864	-	GL892260.2:17431-22665	65.0543	41.757	0.639627	0.0029	0.0459882
ENSSSCT00000023516	ENSSSCG00000028388	-	GL896371.1:34711-37223	2.34764	5.82852	-1.31192	0.00145	0.0285343
ENSSSCT00000023518	ENSSSCG00000024385	RNASEH2B	GL892680.2:141112-183493	24.0536	39.9573	-0.73221	0.0012	0.0250828
ENSSSCT00000007969	ENSSSCG00000007284	NCOA6	chr17:43309803-43393835	14.3352	22.4885	-0.649628	0.0011	0.023598
ENSSSCT00000007964	ENSSSCG00000007279	DYNLRB1	chr17:43121868-43139869	47.8098	80.6182	-0.753798	0.0009	0.0204684
ENSSSCT00000009266	ENSSSCG00000008464	-	chr3:103781461-103822042	23.8526	13.2488	0.848292	0.00325	0.0495596
ENSSSCT00000030447	ENSSSCG00000023324	-	chr9:50880741-50910465	37.3313	70.3075	-0.913295	5e-05	0.00233958
ENSSSCT00000024536	ENSSSCG00000026186	-	GL893650.1:1348-9922	11.5021	23.3779	-1.02325	0.0002	0.00694839
ENSSSCT00000025669	ENSSSCG00000023205	-	chr12:27397293-27438164	39.423	87.9963	-1.15841	5e-05	0.00233958
ENSSSCT00000017283	ENSSSCG00000015872	GPD2	chr15:70811285-70946574	11.089	6.73259	0.719901	0.0013	0.0264339
ENSSSCT00000016886	ENSSSCG00000015499	-	chr9:128035939-128191303	79.8993	123.181	-0.624524	0.0015	0.0292555
ENSSSCT00000024984	ENSSSCG00000023198	-	chr8:79851213-79862099	23.456	40.7078	-0.795346	0.0006	0.0154606
ENSSSCT00000028182	ENSSSCG00000026959	NPAT	chr9:40632922-40676082	15.6293	24.5189	-0.649637	0.0023	0.0393085
ENSSSCT00000008828	ENSSSCG00000008056	ATP6V0C	chr3:42700753-42706839	69.6864	107.827	-0.629763	0.00185	0.0336543
ENSSSCT00000005817	ENSSSCG00000005282	VPS13A	chr1:256783357-257095026	20.0161	35.7546	-0.836966	5e-05	0.00233958
ENSSSCT00000017708	ENSSSCG00000016263	-	chr15:144981351-145019301	44.4649	68.5418	-0.624319	0.00315	0.0486298
ENSSSCT00000014249	ENSSSCG00000013036	FKBP2	chr2:6935188-6936674	41.192	20.0321	1.04005	0.00125	0.0257802
ENSSSCT00000014243	ENSSSCG00000013030	PRDX5	chr2:6864026-6867851	16.8002	7.00571	1.26188	5e-05	0.00233958
ENSSSCT00000008791	ENSSSCG00000008022	TELO2	chr3:41835709-41844542	21.2088	12.4999	0.762748	0.0004	0.0114389
ENSSSCT00000004793	ENSSSCG00000004337	MANEA	chr1:71027086-71081123	12.4585	25.4098	-1.02826	5e-05	0.00233958
ENSSSCT00000010042	ENSSSCG00000009170	-	chr8:128097095-128129034	18.6483	44.505	-1.25492	5e-05	0.00233958
ENSSSCT00000010043	ENSSSCG00000009171	-	chr8:128229408-128321167	41.4174	83.551	-1.01242	5e-05	0.00233958
ENSSSCT00000010041	ENSSSCG00000009169	SLC39A8	chr8:127755060-127826415	65.4778	31.727	1.0453	5e-05	0.00233958
ENSSSCT00000006162	ENSSSCG00000005604	PBX3	chr1:300208110-300433703	11.8661	20.3769	-0.780083	0.0002	0.00694839
ENSSSCT00000013096	ENSSSCG00000011968	NIT2	chr13:168425735-168445117	13.3967	6.86831	0.963853	0.00285	0.0454106
ENSSSCT00000011806	ENSSSCG00000010790	ECHS1	chr14:153776314-153784497	32.3424	15.0279	1.10578	0.0001	0.0041022
ENSSSCT00000022264	ENSSSCG00000020894	-	JH118745.1:61508-94550	2.86171	8.08322	-1.49805	5e-05	0.00233958
ENSSSCT00000000006	ENSSSCG00000000005	-	chr5:496539-504125	7.56838	3.33854	1.18077	0.00115	0.0243419
ENSSSCT00000000917	ENSSSCG00000000843	TXNRD1	chr5:83657863-83701655	24.6807	15.0262	0.715908	0.00065	0.0163188
ENSSSCT00000029478	ENSSSCG00000030610	-	chr2:16099992-16110763	37.7925	79.1747	-1.06694	5e-05	0.00233958
ENSSSCT00000002517	ENSSSCG00000002260	-	chr7:94021596-94078201	22.0489	10.7465	1.03684	0.00115	0.0243419
ENSSSCT00000006424	ENSSSCG00000005845	TOR4A	chr1:314112196-314114510	22.438	9.84849	1.18797	5e-05	0.00233958
ENSSSCT00000025252	ENSSSCG00000024555	ING2	chr15:51531446-51539330	8.23305	13.3179	-0.693863	0.0016	0.0305587
ENSSSCT00000022700	ENSSSCG00000023932	PCDHGB7	chr2:149264941-149269189	7.35233	14.0677	-0.93611	0.00015	0.00562659
ENSSSCT00000004602	ENSSSCG00000004163	BCLAF1	chr1:31490842-31513300	91.3099	151.943	-0.734687	0.0013	0.0264339
ENSSSCT00000035235	ENSSSCG00000009138	CFI	chr8:120517216-120554337	27.8079	7.89417	1.81663	5e-05	0.00233958
ENSSSCT00000011926	ENSSSCG00000010900	-	chr10:25096497-25193569	14.5356	28.2384	-0.958064	5e-05	0.00233958
ENSSSCT00000011923	ENSSSCG00000010897	-	chr10:24661047-24677921	17.2353	29.657	-0.783005	0.00115	0.0243419
ENSSSCT00000012294	ENSSSCG00000011227	-	chr13:18743777-18747725	420.411	777.788	-0.887577	5e-05	0.00233958
ENSSSCT00000008612	ENSSSCG00000007861	GP2	chr3:26272814-26292580	1.04417	3.86683	-1.88879	5e-05	0.00233958
ENSSSCT00000029040	ENSSSCG00000026923	-	chr14:95320882-95323105	0	7.96567	#NAME?	5e-05	0.00233958
ENSSSCT00000019021	ENSSSCG00000017472	IGFBP4	chr12:22275242-22290067	91.1158	44.7077	1.02718	5e-05	0.00233958
ENSSSCT00000028802	ENSSSCG00000029855	LHFP	chr11:14558883-14559276	32.3983	12.2333	1.4051	0.0008	0.0188415
ENSSSCT00000031091	ENSSSCG00000023019	-	chr6:153608551-153621836	1.29661	2.71841	-1.06802	0.00065	0.0163188
ENSSSCT00000003487	ENSSSCG00000003144	BAX	chr6:50100686-50106251	19.4336	9.27103	1.06775	0.00145	0.0285343
ENSSSCT00000002281	ENSSSCG00000002039	MMP14	chr7:81413667-81425248	56.6322	34.5329	0.713648	0.0002	0.00694839
ENSSSCT00000006506	ENSSSCG00000005926	PARP10	chr4:790064-797030	19.2265	12.0101	0.678851	0.00145	0.0285343
ENSSSCT00000022546	ENSSSCG00000020941	LTB4R2	chr7:80250315-80251392	11.9321	6.74885	0.822133	0.0031	0.0480799
ENSSSCT00000026731	ENSSSCG00000022719	RAB20	chr11:84681238-84703333	21.5476	13.0673	0.721572	0.0029	0.0459882
ENSSSCT00000001143	ENSSSCG00000001049	HIVEP1	chr7:8920529-9065107	9.63224	17.3704	-0.850691	5e-05	0.00233958
ENSSSCT00000008456	ENSSSCG00000007713	WBSCR22	chr3:10656158-10669332	29.6977	17.8956	0.730746	0.00185	0.0336543
ENSSSCT00000025356	ENSSSCG00000028197	PFKL	chr13:217047198-217070998	20.5826	11.5798	0.82982	0.00015	0.00562659
ENSSSCT00000025358	ENSSSCG00000022504	-	GL892477.1:3381-26367	12.6971	6.62385	0.938757	5e-05	0.00233958
ENSSSCT00000028929	ENSSSCG00000022268	-	JH118837.1:5778-50709	8.17295	13.6065	-0.735368	0.0004	0.0114389
ENSSSCT00000026071	ENSSSCG00000022295	C9orf16	chr1:302606723-302610204	35.9693	19.6106	0.875132	0.0009	0.0204684
ENSSSCT00000023591	ENSSSCG00000023984	RSL1D1	GL893953.2:105742-117192	22.5552	41.1215	-0.866433	0.00015	0.00562659
ENSSSCT00000012467	ENSSSCG00000011389	GMPPB	chr13:35429912-35432356	10.6189	5.89936	0.848009	0.0019	0.0342988
ENSSSCT00000009150	ENSSSCG00000008356	-	chr3:79353585-79358978	28.5462	59.5105	-1.05985	5e-05	0.00233958
ENSSSCT00000000418	ENSSSCG00000025467	-	chr5:23123885-23127111	48.7802	20.2611	1.26758	5e-05	0.00233958
ENSSSCT00000031162	ENSSSCG00000024095	-	chr8:146540274-146542690	8.78427	18.7142	-1.09114	5e-05	0.00233958
ENSSSCT00000025190	ENSSSCG00000021977	GPD1L	chr13:20616342-20666658	109.638	69.6939	0.653642	0.0031	0.0480799
ENSSSCT00000022977	ENSSSCG00000022590	GPRC5C	JH118714.1:8541-15321	3.29891	1.06831	1.62666	0.0003	0.00935832
ENSSSCT00000030347	ENSSSCG00000027165	UBE2G2	chr13:217375638-217390019	18.848	10.5172	0.841662	0.00025	0.0082395
ENSSSCT00000031907	ENSSSCG00000029465	-	chr11:308712-344315	13.3769	26.7779	-1.0013	5e-05	0.00233958
ENSSSCT00000026504	ENSSSCG00000021410	STRAP	chr5:60006521-60026279	47.1086	28.9269	0.703581	0.00105	0.0228259
ENSSSCT00000017034	ENSSSCG00000015638	C1orf186	chr9:72984448-73007285	2.05341	4.52532	-1.14	0.00145	0.0285343
ENSSSCT00000017033	ENSSSCG00000015637	SEC61G	chr9:153348317-153355773	21.4763	8.40769	1.35297	0.0001	0.0041022
ENSSSCT00000024905	ENSSSCG00000027056	-	chr6:52299568-52352096	8.14658	14.5223	-0.834007	0.0006	0.0154606
ENSSSCT00000029507	ENSSSCG00000024697	TMEM125	chr6:155409065-155412295	11.7108	5.92151	0.983798	0.00045	0.0124486
ENSSSCT00000016785	ENSSSCG00000015410	PHTF2	chr9:112759754-112803277	52.314	83.5599	-0.675614	0.00065	0.0163188
ENSSSCT00000016789	ENSSSCG00000015414	FAM185A	chr9:113274168-113323326	10.8141	17.3068	-0.678434	0.00175	0.0324199
ENSSSCT00000011069	ENSSSCG00000010108	-	chr14:54169496-54205605	4.66998	2.36635	0.980752	0.0007	0.0172003
ENSSSCT00000014540	ENSSSCG00000013314	QSER1	chr2:30443548-30531265	27.2277	45.1581	-0.729907	0.00035	0.0104708
ENSSSCT00000013018	ENSSSCG00000011896	ADPRH	chr13:150005103-150011761	23.3313	13.9983	0.737014	0.00065	0.0163188
ENSSSCT00000023251	ENSSSCG00000022086	RBMX2	GL894065.1:52420-59637	6.19116	12.1613	-0.974021	0.0008	0.0188415
ENSSSCT00000004883	ENSSSCG00000004420	TRAF3IP2	chr1:87048039-87102035	8.6081	21.3612	-1.31122	5e-05	0.00233958
ENSSSCT00000012055	ENSSSCG00000011013	WAC	chr10:44120644-44210868	38.8329	64.6641	-0.735687	0.0005	0.0134625
ENSSSCT00000004260	ENSSSCG00000003848	LRP8	chr6:146567980-146649171	5.02781	8.82764	-0.812096	0.0001	0.0041022
ENSSSCT00000011503	ENSSSCG00000010513	LCOR	chr14:118065018-118068750	16.4003	31.8736	-0.958636	5e-05	0.00233958
ENSSSCT00000015437	ENSSSCG00000014133	RPS23	chr2:92675094-92676828	1435.61	776.242	0.887085	0.00045	0.0124486
ENSSSCT00000015430	ENSSSCG00000014126	MSH3	chr2:91102263-91281987	13.6328	22.2606	-0.707404	0.0006	0.0154606
ENSSSCT00000009348	ENSSSCG00000008543	-	chr3:118296680-118301540	37.6919	88.8035	-1.23636	0.00025	0.0082395
ENSSSCT00000031297	ENSSSCG00000021980	-	chr11:11291632-11293597	134.281	405.114	-1.59308	5e-05	0.00233958
ENSSSCT00000000996	ENSSSCG00000000912	EEA1	chr5:94406461-94492337	24.8777	41.9665	-0.754389	0.0003	0.00935832
ENSSSCT00000002596	ENSSSCG00000002333	-	chr7:101881457-102041627	2.69549	8.43487	-1.64582	0.002	0.0357184
ENSSSCT00000001648	ENSSSCG00000001477	RING1	chr7:29748102-29752115	30.7572	52.8581	-0.781197	0.0002	0.00694839
ENSSSCT00000001644	ENSSSCG00000001475	LOC100155600	chr7:29756224-29760618	19.8203	9.67635	1.03444	5e-05	0.00233958
ENSSSCT00000027923	ENSSSCG00000026025	HMGCL	chr6:75396360-75415548	18.0341	9.76834	0.884543	0.0001	0.0041022
ENSSSCT00000027920	ENSSSCG00000022367	-	JH118492.1:20764-40049	26.67	51.4964	-0.949251	0.00035	0.0104708
ENSSSCT00000030602	ENSSSCG00000030108	-	chr17:57190144-57221225	18.1417	29.9466	-0.723082	0.0003	0.00935832
ENSSSCT00000030601	ENSSSCG00000028299	-	GL896304.2:10964-21478	2.06769	0.501109	2.04482	0.0019	0.0342988
ENSSSCT00000003641	ENSSSCG00000003278	-	chr6:53768200-53774819	9.74907	16.9635	-0.799094	0.0005	0.0134625
ENSSSCT00000031734	ENSSSCG00000022317	SLC38A10	chr12:1374294-1425439	20.8463	13.3755	0.640198	0.0018	0.0330571
ENSSSCT00000032276	ENSSSCG00000026418	-	GL896288.1:1922-7047	35.1213	18.9961	0.886645	0.00085	0.0195978
ENSSSCT00000025781	ENSSSCG00000029578	-	chr6:25836325-25877196	26.5356	48.3713	-0.866224	5e-05	0.00233958
ENSSSCT00000025780	ENSSSCG00000029039	-	GL894447.1:45-18025	7.38437	12.3551	-0.742562	0.00055	0.0145015
ENSSSCT00000030066	ENSSSCG00000021255	ADA	chr17:52502091-52520582	124.088	63.7511	0.960842	5e-05	0.00233958
ENSSSCT00000025437	ENSSSCG00000023806	LRRN1	chr13:66656117-66784500	11.964	23.6213	-0.981382	5e-05	0.00233958
ENSSSCT00000036384	ENSSSCG00000001377	-	chr7:26934427-26943418	94.068	52.7743	0.833869	0.0003	0.00935832
ENSSSCT00000023491	ENSSSCG00000021860	-	chr7:23092694-23093006	127.178	34.5735	1.87912	5e-05	0.00233958
ENSSSCT00000027556	ENSSSCG00000028025	WDR74	chr2:8276731-8282140	11.5797	5.99282	0.950288	0.001	0.0220024
ENSSSCT00000019539	ENSSSCG00000017955	MPDU1	chr12:55289409-55295477	11.5224	6.11906	0.913064	0.0025	0.0415749
ENSSSCT00000019536	ENSSSCG00000017952	SAT2	chr12:55260975-55262606	4.25942	1.25791	1.75963	0.0008	0.0188415
ENSSSCT00000025843	ENSSSCG00000026216	-	chr4:72403555-72426251	6.77263	13.9147	-1.03883	0.0004	0.0114389
ENSSSCT00000025846	ENSSSCG00000026266	-	chr3:30016438-30188473	9.36916	32.3006	-1.78557	0.0014	0.0278436
ENSSSCT00000025847	ENSSSCG00000025221	-	chr18:3230274-3250517	4.33586	8.04552	-0.891868	0.0002	0.00694839
ENSSSCT00000012988	ENSSSCG00000011874	PARP14	chr13:147430045-147483562	71.5847	147.493	-1.04292	5e-05	0.00233958
ENSSSCT00000005121	ENSSSCG00000004636	TRPM7	chr1:134599617-134689679	49.2385	84.8213	-0.784641	0.0002	0.00694839
ENSSSCT00000005124	ENSSSCG00000004639	USP8	chr1:134748669-134815999	35.1115	61.1039	-0.79932	0.0001	0.0041022
ENSSSCT00000009637	ENSSSCG00000008807	GUF1	chr8:36876644-36897342	7.42373	15.6926	-1.07987	5e-05	0.00233958
ENSSSCT00000014662	ENSSSCG00000013418	CFD	chr2:77485871-77487847	299.421	158.278	0.91971	5e-05	0.00233958
ENSSSCT00000026140	ENSSSCG00000024477	-	chr15:115429402-115506114	452.724	943.969	-1.06011	5e-05	0.00233958
ENSSSCT00000028501	ENSSSCG00000024375	-	chr9:136360730-136364508	9.12257	16.9876	-0.896968	0.00085	0.0195978
ENSSSCT00000005947	ENSSSCG00000005404	-	GL892685.2:110441-156598	2.98915	6.4314	-1.1054	5e-05	0.00233958
ENSSSCT00000007891	ENSSSCG00000007211	ZCCHC3	chr17:39663958-39665167	10.1321	5.06499	1.0003	0.0014	0.0278436
ENSSSCT00000033065	ENSSSCG00000030776	CH242-9E10.1	chr15:101554456-101566282	42.6491	23.1781	0.879756	0.0012	0.0250828
ENSSSCT00000033397	ENSSSCG00000007334	SRC	chr17:45918876-45940163	42.2251	23.7958	0.827395	0.00055	0.0145015
ENSSSCT00000018170	ENSSSCG00000016689	TRIL	chr18:48131853-48134283	36.9694	23.614	0.646691	0.0026	0.0427346
ENSSSCT00000022668	ENSSSCG00000021750	MEX3D	chr2:78141927-78150406	21.1146	11.37	0.893002	5e-05	0.00233958
ENSSSCT00000022666	ENSSSCG00000030240	-	chr8:124183414-124185439	52.3562	30.2057	0.793539	0.0016	0.0305587
ENSSSCT00000031506	ENSSSCG00000024550	UQCR10	chr14:49817569-49820402	111.642	67.8597	0.718247	0.0024	0.0404411
ENSSSCT00000035578	ENSSSCG00000003410	CH242-449E16.1	chr6:65144360-65150734	13.5469	25.1831	-0.894495	5e-05	0.00233958
ENSSSCT00000027748	ENSSSCG00000023619	SLC12A9	chr3:8129943-8139441	20.2622	12.2783	0.722673	0.0011	0.023598
ENSSSCT00000012397	ENSSSCG00000011322	CCR1	chr13:32323641-32330286	38.8676	22.6883	0.776621	0.00075	0.0180862
ENSSSCT00000033291	ENSSSCG00000012569	ATG4A	chrX:102980374-103071239	4.16293	8.85614	-1.08908	0.0028	0.0448501
ENSSSCT00000004486	ENSSSCG00000004057	SYTL3	chr1:10432693-10496126	11.8412	6.18756	0.936375	0.00025	0.0082395
ENSSSCT00000025113	ENSSSCG00000022078	-	chr11:49690330-49711508	29.3086	51.3803	-0.809893	0.0026	0.0427346
ENSSSCT00000030610	ENSSSCG00000028788	BORCS6	chr12:55880278-55881343	8.90514	3.80117	1.2282	0.00085	0.0195978
ENSSSCT00000022463	ENSSSCG00000029900	DMPK	GL896302.1:110787-119908	10.9044	4.45455	1.29156	5e-05	0.00233958
ENSSSCT00000031323	ENSSSCG00000027565	ARHGAP45	chr2:77642048-77655498	62.1634	40.8036	0.607369	0.00305	0.0475248
ENSSSCT00000032161	ENSSSCG00000008456	-	chr3:102783580-102846430	15.8525	29.0621	-0.874432	5e-05	0.00233958
ENSSSCT00000017270	ENSSSCG00000015859	SAP130	chr15:66025272-66122052	9.1129	17.8389	-0.969045	5e-05	0.00233958
ENSSSCT00000026621	ENSSSCG00000024907	SDHAF1	chr6:40777927-40779026	13.0192	7.18148	0.858293	0.00245	0.0410009
ENSSSCT00000026620	ENSSSCG00000027766	ZNF467	chr18:61102714-61110478	3.66305	6.50578	-0.828675	0.00285	0.0454106
ENSSSCT00000028150	ENSSSCG00000025181	-	chr3:109622368-109667785	104.015	247.697	-1.25178	0.0001	0.0041022
ENSSSCT00000013984	ENSSSCG00000012792	RENBP	chrX:142227782-142235400	20.1404	11.7997	0.771348	0.0018	0.0330571
ENSSSCT00000012630	ENSSSCG00000011540	-	chr13:72888620-72927643	28.4617	45.9053	-0.689636	0.00065	0.0163188
ENSSSCT00000005532	ENSSSCG00000005016	L2HGDH	chr1:200362035-200410366	15.2574	9.66776	0.658257	0.0027	0.043778
ENSSSCT00000010983	ENSSSCG00000010026	PIK3IP1	chr14:51151821-51162385	26.8775	14.6756	0.872983	0.0001	0.0041022
ENSSSCT00000010981	ENSSSCG00000010024	RNF185	chr14:51057233-51088417	13.1309	5.73133	1.19603	0.0009	0.0204684
ENSSSCT00000014740	ENSSSCG00000013494	MATK	chr2:75503305-75510472	23.1798	8.46977	1.45247	5e-05	0.00233958
ENSSSCT00000030836	ENSSSCG00000030251	-	chr9:133311415-133318410	8.37432	16.8559	-1.00921	0.0003	0.00935832
ENSSSCT00000030839	ENSSSCG00000029842	-	GL894766.2:15848-34916	2.28686	4.36438	-0.932413	0.00235	0.0397991
ENSSSCT00000001539	ENSSSCG00000001408	AIF1	chr7:27520796-27522927	303.479	124.836	1.28156	5e-05	0.00233958
ENSSSCT00000003977	ENSSSCG00000003582	SMPDL3B	chr6:78600671-78624777	1.99478	0.790013	1.33628	0.0014	0.0278436
ENSSSCT00000003971	ENSSSCG00000003577	WASF2	chr6:78196521-78289075	11.0745	24.7729	-1.16151	0.00265	0.0432432
ENSSSCT00000004538	ENSSSCG00000004103	PCMT1	chr1:18440911-18462186	35.1467	19.9679	0.815709	0.00295	0.046399
ENSSSCT00000029292	ENSSSCG00000029825	-	chr1:293302881-293310134	26.1926	53.3462	-1.02623	5e-05	0.00233958
ENSSSCT00000030173	ENSSSCG00000025598	-	chr15:79412980-79434415	5.90904	14.2807	-1.27307	5e-05	0.00233958
ENSSSCT00000000285	ENSSSCG00000000266	PFDN5	chr5:18948439-18952540	76.5567	37.2341	1.0399	0.00045	0.0124486
ENSSSCT00000000284	ENSSSCG00000000265	ESPL1	chr5:18922777-18945491	5.6782	3.39775	0.740852	0.001	0.0220024
ENSSSCT00000006612	ENSSSCG00000006025	PKHD1L1	chr4:30267984-30406481	2.40272	1.24473	0.948843	0.0004	0.0114389
ENSSSCT00000023410	ENSSSCG00000029999	-	chr3:51854370-51857245	10.5069	23.9967	-1.1915	0.00065	0.0163188
ENSSSCT00000018664	ENSSSCG00000017144	NPTX1	chr12:1902946-1991716	9.05787	4.32	1.06814	0.0004	0.0114389
ENSSSCT00000017244	ENSSSCG00000015836	HNRNPA2B1	chr15:59810833-59811895	221.069	142.62	0.632323	0.00295	0.046399
ENSSSCT00000016955	ENSSSCG00000015565	C1orf21	chr9:137972542-138217904	24.3984	37.5631	-0.622532	0.0027	0.043778
ENSSSCT00000016950	ENSSSCG00000015560	ARPC5	chr9:137168060-137178358	206.788	125.601	0.719303	0.00185	0.0336543
ENSSSCT00000008158	ENSSSCG00000007454	ZMYND8	chr17:55169857-55282539	22.3803	39.5894	-0.822887	0.0001	0.0041022
ENSSSCT00000012501	ENSSSCG00000011421	MANF	chr13:36895067-36899306	24.2804	13.5475	0.841763	0.00075	0.0180862
ENSSSCT00000028580	ENSSSCG00000026733	-	chr18:10581477-10643535	17.4587	42.0731	-1.26895	5e-05	0.00233958
ENSSSCT00000013824	ENSSSCG00000012643	SH2D1A	chrX:116692483-116715686	14.1818	6.67715	1.08674	0.001	0.0220024
ENSSSCT00000010906	ENSSSCG00000009953	KIAA1671	chr14:45824559-45896852	13.5898	8.57949	0.663561	0.0013	0.0264339
ENSSSCT00000011461	ENSSSCG00000010473	-	chr14:113982145-114189630	7.12193	11.7762	-0.725529	0.0012	0.0250828
ENSSSCT00000002946	ENSSSCG00000002655	MAP1LC3B	chr6:2007808-2029003	43.5098	26.2975	0.726415	0.001	0.0220024
ENSSSCT00000002942	ENSSSCG00000002651	CDT1	chr6:1085584-1089936	6.49975	3.72697	0.802383	0.0029	0.0459882
ENSSSCT00000001768	ENSSSCG00000001588	DNAH8	chr7:39286128-39569290	1.51022	2.72336	-0.85063	0.0003	0.00935832
ENSSSCT00000007382	ENSSSCG00000026907	-	chr4:114169753-114195258	41.4757	17.7137	1.2274	0.0001	0.00410219
ENSSSCT00000007037	ENSSSCG00000006423	OR6N2	chr4:99482803-99483757	2.32675	7.60567	-1.70876	5e-05	0.00233958
ENSSSCT00000007031	ENSSSCG00000006418	-	chr4:99372428-99425706	26.9512	65.8466	-1.28876	5e-05	0.00233958
ENSSSCT00000030239	ENSSSCG00000028445	ZNF691	chr6:156014765-156015623	7.0575	14.8531	-1.07354	0.00105	0.0228259
ENSSSCT00000023629	ENSSSCG00000025850	-	chr18:10441295-10474579	7.66094	20.9087	-1.44851	5e-05	0.00233958
ENSSSCT00000012317	ENSSSCG00000011250	-	chr13:25168718-25179429	9.65571	4.54009	1.08866	0.0001	0.0041022
ENSSSCT00000019475	ENSSSCG00000017896	SCIMP	chr12:53805700-53826275	11.055	17.6876	-0.678038	0.0023	0.0393085
ENSSSCT00000019472	ENSSSCG00000017894	WSCD1	chr12:53232309-53270971	11.1725	4.59336	1.28233	5e-05	0.00233958
ENSSSCT00000017497	ENSSSCG00000016071	-	chr15:111788023-111811325	9.0951	17.5991	-0.952338	0.00015	0.00562659
ENSSSCT00000008956	ENSSSCG00000008178	AFF3	chr3:57260837-57317438	13.5885	20.5778	-0.5987	0.0028	0.0448501
ENSSSCT00000016360	ENSSSCG00000014996	CASP12	chr9:39176889-39183684	1.81177	5.68323	-1.64931	0.00075	0.0180862
ENSSSCT00000005604	ENSSSCG00000005084	PPM1A	chr1:210390698-210401098	66.7052	37.1765	0.84341	5e-05	0.00233958
ENSSSCT00000028460	ENSSSCG00000030504	-	chr8:46567886-46605587	42.5035	76.4509	-0.846951	0.0001	0.0041022
ENSSSCT00000000174	ENSSSCG00000000165	MTERF2	chr5:13226839-13227997	12.8056	37.4172	-1.54693	5e-05	0.00233958
ENSSSCT00000012310	ENSSSCG00000011243	GOLGA4	chr13:24019461-24132699	42.5112	76.699	-0.851367	0.0001	0.0041022
ENSSSCT00000027810	ENSSSCG00000029774	RNF7	chr13:90378309-90386009	15.5992	9.21032	0.760151	0.00105	0.0228259
ENSSSCT00000003885	ENSSSCG00000003497	PLA2G2D	chr6:72580426-72587136	8.10245	13.9916	-0.788129	0.00285	0.0454106
ENSSSCT00000035863	ENSSSCG00000012262	KDM6A	chrX:44567691-44704826	9.10003	29.2117	-1.6826	0.00195	0.0350025
ENSSSCT00000029886	ENSSSCG00000022902	-	chr9:11207539-11233016	7.31642	14.3805	-0.974904	5e-05	0.00233958
ENSSSCT00000018238	ENSSSCG00000016756	BLVRA	chr18:56025223-56079185	40.6665	12.9209	1.65413	5e-05	0.00233958
ENSSSCT00000023127	ENSSSCG00000026170	-	chr6:120212757-120278426	2.08948	6.17269	-1.56275	5e-05	0.00233958
ENSSSCT00000016506	ENSSSCG00000015140	-	chr9:55406198-55409607	70.8263	45.9303	0.624839	0.00295	0.046399
ENSSSCT00000023788	ENSSSCG00000028022	COL6A2	chr13:218600761-218615843	81.8784	53.5627	0.612254	0.00235	0.0397991
ENSSSCT00000027174	ENSSSCG00000022401	AGTRAP	chr6:65703148-65714899	6.87146	4.04823	0.763326	0.0028	0.0448501
ENSSSCT00000027179	ENSSSCG00000030617	-	chr8:124530589-124532085	20.6976	40.5295	-0.969508	5e-05	0.00233958
ENSSSCT00000014216	ENSSSCG00000013005	VPS51	chr2:6213603-6226834	19.5618	11.6914	0.742597	0.00035	0.0104708
ENSSSCT00000030637	ENSSSCG00000028529	-	chr17:39851408-39854051	11.7986	26.0936	-1.14508	5e-05	0.00233958
ENSSSCT00000018577	ENSSSCG00000017062	-	chr16:72131564-72143485	4.87257	9.87774	-1.0195	0.0024	0.0404411
ENSSSCT00000011362	ENSSSCG00000010380	MAPK8	chr14:96724943-96798725	7.22078	16.3723	-1.18104	0.00025	0.0082395
ENSSSCT00000004056	ENSSSCG00000003660	PABPC4	chr6:88468835-88485036	44.1494	26.4007	0.741818	0.0003	0.00935832
ENSSSCT00000013293	ENSSSCG00000012152	SCML1	chrX:15307033-15317312	2.45349	7.14832	-1.54277	5e-05	0.00233958
ENSSSCT00000010010	ENSSSCG00000009142	SEC24B	chr8:120752969-120827287	18.79	30.0753	-0.678619	0.001	0.0220024
ENSSSCT00000010018	ENSSSCG00000009148	LEF1	chr8:122085974-122204345	10.6172	25.3409	-1.25506	5e-05	0.00233958
ENSSSCT00000009924	ENSSSCG00000009060	-	chr8:92674039-92868472	6.04427	9.96586	-0.721427	0.0009	0.0204684
ENSSSCT00000004832	ENSSSCG00000004371	-	chr1:81996298-82061659	1.48007	4.04383	-1.45006	0.00245	0.0410009
ENSSSCT00000022251	ENSSSCG00000022314	-	chr6:76099642-76192726	40.4737	75.8568	-0.906295	0.00015	0.00562659
ENSSSCT00000022259	ENSSSCG00000028962	-	chr12:26640168-26666384	18.4225	31.287	-0.764095	0.0007	0.0172003
ENSSSCT00000000035	ENSSSCG00000000033	TSPO	chr5:3145791-3157669	72.4515	33.3128	1.12094	5e-05	0.00233958
ENSSSCT00000001071	ENSSSCG00000000981	CRELD2	chr5:110965838-110973596	19.4062	9.78041	0.988548	5e-05	0.00233958
ENSSSCT00000001070	ENSSSCG00000000980	ALG12	chr5:110955258-110962336	7.60062	4.26214	0.834541	0.00145	0.0285343
ENSSSCT00000031243	ENSSSCG00000022725	FLOT1	chr7:26975123-26987075	54.0377	33.6676	0.682606	0.00075	0.0180862
ENSSSCT00000031244	ENSSSCG00000023529	-	chr2:8735723-8738518	5.32036	2.35547	1.17551	0.00125	0.0257802
ENSSSCT00000031246	ENSSSCG00000029916	-	GL893195.1:43213-74069	36.5017	57.0881	-0.645226	0.00285	0.0454106
ENSSSCT00000002524	ENSSSCG00000002266	CHD2	chr7:91877497-92002591	31.7803	76.3865	-1.26519	0.0002	0.00694839
ENSSSCT00000006416	ENSSSCG00000005837	FAM69B	chr1:313854922-313859160	15.1641	6.31944	1.2628	5e-05	0.00233958
ENSSSCT00000027995	ENSSSCG00000023418	-	chr2:16088718-16095317	99.1698	206.045	-1.05499	5e-05	0.00233958
ENSSSCT00000019357	ENSSSCG00000017785	NUFIP2	chr12:47450616-47458464	80.2967	132.731	-0.725096	0.00055	0.0145015
ENSSSCT00000032285	ENSSSCG00000021080	-	GL893811.1:8089-13862	38.7905	83.1206	-1.0995	5e-05	0.00233958
ENSSSCT00000026104	ENSSSCG00000026393	MRPS15	GL895950.1:18101-24790	33.8965	58.2354	-0.780759	0.0004	0.0114389
ENSSSCT00000014804	ENSSSCG00000013554	-	chr2:72685805-72695425	6.04672	10.7588	-0.8313	0.0004	0.0114389
ENSSSCT00000014800	ENSSSCG00000013551	C3	chr2:72761362-72787995	136.012	61.0272	1.1562	5e-05	0.00233958
ENSSSCT00000018836	ENSSSCG00000017300	MRC2	chr12:15951694-15978403	32.8005	18.9876	0.78866	0.0001	0.0041022
ENSSSCT00000008640	ENSSSCG00000007885	-	chr3:31472168-31614165	20.6137	35.5572	-0.786538	0.002	0.0357184
ENSSSCT00000029015	ENSSSCG00000029745	FAM193A	chr8:1048151-1106158	8.09413	12.8983	-0.672229	0.00175	0.0324199
ENSSSCT00000019017	ENSSSCG00000017468	-	chr12:22164768-22178452	40.055	88.3604	-1.14142	5e-05	0.00233958
ENSSSCT00000001271	ENSSSCG00000023360	-	chr7:23109954-23110347	247.6	147.148	0.750748	0.0014	0.0278436
ENSSSCT00000013554	ENSSSCG00000012396	MED12	chrX:64681018-64704523	5.56084	16.7087	-1.58723	0.00125	0.0257802
ENSSSCT00000001275	ENSSSCG00000001177	-	chr7:23180793-23181105	1232.15	740.229	0.735137	0.0016	0.0305587
ENSSSCT00000007307	ENSSSCG00000006669	-	chr4:108844963-108845456	10.2569	2.16305	2.24545	0.00075	0.0180862
ENSSSCT00000004575	ENSSSCG00000004140	VTA1	chr1:25508756-25540362	14.5914	25.3993	-0.799674	0.0002	0.00694839
ENSSSCT00000004573	ENSSSCG00000004138	HIVEP2	chr1:24926109-24957597	21.1511	32.845	-0.634942	0.0018	0.0330571
ENSSSCT00000006554	ENSSSCG00000005971	ZNF572	chr4:15295034-15299389	12.4434	21.932	-0.817653	0.00025	0.0082395
ENSSSCT00000007682	ENSSSCG00000007019	GPAT4	chr17:12137572-12157036	24.6654	11.0763	1.15501	0.0005	0.0134625
ENSSSCT00000030105	ENSSSCG00000027663	-	chr12:46250834-46457514	7.43164	13.5195	-0.863286	0.0001	0.0041022
ENSSSCT00000026748	ENSSSCG00000027601	FAM180A	chr18:14307712-14321340	26.1656	50.3516	-0.944368	5e-05	0.00233958
ENSSSCT00000026747	ENSSSCG00000021579	-	chr3:72452688-72556364	8.70655	16.6531	-0.935615	5e-05	0.00233958
ENSSSCT00000032617	ENSSSCG00000012144	GRPR	chrX:13603878-13640424	1.50875	3.25083	-1.10746	0.0024	0.0404411
ENSSSCT00000024075	ENSSSCG00000027918	STAT1	chr15:106888872-106901999	49.6113	103.676	-1.06335	5e-05	0.00233958
ENSSSCT00000018703	ENSSSCG00000017178	SPHK1	chr12:5018375-5021143	14.8052	7.38214	1.00399	5e-05	0.00233958
ENSSSCT00000010288	ENSSSCG00000009389	TRIM13	JH118724.1:105847-117189	19.6029	34.7732	-0.826908	5e-05	0.00233958
ENSSSCT00000023099	ENSSSCG00000029685	-	chr17:57168363-57176550	8.66222	20.3942	-1.23535	0.00015	0.00562659
ENSSSCT00000023546	ENSSSCG00000022174	-	JH118523.1:5316-186855	24.718	48.2357	-0.964536	5e-05	0.00233958
ENSSSCT00000006417	ENSSSCG00000005838	TRAF2	chr1:313771802-313782852	28.9722	18.69	0.632401	0.00235	0.0397991
ENSSSCT00000005400	ENSSSCG00000004894	SERPINB5	chr1:175646719-175666858	2.0813	0.602783	1.78777	0.0008	0.0188415
ENSSSCT00000005403	ENSSSCG00000004897	ZCCHC2	chr1:176374031-176410884	28.7671	54.9962	-0.93491	5e-05	0.00233958
ENSSSCT00000009189	ENSSSCG00000008392	BCL11A	chr3:85284283-85374450	8.55136	18.6122	-1.12203	5e-05	0.00233958
ENSSSCT00000009185	ENSSSCG00000008388	REL	chr3:84967853-85003436	33.6269	71.9123	-1.09662	5e-05	0.00233958
ENSSSCT00000009186	ENSSSCG00000008389	PAPOLG	chr3:85082447-85116899	14.4073	25.19	-0.806051	5e-05	0.00233958
ENSSSCT00000034415	ENSSSCG00000015716	MARCO	chr15:28139545-28177787	73.1054	31.5036	1.21446	0.00105	0.0228259
ENSSSCT00000009233	ENSSSCG00000008432	C2orf61	chr3:99516478-99563892	0.47002	3.49416	-2.89415	0.00045	0.0124486
ENSSSCT00000024276	ENSSSCG00000022645	H2AFX	chr9:51344791-51345223	238.866	127.534	0.905316	5e-05	0.00233958
ENSSSCT00000025638	ENSSSCG00000029493	-	GL893248.2:11368-22632	7.94559	32.8151	-2.04613	5e-05	0.00233958
ENSSSCT00000007497	ENSSSCG00000006845	PRPF38B	chr4:121836331-121846084	23.2611	40.0685	-0.784549	0.0001	0.0041022
ENSSSCT00000016859	ENSSSCG00000015476	CHI3L1	chr9:125344017-125353610	11.4386	5.56428	1.03964	0.0002	0.00694839
ENSSSCT00000022361	ENSSSCG00000023912	-	chr3:9576019-9588793	11.1106	7.1703	0.631826	0.0017	0.031837
ENSSSCT00000031953	ENSSSCG00000000191	KMT2D	chr5:15443376-15596598	6.01254	29.8252	-2.31049	0.00205	0.0363153
ENSSSCT00000023700	ENSSSCG00000022082	-	GL896299.1:39717-40113	6.9657	21.1879	-1.6049	0.0006	0.0154606
ENSSSCT00000017061	ENSSSCG00000015663	C4BPA	chr9:74195615-74207951	122.972	54.9874	1.16116	5e-05	0.00233958
ENSSSCT00000017060	ENSSSCG00000015662	C4BPA	chr9:74110908-74154259	2.58853	0.945221	1.45341	0.0003	0.00935832
ENSSSCT00000017064	ENSSSCG00000015666	-	chr15:3344118-3346849	1.63343	5.78228	-1.82373	5e-05	0.00233958
ENSSSCT00000017066	ENSSSCG00000015668	ORC4	chr15:3748133-3822904	36.8531	58.5004	-0.66666	0.00155	0.029964
ENSSSCT00000013746	ENSSSCG00000012571	COL4A6	chrX:103072683-103136037	6.96428	3.11227	1.16201	5e-05	0.00233958
ENSSSCT00000013747	ENSSSCG00000012572	-	chrX:103660403-103682903	14.8517	3.80221	1.96572	5e-05	0.00233958
ENSSSCT00000036499	ENSSSCG00000031023	-	chr1:82268708-82273291	18.9413	32.1054	-0.76128	0.00025	0.0082395
ENSSSCT00000005721	ENSSSCG00000005190	NFIB	chr1:231958096-232191301	21.251	33.8095	-0.6699	0.00295	0.046399
ENSSSCT00000005095	ENSSSCG00000004614	UNC13C	chr1:129783233-130430057	16.9166	25.5284	-0.593662	0.0025	0.0415749
ENSSSCT00000006492	ENSSSCG00000005912	-	chr4:767733-771314	9.89436	4.29719	1.20321	5e-05	0.00233958
ENSSSCT00000001612	ENSSSCG00000001455	SLA-DRB1	chr7:29113231-29125494	108.75	54.7306	0.9906	5e-05	0.00233958
ENSSSCT00000007727	ENSSSCG00000007056	PLCB1	chr17:19691508-19860912	16.3356	26.2384	-0.683662	0.00105	0.0228259
ENSSSCT00000031744	ENSSSCG00000029872	-	chr1:54980594-54981362	18.3394	31.3748	-0.77466	0.00215	0.0376149
ENSSSCT00000031749	ENSSSCG00000029451	-	JH118787.1:30354-56669	0.39899	3.40983	-3.09527	5e-05	0.00233958
ENSSSCT00000024752	ENSSSCG00000027672	SUOX	GL893031.2:32675-36461	8.02528	2.60258	1.62461	5e-05	0.00233958
ENSSSCT00000022755	ENSSSCG00000029228	ZNF276	chr6:425908-438903	21.2546	12.8388	0.727258	0.00085	0.0195978
ENSSSCT00000006932	ENSSSCG00000006324	ALDH9A1	chr4:92685721-92713628	54.998	32.4476	0.761269	0.0006	0.0154606
ENSSSCT00000026277	ENSSSCG00000029027	-	GL894348.2:9323-12183	29.4176	47.0875	-0.678663	0.0019	0.0342988
ENSSSCT00000026185	ENSSSCG00000024750	GFOD2	JH118995.1:474-13165	8.0838	4.09407	0.981499	0.0002	0.00694839
ENSSSCT00000026182	ENSSSCG00000029352	CCNL1	chr13:105144749-105160849	100.227	173.422	-0.791013	0.0002	0.00694839
ENSSSCT00000027635	ENSSSCG00000026404	SERTAD4	chr9:145772684-145783675	0.66147	1.67494	-1.34036	0.00065	0.0163188
ENSSSCT00000032581	ENSSSCG00000030642	PCNA	chr17:15127106-15132926	60.5049	35.6556	0.762922	0.0003	0.00935832
ENSSSCT00000028050	ENSSSCG00000024783	-	chr1:141594285-141617194	32.7732	54.3642	-0.730142	0.00045	0.0124486
ENSSSCT00000028059	ENSSSCG00000024350	-	GL894998.2:38552-62637	1.91549	5.9997	-1.64718	5e-05	0.00233958
ENSSSCT00000012265	ENSSSCG00000011199	TBC1D5	chr13:4512652-4870240	28.6191	47.5485	-0.732422	0.00035	0.0104708
ENSSSCT00000012267	ENSSSCG00000011201	SATB1	chr13:6017143-6115611	12.9816	20.5811	-0.664849	0.0013	0.0264339
ENSSSCT00000019098	ENSSSCG00000017544	ATP5G1	chr12:25066818-25069489	65.1659	32.3551	1.01012	5e-05	0.00233958
ENSSSCT00000015547	ENSSSCG00000014229	-	chr2:129848957-129849716	5.16796	17.5245	-1.76171	5e-05	0.00233958
ENSSSCT00000028871	ENSSSCG00000030478	MRPL42	chr5:93584530-93601406	37.8777	79.3515	-1.06691	5e-05	0.00233958
ENSSSCT00000028877	ENSSSCG00000022516	-	chr6:38791094-38936249	45.5828	23.3121	0.967411	5e-05	0.00233958
ENSSSCT00000001963	ENSSSCG00000001757	WDR61	chr7:53195103-53213366	20.6447	10.0928	1.03245	0.00015	0.00562659
ENSSSCT00000007604	ENSSSCG00000006940	CYR61	chr4:142924365-142927632	10.0065	16.8212	-0.749352	0.00255	0.0421855
ENSSSCT00000022515	ENSSSCG00000022828	PNN	chr1:188402703-188411403	42.0773	93.3724	-1.14995	5e-05	0.00233958
ENSSSCT00000032354	ENSSSCG00000025858	-	chr3:10929441-10935871	162.947	85.4031	0.932041	5e-05	0.00233958
ENSSSCT00000005932	ENSSSCG00000005389	TEX10	chr1:270442972-270480544	20.949	35.3333	-0.754145	0.0001	0.0041022
ENSSSCT00000027035	ENSSSCG00000022636	-	chr5:45738815-45778950	5.83388	16.0835	-1.46305	5e-05	0.00233958
ENSSSCT00000033054	ENSSSCG00000030857	LENG8	chr6:53412022-53415212	25.3538	64.67	-1.3509	5e-05	0.00233958
ENSSSCT00000025302	ENSSSCG00000024059	VAT1	chr12:20002990-20010796	27.1615	16.6989	0.701816	0.0009	0.0204684
ENSSSCT00000028863	ENSSSCG00000022758	PECR	chr15:131179806-131216819	13.626	7.4604	0.869035	0.0031	0.0480799
ENSSSCT00000026025	ENSSSCG00000024791	CD59	chr2:29777109-29797698	48.0714	28.7915	0.739538	0.0011	0.023598
ENSSSCT00000026024	ENSSSCG00000023589	-	chr9:36957940-36969067	76.9973	172.611	-1.16464	5e-05	0.00233958
ENSSSCT00000026022	ENSSSCG00000023917	-	chr1:208474581-208486690	9.64914	23.8778	-1.3072	5e-05	0.00233958
ENSSSCT00000016432	ENSSSCG00000015066	ZPR1	chr9:49241229-49250598	15.5333	9.43683	0.718986	0.00135	0.0271896
ENSSSCT00000012433	ENSSSCG00000011356	UQCRC1	chr13:34542910-34553133	83.5637	54.6355	0.613037	0.00245	0.0410009
ENSSSCT00000012432	ENSSSCG00000011355	COL7A1	chr13:34507196-34539117	6.98237	2.42947	1.52308	5e-05	0.00233958
ENSSSCT00000014022	ENSSSCG00000012828	-	chrX:61990605-61996411	51.3923	31.617	0.700853	0.0007	0.0172003
ENSSSCT00000029114	ENSSSCG00000003768	NEXN	chr6:125501539-125693958	16.9101	34.8121	-1.0417	0.003	0.0469298
ENSSSCT00000029113	ENSSSCG00000027645	-	JH118988.1:19743-44970	3.13272	1.46105	1.10041	0.0025	0.0415749
ENSSSCT00000005489	ENSSSCG00000004977	-	chr1:187711366-187712525	4.42423	10.5266	-1.25054	5e-05	0.00233958
ENSSSCT00000014100	ENSSSCG00000012897	-	chr2:3618667-3620934	209.871	359.869	-0.777973	0.00035	0.0104708
ENSSSCT00000005484	ENSSSCG00000004972	-	chr1:185896829-185920615	3.80092	7.94794	-1.06423	0.0001	0.0041022
ENSSSCT00000014680	ENSSSCG00000013436	-	chr2:78173438-78176456	79.0508	35.4632	1.15646	0.00025	0.0082395
ENSSSCT00000009103	ENSSSCG00000008312	-	chr3:74465103-74674249	16.9827	11.1606	0.605645	0.00325	0.0495596
ENSSSCT00000001334	ENSSSCG00000001231	SLA-1	chr7:24748104-24751642	565.063	301.202	0.907682	0.0003	0.00935832
ENSSSCT00000014488	ENSSSCG00000013264	-	chr2:17721820-17731486	9.86249	57.12	-2.53397	5e-05	0.00233958
ENSSSCT00000025147	ENSSSCG00000021411	HIST1H2BD	chr7:22044566-22052982	60.4756	33.5822	0.848655	0.0001	0.0041022
ENSSSCT00000004941	ENSSSCG00000004473	-	chr1:97888854-98015310	16.7093	25.4775	-0.608575	0.00215	0.0376149
ENSSSCT00000004949	ENSSSCG00000004479	FILIP1	chr1:101579215-101635016	8.61113	13.5321	-0.652107	0.00315	0.0486298
ENSSSCT00000030662	ENSSSCG00000021729	-	chr2:43801676-43817086	9.41887	17.0993	-0.86031	0.00305	0.0475248
ENSSSCT00000026557	ENSSSCG00000029074	-	chr12:26474266-26477726	108.387	64.7326	0.743623	0.0018	0.0330571
ENSSSCT00000007804	ENSSSCG00000007132	-	chr17:34915803-34943898	19.471	11.8693	0.714095	0.00095	0.0212556
ENSSSCT00000007805	ENSSSCG00000007133	ACSS1	chr17:34950890-34988723	28.831	16.2947	0.82322	5e-05	0.00233958
ENSSSCT00000007803	ENSSSCG00000007131	CST7	chr17:34906654-34915135	24.6781	10.5526	1.22563	0.0002	0.00694839
ENSSSCT00000010367	ENSSSCG00000009457	-	chr11:48302560-48598619	13.2638	25.7825	-0.958903	5e-05	0.00233958
ENSSSCT00000030598	ENSSSCG00000026876	ABHD12	GL896323.1:26915-49675	33.0017	17.3833	0.924835	5e-05	0.00233958
ENSSSCT00000003692	ENSSSCG00000003326	PEG3	chr6:56621614-56629815	3.94898	1.92971	1.0331	0.0002	0.00694839
ENSSSCT00000003699	ENSSSCG00000003332	SDF4	chr6:57998324-58008413	70.7879	46.3236	0.611756	0.00235	0.0397991
ENSSSCT00000024426	ENSSSCG00000009967	PITPNB	chr14:48079113-48143499	13.2745	26.0495	-0.972602	0.0031	0.0480799
ENSSSCT00000024429	ENSSSCG00000022730	-	chr10:56675330-56686585	34.5582	117.108	-1.76074	5e-05	0.00233958
ENSSSCT00000000271	ENSSSCG00000000252	KRT8	chr5:18663338-18671193	53.0545	10.7095	2.30858	5e-05	0.00233958
ENSSSCT00000000272	ENSSSCG00000000253	KRT18	chr5:18725319-18729778	3.90781	0.853498	2.1949	5e-05	0.00233958
ENSSSCT00000017714	ENSSSCG00000016267	ITM2C	chr15:145293290-145307234	142.899	93.445	0.612804	0.00305	0.0475248
ENSSSCT00000027506	ENSSSCG00000025485	C1orf162	chr4:119057619-119064131	4.26918	13.196	-1.62807	5e-05	0.00233958
ENSSSCT00000006880	ENSSSCG00000006280	-	chr4:88164738-88173831	18.6374	34.2716	-0.878813	0.0014	0.0278436
ENSSSCT00000024859	ENSSSCG00000028047	-	chr6:110739416-110858569	7.97618	20.0378	-1.32895	5e-05	0.00233958
ENSSSCT00000011711	ENSSSCG00000010705	GMFG	chr14:143745489-143752509	215.346	126.926	0.762671	0.00045	0.0124486
ENSSSCT00000016291	ENSSSCG00000014934	CHORDC1	chr9:26043363-26060761	26.377	57.9626	-1.13584	5e-05	0.00233958
ENSSSCT00000010448	ENSSSCG00000009530	-	chr11:78361371-78368847	0.414975	1.261	-1.60347	5e-05	0.00233958
ENSSSCT00000010192	ENSSSCG00000009304	-	chr11:4209106-4211537	12.8814	25.3091	-0.974369	0.0003	0.00935832
ENSSSCT00000029604	ENSSSCG00000025425	FUK	GL894187.1:22142-37699	6.48943	3.85645	0.750817	0.00285	0.0454106
ENSSSCT00000011456	ENSSSCG00000010468	CPEB3	chr14:113191917-113352216	5.28397	10.2302	-0.953136	0.00035	0.0104708
ENSSSCT00000015342	ENSSSCG00000014045	-	chr2:82380098-82381085	29.6944	74.6928	-1.33078	5e-05	0.00233958
ENSSSCT00000015340	ENSSSCG00000014043	RAB24	chr2:82220163-82222343	49.0168	27.1196	0.853942	0.0001	0.0041022
ENSSSCT00000026922	ENSSSCG00000021742	-	GL892316.1:25773-31862	24.1105	12.9116	0.900994	5e-05	0.00233958
ENSSSCT00000000849	ENSSSCG00000000784	LRRK2	chr5:74510799-74656333	50.0214	87.6783	-0.809675	0.00025	0.0082395
ENSSSCT00000009520	ENSSSCG00000008701	LRPAP1	chr8:1826120-1842703	56.885	30.9564	0.877809	5e-05	0.00233958
ENSSSCT00000003713	ENSSSCG00000003344	VWA1	chr6:58299022-58304156	9.22179	5.39698	0.772894	0.0018	0.0330571
ENSSSCT00000007005	ENSSSCG00000006392	IGSF8	chr4:98335034-98342776	27.0441	12.0781	1.16293	5e-05	0.00233958
ENSSSCT00000019290	ENSSSCG00000017723	CCL2	chr12:42514167-42516128	15.7095	34.7635	-1.14594	5e-05	0.00233958
ENSSSCT00000025386	ENSSSCG00000023760	CLEC14A	chr7:66529030-66532065	19.0346	11.8067	0.689013	0.0014	0.0278436
ENSSSCT00000006875	ENSSSCG00000006276	CEBPD	chr4:87368560-87610320	100.5	61.6248	0.705605	0.0023	0.0393085
ENSSSCT00000006871	ENSSSCG00000024404	-	GL892804.2:4589-7508	2.30081	8.77144	-1.93067	5e-05	0.00233958
ENSSSCT00000030205	ENSSSCG00000023040	-	GL894124.2:3189-12350	2.33684	9.96787	-2.09273	0.0005	0.0134625
ENSSSCT00000028718	ENSSSCG00000025001	-	chr14:33562622-33585404	16.383	41.4127	-1.33787	0.0002	0.00694839
ENSSSCT00000017198	ENSSSCG00000015795	CCDC110	chr15:53276348-53285202	2.62403	8.10761	-1.62749	5e-05	0.00233958
ENSSSCT00000017193	ENSSSCG00000015790	SLC25A4	chr15:52922447-52926945	35.1058	21.826	0.685663	0.0016	0.0305587
ENSSSCT00000012340	ENSSSCG00000011272	RPL14	chr13:27103065-27106541	854.78	1454.99	-0.767387	0.00065	0.0163188
ENSSSCT00000008924	ENSSSCG00000008147	FHL2	chr3:51610399-51640594	38.677	16.6585	1.21522	5e-05	0.00233958
ENSSSCT00000008921	ENSSSCG00000008144	NCK2	chr3:51391129-51413776	64.7044	34.0441	0.926459	5e-05	0.00233958
ENSSSCT00000029442	ENSSSCG00000022339	-	GL895238.2:37188-39380	34.3393	108.944	-1.66565	5e-05	0.00233958
ENSSSCT00000017445	ENSSSCG00000016022	ZNF804A	chr15:99842479-99847872	0.891008	3.27249	-1.87688	5e-05	0.00233958
ENSSSCT00000010256	ENSSSCG00000009359	-	chr11:12818501-12827481	63.6599	161.623	-1.34418	5e-05	0.00233958
ENSSSCT00000009897	ENSSSCG00000009037	ZNF827	chr8:87915051-88097064	6.24999	11.5121	-0.88122	0.0011	0.023598
ENSSSCT00000028458	ENSSSCG00000027487	LAT2	chr3:11037021-11055319	56.9814	36.8306	0.629586	0.00225	0.0387352
ENSSSCT00000022416	ENSSSCG00000028815	-	GL893329.2:1935-29164	10.6171	20.5232	-0.950872	0.0005	0.0134625
ENSSSCT00000031373	ENSSSCG00000025208	RNF39	chr7:25145453-25150172	9.90005	2.98477	1.72981	5e-05	0.00233958
ENSSSCT00000019117	ENSSSCG00000017562	CACNA1G	chr12:26991572-27052564	0.588948	1.14131	-0.954482	0.00295	0.046399
ENSSSCT00000019113	ENSSSCG00000017558	TOB1	chr12:27309995-27311036	17.4461	33.9985	-0.962569	0.00015	0.00562659
ENSSSCT00000019110	ENSSSCG00000017555	LUC7L3	chr12:27142941-27170104	89.186	171.735	-0.945294	5e-05	0.00233958
ENSSSCT00000018246	ENSSSCG00000016762	-	chr18:57436683-57750413	3.6041	6.62176	-0.877577	0.00325	0.0495596
ENSSSCT00000018240	ENSSSCG00000016758	-	chr18:56219323-56255521	61.3805	35.8051	0.777614	0.0001	0.0041022
ENSSSCT00000033880	ENSSSCG00000012247	ATP6AP2	chrX:40369353-40398502	30.1718	14.4818	1.05896	0.00015	0.00562659
ENSSSCT00000017229	ENSSSCG00000015821	ADRB3	chr15:55482167-55484072	10.8486	5.57955	0.959288	0.0011	0.023598
ENSSSCT00000008483	ENSSSCG00000007738	ASL	chr3:16890466-16924488	5.52652	2.65616	1.05703	0.0026	0.0427346
ENSSSCT00000008480	ENSSSCG00000007735	RABGEF1	chr3:16560348-16629075	9.69979	20.4085	-1.07315	5e-05	0.00233958
ENSSSCT00000026692	ENSSSCG00000025922	-	chr13:56973511-56975919	47.8685	81.986	-0.7763	0.00075	0.0180862
ENSSSCT00000016572	ENSSSCG00000015206	CCDC15	chr9:57661818-57731502	5.91874	10.0219	-0.759788	0.00055	0.0145015
ENSSSCT00000029878	ENSSSCG00000029981	-	chr5:45950176-45966482	3.20147	11.0561	-1.78803	5e-05	0.00233958
ENSSSCT00000029876	ENSSSCG00000021632	-	GL894031.1:190962-208617	42.4849	67.4513	-0.666897	0.0017	0.031837
ENSSSCT00000028699	ENSSSCG00000021433	-	JH118921.1:3357-16993	42.1684	82.1256	-0.96167	0.00145	0.0285343
ENSSSCT00000029252	ENSSSCG00000025254	ZNF624	chr12:62113306-62132250	11.4909	18.424	-0.681093	0.00165	0.0311763
ENSSSCT00000008776	ENSSSCG00000008008	STUB1	chr3:41382553-41384840	35.4363	17.4483	1.02214	5e-05	0.00233958
ENSSSCT00000008772	ENSSSCG00000008004	FAM173A	chr3:41418620-41422752	7.17984	3.77666	0.926842	0.00025	0.0082395
ENSSSCT00000012689	ENSSSCG00000011593	-	chr13:76269765-76452182	12.519	26.6366	-1.08929	5e-05	0.00233958
ENSSSCT00000005049	ENSSSCG00000004570	TPM1	chr1:120217105-120240145	206.854	133.025	0.63692	0.002	0.0357184
ENSSSCT00000010683	ENSSSCG00000009744	SFSWAP	chr14:24981763-25059565	14.7522	26.1498	-0.825864	5e-05	0.00233958
ENSSSCT00000004085	ENSSSCG00000003687	EPB41L3	chr6:94749952-94835636	16.4658	32.1807	-0.966721	5e-05	0.00233958
ENSSSCT00000004080	ENSSSCG00000003682	ANKRD12	chr6:92036188-92126942	52.1277	89.5884	-0.781263	0.00075	0.0180862
ENSSSCT00000001568	ENSSSCG00000001426	STK19	chr7:27744801-27751975	10.1373	5.03483	1.00966	0.00145	0.0285343
ENSSSCT00000001564	ENSSSCG00000024914	CFB	chr7:27771731-27777630	19.9141	2.39374	3.05645	5e-05	0.00233958
ENSSSCT00000005026	ENSSSCG00000004550	OAZ2	chr1:118156745-118170277	36.6483	22.7085	0.690511	0.00125	0.0257802
ENSSSCT00000002036	ENSSSCG00000001817	FURIN	chr7:58495233-58502440	57.147	32.1375	0.830418	5e-05	0.00233958
ENSSSCT00000004868	ENSSSCG00000004405	-	chr1:85452457-85539996	11.2693	20.8102	-0.884896	0.0002	0.00694839
ENSSSCT00000007517	ENSSSCG00000006864	CDC14A	chr4:129251463-129503638	18.5852	31.7402	-0.772158	0.00105	0.0228259
ENSSSCT00000001007	ENSSSCG00000000922	-	chr5:98745826-98834131	47.1896	78.1331	-0.727465	0.0009	0.0204684
ENSSSCT00000016981	ENSSSCG00000015588	ANGEL2	chr9:143381056-143398326	26.9697	47.6401	-0.820835	0.0001	0.0041022
ENSSSCT00000016982	ENSSSCG00000015589	VASH2	chr9:143403748-143438248	2.18923	5.4221	-1.30843	0.0001	0.0041022
ENSSSCT00000016987	ENSSSCG00000015594	-	chr9:143623162-143635841	13.2517	7.04639	0.911223	0.0025	0.0415749
ENSSSCT00000026159	ENSSSCG00000023871	-	chr13:122422784-122650063	6.78718	23.0106	-1.76142	5e-05	0.00233958
ENSSSCT00000014856	ENSSSCG00000013602	HNRNPM	chr2:71180162-71225240	105.579	54.8102	0.945807	5e-05	0.00233958
ENSSSCT00000028089	ENSSSCG00000025486	MDH2	chr3:9953217-9965969	65.0186	38.9724	0.7384	0.00025	0.0082395
ENSSSCT00000028335	ENSSSCG00000027552	-	chrX:86412495-86693109	94.7521	180.644	-0.93092	5e-05	0.00233958
ENSSSCT00000028334	ENSSSCG00000030124	-	chr5:45907925-45919464	7.30408	14.5368	-0.992935	0.00155	0.029964
ENSSSCT00000012721	ENSSSCG00000011624	MCM2	chr13:80148531-80168594	19.1772	9.60406	0.997675	5e-05	0.00233958
ENSSSCT00000012728	ENSSSCG00000011631	UBA5	chr13:81528677-81538664	32.68	18.7731	0.799744	0.00105	0.0228259
ENSSSCT00000006027	ENSSSCG00000005481	-	chr1:284993314-284997004	26.7299	15.9377	0.746016	0.00145	0.0285343
ENSSSCT00000004541	ENSSSCG00000004106	-	chr1:18600334-18633703	23.9994	43.7044	-0.864777	5e-05	0.00233958
ENSSSCT00000002263	ENSSSCG00000002023	PABPN1	chr7:80984359-80988312	77.3063	126.656	-0.712253	0.0009	0.0204684
ENSSSCT00000031628	ENSSSCG00000025627	-	GL894943.1:11970-36230	9.59982	32.9634	-1.77979	5e-05	0.00233958
ENSSSCT00000006567	ENSSSCG00000005984	ZHX1	chr4:16863453-16866072	39.6942	62.7337	-0.660311	0.00095	0.0212556
ENSSSCT00000012405	ENSSSCG00000011329	-	chr13:33067120-33120110	32.0928	19.4607	0.721686	0.00095	0.0212556
ENSSSCT00000017116	ENSSSCG00000015716	MARCO	chr15:28139545-28177787	50.618	19.8437	1.35097	0.00135	0.0271896
ENSSSCT00000017118	ENSSSCG00000015718	C2orf76	chr15:28517963-28578003	5.80795	13.994	-1.26871	0.0009	0.0204684
ENSSSCT00000018774	ENSSSCG00000017245	CDC42EP4	chr12:7918388-7939265	38.7049	19.8455	0.963706	5e-05	0.00233958
ENSSSCT00000008302	ENSSSCG00000007568	IQCE	chr3:2124745-2162600	5.48092	9.20482	-0.74797	0.002	0.0357184
ENSSSCT00000008308	ENSSSCG00000007572	LFNG	chr3:2208307-2216863	52.4805	31.7112	0.726789	0.0003	0.00935832
ENSSSCT00000001524	ENSSSCG00000024161	SLA-7	chr7:27614059-27617558	21.3091	11.2853	0.917023	0.0009	0.0204684
ENSSSCT00000010565	ENSSSCG00000009637	-	chr14:7996224-8001752	19.0946	34.8806	-0.869259	0.0015	0.0292555
ENSSSCT00000018484	ENSSSCG00000016974	MAP1B	chr16:52391815-52489863	4.60845	9.12272	-0.985181	5e-05	0.00233958
ENSSSCT00000030551	ENSSSCG00000021023	SCAF4	chr13:205632458-205690752	17.9749	35.4056	-0.977993	5e-05	0.00233958
ENSSSCT00000023536	ENSSSCG00000024136	AMPH	chr9:119651624-119751221	14.2221	5.87889	1.27452	5e-05	0.00233958
ENSSSCT00000023537	ENSSSCG00000029251	-	chr13:33948537-33951875	7.9711	15.2747	-0.93829	5e-05	0.00233958
ENSSSCT00000004369	ENSSSCG00000003950	TIE1	chr6:155288382-155321728	25.7174	13.2387	0.95798	5e-05	0.00233958
ENSSSCT00000026803	ENSSSCG00000022551	-	chr7:90637353-90675869	1.97697	4.29128	-1.11812	0.0011	0.023598
ENSSSCT00000024511	ENSSSCG00000021730	-	GL896191.1:4148-5781	13.3363	7.44919	0.840198	0.00235	0.0397991
ENSSSCT00000031188	ENSSSCG00000029113	RNF219	chr11:55432252-55475980	23.5886	39.462	-0.742374	0.0004	0.0114389
ENSSSCT00000032192	ENSSSCG00000025611	-	JH118963.1:42884-57352	67.0599	128.247	-0.935398	5e-05	0.00233958
ENSSSCT00000016863	ENSSSCG00000015480	PRRC2C	chr9:125431811-125532069	62.021	105.845	-0.771129	0.00165	0.0311763
ENSSSCT00000023732	ENSSSCG00000028220	-	JH118486.1:63167-70831	5.74497	2.3137	1.3121	5e-05	0.00233958
ENSSSCT00000017092	ENSSSCG00000015692	-	chr15:18646707-18802995	16.2525	32.3583	-0.993476	5e-05	0.00233958
ENSSSCT00000017097	ENSSSCG00000015697	CCNT2	chr15:19431038-19473796	22.3211	55.887	-1.3241	5e-05	0.00233958
ENSSSCT00000029567	ENSSSCG00000021419	-	chr5:103774481-103798846	7.40472	12.8887	-0.799587	0.00215	0.0376149
ENSSSCT00000012576	ENSSSCG00000011493	ATXN7	chr13:49908407-49965712	16.5047	25.5897	-0.63269	0.0011	0.023598
ENSSSCT00000008804	ENSSSCG00000008035	GFER	chr3:42196740-42199790	10.404	6.14081	0.76064	0.00275	0.0442836
ENSSSCT00000011003	ENSSSCG00000010042	ZNF280B	chr14:52311348-52313144	9.00602	22.2214	-1.30299	5e-05	0.00233958
ENSSSCT00000004003	ENSSSCG00000003608	LCK	chr6:82831192-82921450	76.1819	41.4525	0.87799	0.0012	0.0250828
ENSSSCT00000005376	ENSSSCG00000004870	-	chr1:165529516-165548510	86.7959	51.1848	0.76191	0.0006	0.0154606
ENSSSCT00000009445	ENSSSCG00000008633	PDIA6	chr3:134581675-134604304	80.7531	44.282	0.866796	5e-05	0.00233958
ENSSSCT00000009443	ENSSSCG00000008631	PQLC3	chr3:134207304-134219635	15.2082	28.5856	-0.910435	5e-05	0.00233958
ENSSSCT00000010066	ENSSSCG00000009193	SMARCAD1	chr8:134696173-134777513	17.6697	29.3295	-0.731073	0.0002	0.00694839
ENSSSCT00000009992	ENSSSCG00000009125	ANK2	chr8:117354891-117671790	1.93478	3.1049	-0.682372	0.0018	0.0330571
ENSSSCT00000014529	ENSSSCG00000013303	ABTB2	chr2:28946534-29149593	5.67384	3.18739	0.831951	0.0005	0.0134625
ENSSSCT00000018654	ENSSSCG00000017136	TBCD	chr12:287865-410910	25.4115	15.7321	0.691767	0.0004	0.0114389
ENSSSCT00000001859	ENSSSCG00000001667	ZNF318	chr7:43857572-43889096	15.4826	28.0121	-0.855406	5e-05	0.00233958
ENSSSCT00000001851	ENSSSCG00000001660	PTK7	chr7:43676801-43706024	46.1585	27.3242	0.756416	0.00015	0.00562659
ENSSSCT00000012035	ENSSSCG00000010994	-	chr10:37409115-37429137	29.2566	48.1956	-0.72014	0.0006	0.0154606
ENSSSCT00000002576	ENSSSCG00000002314	-	chr7:99860647-99938309	58.0493	22.1588	1.3894	5e-05	0.00233958
ENSSSCT00000003625	ENSSSCG00000003264	CNOT3	chr6:53227260-53248375	9.26981	17.2542	-0.896333	0.00025	0.0082395
ENSSSCT00000003628	ENSSSCG00000003267	MBOAT7	chr6:53263391-53279443	19.9718	11.9665	0.738955	0.00055	0.0145015
ENSSSCT00000011768	ENSSSCG00000010756	MGMT	chr14:150607122-150887541	17.611	8.12565	1.11592	5e-05	0.00233958
ENSSSCT00000024726	ENSSSCG00000022780	-	chr1:283440943-283479545	19.6594	33.6807	-0.776704	0.0003	0.00935832
ENSSSCT00000022765	ENSSSCG00000030305	SLC15A2	chr13:148222429-148259036	8.66116	19.5957	-1.1779	5e-05	0.00233958
ENSSSCT00000033958	ENSSSCG00000015368	HDAC9	chr9:96806465-96960969	16.6871	50.5931	-1.60021	0.00055	0.0145015
ENSSSCT00000011904	ENSSSCG00000010881	-	chr10:21700900-21701329	42.4635	80.438	-0.921654	0.0004	0.0114389
ENSSSCT00000015031	ENSSSCG00000013757	C19orf53	chr2:65669723-65673691	40.8895	72.1685	-0.819639	0.0001	0.0041022
ENSSSCT00000017689	ENSSSCG00000016245	-	chr15:142504567-142537037	10.5188	4.14986	1.34183	5e-05	0.00233958
ENSSSCT00000017536	ENSSSCG00000016106	-	chr15:116230363-116266946	2.07042	0.873153	1.24562	0.00145	0.0285343
ENSSSCT00000005270	ENSSSCG00000004771	CHST14	chr1:145931050-145932181	12.9206	6.67611	0.952592	0.0014	0.0278436
ENSSSCT00000030170	ENSSSCG00000028382	PCDHGA12	chr2:149276951-149279387	7.41804	13.6043	-0.874958	0.00015	0.00562659
ENSSSCT00000007659	ENSSSCG00000006994	-	chr17:6277560-6295164	43.5418	71.3427	-0.712364	0.0002	0.00694839
ENSSSCT00000000383	ENSSSCG00000000361	CD63	chr5:22652126-22656079	208.49	73.2495	1.50908	0.00075	0.0180862
ENSSSCT00000024021	ENSSSCG00000030483	-	chr1:141621937-141627673	47.3573	124.952	-1.39971	5e-05	0.00233958
ENSSSCT00000024020	ENSSSCG00000023758	-	chr5:41169331-41170105	6.09085	1.81829	1.74406	0.00115	0.0243419
ENSSSCT00000025993	ENSSSCG00000024335	OR10J5	chr4:98937543-98939708	0.499882	1.47255	-1.55865	0.00115	0.0243419
ENSSSCT00000008386	ENSSSCG00000007646	LAMTOR4	chr3:7364229-7366880	92.5958	57.2592	0.69344	0.00105	0.0228259
ENSSSCT00000028908	ENSSSCG00000029166	-	chr15:115686313-115690199	10.3129	17.8773	-0.793682	0.00135	0.0271896
ENSSSCT00000028903	ENSSSCG00000024583	-	chrX:103689318-103704424	15.8252	6.87238	1.20334	0.00025	0.0082395
ENSSSCT00000026051	ENSSSCG00000025145	-	GL896470.2:7204-24257	0.938604	3.39097	-1.85311	5e-05	0.00233958
ENSSSCT00000023024	ENSSSCG00000021399	HIST2H2AA3	chr4:108523556-108524095	1066.31	629.618	0.760082	0.00035	0.0104708
ENSSSCT00000017315	ENSSSCG00000015902	-	chr15:79683635-79795742	9.61245	45.2305	-2.23432	5e-05	0.00233958
ENSSSCT00000017314	ENSSSCG00000015901	GRB14	chr15:79274181-79322338	5.75995	16.9228	-1.55484	5e-05	0.00233958
ENSSSCT00000028270	ENSSSCG00000026326	CCNF	chr3:42640730-42658428	7.40304	4.13184	0.841335	0.00035	0.0104708
ENSSSCT00000018922	ENSSSCG00000017383	AOC3	chr12:20231726-20236169	17.9257	7.41292	1.27391	5e-05	0.00233958
ENSSSCT00000012444	ENSSSCG00000011366	SLC25A20	chr13:34777398-34804791	39.7725	21.5229	0.885899	5e-05	0.00233958
ENSSSCT00000005454	ENSSSCG00000004942	TIPIN	chr1:182108935-182125759	7.11371	13.1316	-0.88437	0.0002	0.00694839
ENSSSCT00000014139	ENSSSCG00000012934	-	chr2:4867365-4875351	17.0545	7.29994	1.22419	0.0007	0.0172003
ENSSSCT00000009171	ENSSSCG00000008376	COMMD1	chr3:83690952-83749571	30.0491	15.3897	0.965355	0.0016	0.0305587
ENSSSCT00000004605	ENSSSCG00000004166	AHI1	chr1:32049105-32243731	14.7502	31.2445	-1.08287	5e-05	0.00233958
ENSSSCT00000002101	ENSSSCG00000001876	IMP3	chr7:62712259-62713394	36.0212	20.7897	0.792976	0.00095	0.0212556
ENSSSCT00000002109	ENSSSCG00000001884	COMMD4	chr7:62965338-62971658	21.5635	11.9952	0.846136	0.00075	0.0180862
ENSSSCT00000009821	ENSSSCG00000008966	PARM1	chr8:75007834-75040223	16.2202	51.2733	-1.66042	5e-05	0.00233958
ENSSSCT00000003278	ENSSSCG00000002955	CATSPERG	chr6:42753691-42782998	0.558948	1.50503	-1.42901	0.00045	0.0124486
ENSSSCT00000006730	ENSSSCG00000006137	WWP1	chr4:55305130-55403541	30.1433	46.2281	-0.616935	0.0015	0.0292555
ENSSSCT00000006737	ENSSSCG00000006144	C8orf59	chr4:56483973-56527980	11.0054	21.7359	-0.981871	0.0002	0.00694839
ENSSSCT00000024969	ENSSSCG00000027389	-	chr18:42190500-42212634	8.99125	17.6811	-0.975612	5e-05	0.00233958
ENSSSCT00000016762	ENSSSCG00000015387	TRA2A	chr9:101626620-101651258	44.378	81.0058	-0.868182	5e-05	0.00233958
ENSSSCT00000016766	ENSSSCG00000015391	CROT	chr9:102743696-102788243	11.9356	7.4949	0.671292	0.00275	0.0442836
ENSSSCT00000013078	ENSSSCG00000011952	-	chr13:166892682-166899134	1091.94	676.016	0.691769	0.00115	0.0243419
ENSSSCT00000011568	ENSSSCG00000010575	PPRC1	chr14:122989821-123005689	5.00251	11.3657	-1.18396	0.0005	0.0134625
ENSSSCT00000011566	ENSSSCG00000010573	HPS6	chr14:122933890-122936445	7.51492	4.17071	0.849463	0.0007	0.0172003
ENSSSCT00000011564	ENSSSCG00000010571	C10orf76	chr14:122727504-122924928	8.88501	13.879	-0.643453	0.00195	0.0350025
ENSSSCT00000015453	ENSSSCG00000014149	MEF2C	chr2:98794387-98885272	33.9462	58.8623	-0.794093	0.0002	0.00694839
ENSSSCT00000005554	ENSSSCG00000005038	PSMC6	chr1:202599688-202625517	50.5049	32.074	0.65502	0.003	0.0469298
ENSSSCT00000005558	ENSSSCG00000005042	-	chr1:202833908-202873552	73.3172	113.014	-0.624277	0.00315	0.0486298
ENSSSCT00000009320	ENSSSCG00000008516	DPY30	chr3:114427337-114440320	40.8642	73.2746	-0.842477	0.00025	0.0082395
ENSSSCT00000027940	ENSSSCG00000028662	-	chr5:55777614-55970600	7.17763	3.93962	0.865453	0.0028	0.0448501
ENSSSCT00000022818	ENSSSCG00000028272	-	chr5:16524559-16573127	11.8667	23.8896	-1.00946	0.0002	0.00694839
ENSSSCT00000022819	ENSSSCG00000024151	-	chr6:90571461-90592504	7.56921	17.4715	-1.20679	0.00035	0.0104708
ENSSSCT00000031717	ENSSSCG00000029849	S1PR1	GL893226.1:113841-114990	30.0106	73.1079	-1.28455	5e-05	0.00233958
ENSSSCT00000031712	ENSSSCG00000022729	KLHL6	chr13:130828812-130850584	18.3508	29.3877	-0.679368	0.0008	0.0188415
ENSSSCT00000032254	ENSSSCG00000008406	CCDC88A	chr3:90623417-90726404	10.7992	24.0455	-1.15484	0.0021	0.0370256
ENSSSCT00000006949	ENSSSCG00000006341	SH2D1B	chr4:95921816-95926281	174.435	75.9253	1.20004	0.00035	0.0104708
ENSSSCT00000025456	ENSSSCG00000024265	-	chr13:17880070-17902684	104.932	193.109	-0.879956	0.00315	0.0486298
ENSSSCT00000025452	ENSSSCG00000010329	-	chr14:88066511-88307455	21.476	35.1451	-0.710599	0.00165	0.0311763
ENSSSCT00000026222	ENSSSCG00000024315	-	chr2:53864637-53868865	29.1812	15.3379	0.927934	0.0023	0.0393085
ENSSSCT00000027574	ENSSSCG00000024312	ID4	chr7:16178088-16182991	8.9833	15.9743	-0.830434	0.0001	0.0041022
ENSSSCT00000027572	ENSSSCG00000026732	-	chr7:27962236-27970347	11.6718	4.77684	1.2889	5e-05	0.00233958
ENSSSCT00000024881	ENSSSCG00000030672	ZNF692	chr2:55188352-55196960	4.99649	8.79786	-0.816236	0.0019	0.0342988
ENSSSCT00000032536	ENSSSCG00000022737	-	GL896304.2:7388-8943	10.0706	3.28763	1.61503	5e-05	0.00233958
ENSSSCT00000027688	ENSSSCG00000026760	GZMM	GL893220.1:37248-43519	14.5816	7.22809	1.01246	0.0019	0.0342988
ENSSSCT00000012233	ENSSSCG00000011171	-	chr10:76997765-77003512	46.8185	29.0153	0.690267	0.00095	0.0212556
ENSSSCT00000025866	ENSSSCG00000020663	-	chr18:5538429-5550748	27.726	54.5231	-0.975631	5e-05	0.00233958
ENSSSCT00000010491	ENSSSCG00000009570	MPHOSPH8	chr11:86858325-86894015	19.8401	30.0444	-0.598674	0.00315	0.0486298
ENSSSCT00000016263	ENSSSCG00000014907	CREBZF	chr9:21863870-21864935	45.218	26.5363	0.768932	0.0006	0.0154606
ENSSSCT00000018399	ENSSSCG00000016894	ARL15	chr16:35278524-35417710	27.202	70.8632	-1.38132	5e-05	0.00233958
ENSSSCT00000008014	ENSSSCG00000007324	SOGA1	chr17:45467692-45539349	12.1773	7.60412	0.679337	0.0011	0.023598
ENSSSCT00000009651	ENSSSCG00000008821	SLAIN2	chr8:40288823-40365309	14.175	22.0658	-0.638467	0.00325	0.0495596
ENSSSCT00000029238	ENSSSCG00000027810	-	chr2:88734257-88766632	58.5153	102.567	-0.809677	0.0001	0.0041022
ENSSSCT00000006323	ENSSSCG00000005751	COL5A1	chr1:308064162-308174334	53.1418	23.7996	1.15891	5e-05	0.00233958
ENSSSCT00000006326	ENSSSCG00000005752	PAEP	chr1:308664852-308669074	141.393	85.9947	0.717396	0.0005	0.0134625
ENSSSCT00000028568	ENSSSCG00000029058	C14H10orf116	chr14:95183008-95185230	140.829	34.8363	2.01528	5e-05	0.00233958
ENSSSCT00000005728	ENSSSCG00000005196	-	chr1:239641565-239643734	1.43967	0	inf	5e-05	0.00233958
ENSSSCT00000000309	ENSSSCG00000000288	-	chr5:20329596-20333769	354.338	223.59	0.664269	0.0021	0.0370256
ENSSSCT00000000877	ENSSSCG00000000808	-	chr5:80039268-80050523	14.2623	41.3679	-1.53631	5e-05	0.00233958
ENSSSCT00000000870	ENSSSCG00000000802	NELL2	chr5:78417881-78687030	103.364	57.3508	0.849846	5e-05	0.00233958
ENSSSCT00000026974	ENSSSCG00000026710	CARHSP1	chr3:34775136-34780863	20.5446	13.0195	0.658084	0.00205	0.0363153
ENSSSCT00000009511	ENSSSCG00000008693	NOP14	chr8:1298933-1369770	18.8111	12.1654	0.6288	0.00325	0.0495596
ENSSSCT00000032358	ENSSSCG00000030491	ZNF830	chr12:41732711-41734148	24.0796	38.584	-0.680195	0.00115	0.0243419
ENSSSCT00000031520	ENSSSCG00000021407	-	chr2:64260413-64277236	0.579919	1.78642	-1.62315	0.0001	0.0041022
ENSSSCT00000017392	ENSSSCG00000015973	ATP5G3	chr15:90317365-90321215	48.0017	25.5817	0.907976	0.0001	0.0041022
ENSSSCT00000017391	ENSSSCG00000015972	-	chr15:90260303-90303432	66.9428	123.046	-0.878192	5e-05	0.00233958
ENSSSCT00000017395	ENSSSCG00000015976	LNPK	chr15:91041839-91116915	13.7485	24.0285	-0.805479	0.00035	0.0104708
ENSSSCT00000033583	ENSSSCG00000006000	TAF2	chr4:20215554-20284818	25.0119	39.225	-0.649156	0.0012	0.0250828
ENSSSCT00000033589	ENSSSCG00000011946	ALCAM	chr13:163247243-163247801	25.8436	9.27114	1.47899	5e-05	0.00233958
ENSSSCT00000028764	ENSSSCG00000025243	SGIP1	GL895308.2:181736-303300	1.09442	2.65314	-1.27754	0.0005	0.0134625
ENSSSCT00000012370	ENSSSCG00000011299	CLEC3B	chr13:31097019-31106760	101.922	48.7926	1.06273	5e-05	0.00233958
ENSSSCT00000019495	ENSSSCG00000017913	PSMB6	chr12:54317036-54319097	66.1006	38.277	0.788185	0.0004	0.0114389
ENSSSCT00000010840	ENSSSCG00000009890	MAPKAPK5	chr14:42329054-42362473	27.5225	56.2172	-1.0304	5e-05	0.00233958
ENSSSCT00000011133	ENSSSCG00000010167	MAP10	chr14:62092195-62094889	8.82671	17.5434	-0.99098	5e-05	0.00233958
ENSSSCT00000004178	ENSSSCG00000003775	RABGGTB	chr6:127497459-127506518	26.851	16.0236	0.744777	0.0006	0.0154606
ENSSSCT00000015728	ENSSSCG00000014391	ARAP3	chr2:149506499-149530200	17.8924	10.9195	0.712438	0.00035	0.0104708
ENSSSCT00000015722	ENSSSCG00000014385	PCDHGC5	chr2:149342964-149356492	2.13145	4.61342	-1.114	0.0004	0.0114389
ENSSSCT00000002630	ENSSSCG00000002366	NPC2	chr7:103573073-103582623	58.4445	36.2652	0.688479	0.0011	0.023598
ENSSSCT00000003588	ENSSSCG00000003229	ETFB	chr6:51672741-51688479	42.25	19.4961	1.11577	0.00015	0.00562659
ENSSSCT00000013187	ENSSSCG00000012055	MORC3	chr13:210024233-210065080	30.6069	49.9362	-0.706227	0.00035	0.0104708
ENSSSCT00000007466	ENSSSCG00000006815	-	GL893393.2:11833-20477	50.2732	87.8452	-0.805176	5e-05	0.00233958
ENSSSCT00000022444	ENSSSCG00000024987	NR3C2	chr8:85602110-85645631	3.87086	9.30539	-1.26541	0.00175	0.0324199
ENSSSCT00000000114	ENSSSCG00000000108	TMEM184B	chr5:6915996-6962500	10.247	18.4926	-0.851743	0.00065	0.0163188
ENSSSCT00000027259	ENSSSCG00000030141	-	GL894924.2:244-5272	11.1299	17.6219	-0.662929	0.0013	0.0264339
ENSSSCT00000027258	ENSSSCG00000022112	DOCK9	chr11:74997783-75158789	32.1028	54.4623	-0.762559	0.0003	0.00935832
ENSSSCT00000031304	ENSSSCG00000023891	GRM7	chr13:70590016-71008682	10.8043	17.6451	-0.707661	0.0022	0.0381848
ENSSSCT00000031309	ENSSSCG00000030543	COTL1	GL895339.1:14933-61203	185.553	108.503	0.774094	0.00045	0.0124486
ENSSSCT00000008261	ENSSSCG00000007530	PPP1R3D	chr17:67408903-67409803	11.5995	4.94257	1.23073	0.0005	0.0134625
ENSSSCT00000027871	ENSSSCG00000028165	-	GL893076.2:69355-85478	9.55002	19.5703	-1.03509	5e-05	0.00233958
ENSSSCT00000027870	ENSSSCG00000030160	-	chr13:217835233-217887335	174.366	86.1167	1.01776	5e-05	0.00233958
ENSSSCT00000027876	ENSSSCG00000020962	DYNLL2	chr12:35383128-35390288	29.8263	18.0902	0.721377	0.0007	0.0172003
ENSSSCT00000017210	ENSSSCG00000015803	CYP4V2	chr15:53758511-53771282	11.5488	20.6732	-0.840023	0.00085	0.0195978
ENSSSCT00000026640	ENSSSCG00000020702	SENP6	chr1:101173632-101227355	49.8536	79.4899	-0.673075	0.00115	0.0243419
ENSSSCT00000027113	ENSSSCG00000023851	-	chr17:469379-477111	3.08719	7.20862	-1.22343	0.00015	0.00562659
ENSSSCT00000027115	ENSSSCG00000027840	-	chr2:58729803-58747259	54.3011	30.0604	0.853115	0.0001	0.0041022
ENSSSCT00000005884	ENSSSCG00000005345	PAX5	chr1:265438441-265622096	25.4574	44.3416	-0.800576	0.00045	0.0124486
ENSSSCT00000005885	ENSSSCG00000005346	ZCCHC7	chr1:265851530-266021320	14.1115	22.4993	-0.673007	0.001	0.0220024
ENSSSCT00000011309	ENSSSCG00000010331	ANXA11	chr14:88448384-88490746	66.1913	43.5547	0.603814	0.00255	0.0421855
ENSSSCT00000010657	ENSSSCG00000009720	DDX60	chr14:22292406-22365368	17.7033	31.0574	-0.810923	0.00015	0.00562659
ENSSSCT00000010652	ENSSSCG00000009716	SH3RF1	chr14:21716191-21844884	6.05502	10.0666	-0.733368	0.00275	0.0442836
ENSSSCT00000030728	ENSSSCG00000029362	CHMP2A	GL895345.1:57-843	124.196	60.9223	1.02757	5e-05	0.00233958
ENSSSCT00000003953	ENSSSCG00000003559	-	chr6:77607450-77612795	60.1123	97.4375	-0.696817	0.00055	0.0145015
ENSSSCT00000015975	ENSSSCG00000014624	ARFIP2	chr9:3908517-3913433	11.3781	6.64539	0.775832	0.00175	0.0324199
ENSSSCT00000007200	ENSSSCG00000006572	NPR1	chr4:104855491-104870669	4.43811	2.17316	1.03015	0.0003	0.00935832
ENSSSCT00000005071	ENSSSCG00000004590	-	chr1:125211006-125223217	20.0148	35.4393	-0.824282	0.0002	0.00694839
ENSSSCT00000005070	ENSSSCG00000004589	RNF111	chr1:124961866-125109541	20.0254	31.9909	-0.675828	0.00055	0.0145015
ENSSSCT00000031022	ENSSSCG00000027092	-	chr9:79940985-79965334	16.2717	35.1269	-1.11021	5e-05	0.00233958
ENSSSCT00000000733	ENSSSCG00000000675	C1R	GL894246.2:7850-18701	226.118	134.868	0.745531	0.0003	0.00935832
ENSSSCT00000002395	ENSSSCG00000002141	-	chr7:83521188-83523408	13.9644	28.7534	-1.04198	0.0004	0.0114389
ENSSSCT00000031796	ENSSSCG00000026781	-	GL896438.1:1371-10161	15.6229	8.84912	0.820054	0.00105	0.0228259
ENSSSCT00000030778	ENSSSCG00000026274	-	chr1:225622809-225664764	20.011	36.092	-0.850883	0.00045	0.0124486
ENSSSCT00000002804	ENSSSCG00000002525	TRAF3	chr7:128907874-129006770	10.4648	17.8581	-0.771041	0.00035	0.0104708
ENSSSCT00000031806	ENSSSCG00000021560	UBE2I	chr3:41959477-41966997	39.6944	64.833	-0.707792	0.00085	0.0195978
ENSSSCT00000031800	ENSSSCG00000027282	-	JH118992.1:16545-21903	51.6254	30.7932	0.745471	0.001	0.0220024
ENSSSCT00000008090	ENSSSCG00000007391	MATN4	chr17:53223743-53233619	1.36892	0.11458	3.57861	0.00145	0.0285343
ENSSSCT00000035918	ENSSSCG00000006979	MSR1	chr17:4110395-4191497	31.3845	8.96906	1.80702	5e-05	0.00233958
ENSSSCT00000018649	ENSSSCG00000017131	FN3K	chr12:274515-287165	2.69264	1.03667	1.37706	0.0023	0.0393085
ENSSSCT00000012922	ENSSSCG00000011810	-	chr13:134660902-134684897	8.37674	15.4445	-0.882633	5e-05	0.00233958
ENSSSCT00000023333	ENSSSCG00000029866	CCDC112	chr2:124337482-124368895	2.7052	6.18797	-1.19373	5e-05	0.00233958
ENSSSCT00000013802	ENSSSCG00000012623	SLC25A6	chrX:113743300-113746206	63.7987	38.5703	0.726037	0.0008	0.0188415
ENSSSCT00000028309	ENSSSCG00000025117	ATN1	chr5:66219446-66232942	11.3841	18.4832	-0.699189	0.00135	0.0271896
ENSSSCT00000005636	ENSSSCG00000005113	-	chr1:216638627-216665184	18.3641	31.2021	-0.76476	0.0026	0.0427346
ENSSSCT00000007838	ENSSSCG00000007165	MRPS26	chr17:36999750-37002049	28.9286	17.6853	0.70995	0.00185	0.0336543
ENSSSCT00000015311	ENSSSCG00000014016	SQSTM1	chr2:80296799-80329991	185.535	100.299	0.887389	5e-05	0.00233958
ENSSSCT00000015312	ENSSSCG00000014017	MGAT4B	chr2:80349826-80364466	66.843	34.8101	0.94127	5e-05	0.00233958
ENSSSCT00000014042	ENSSSCG00000012847	TALDO1	chr2:201531-209654	132.26	62.8489	1.07341	5e-05	0.00233958
ENSSSCT00000014041	ENSSSCG00000012846	PDDC1	chr2:193623-200363	18.5613	10.6614	0.7999	0.00015	0.00562659
ENSSSCT00000006018	ENSSSCG00000005472	SLC46A2	chr1:284368641-284379226	4.5717	2.20197	1.05393	0.0006	0.0154606
ENSSSCT00000009596	ENSSSCG00000008771	C4orf19	chr8:30512256-30515528	8.70538	3.54704	1.29529	0.00035	0.0104708
ENSSSCT00000009595	ENSSSCG00000008770	NWD2	chr8:30403814-30422795	2.46287	1.30336	0.918104	0.00165	0.0311763
ENSSSCT00000031617	ENSSSCG00000029773	HIST1H4L	chr7:23104553-23104865	906.543	431.986	1.06939	5e-05	0.00233958
ENSSSCT00000006828	ENSSSCG00000006231	CHD7	chr4:79031983-79152558	13.642	22.657	-0.731899	0.00045	0.0124486
ENSSSCT00000025555	ENSSSCG00000022680	-	chr1:149907905-149974965	6.22053	10.9287	-0.813011	0.00015	0.00562659
ENSSSCT00000022688	ENSSSCG00000020790	-	chr15:153946103-153950517	47.1501	19.9663	1.23969	5e-05	0.00233958
ENSSSCT00000036483	ENSSSCG00000015045	NCAM1	chr9:45725935-45795212	1.15728	2.61952	-1.17856	0.0002	0.00694839
ENSSSCT00000030250	ENSSSCG00000021461	SNF8	chr12:25108598-25118615	39.3781	16.8238	1.22689	5e-05	0.00233958
ENSSSCT00000035598	ENSSSCG00000006381	CD84	chr4:97824477-97853630	20.3828	58.8598	-1.52993	0.00145	0.0285343
ENSSSCT00000023642	ENSSSCG00000029073	CACNB4	GL892755.1:68292-119829	5.1764	13.9501	-1.43025	5e-05	0.00233958
ENSSSCT00000008971	ENSSSCG00000008192	TMEM131	chr3:58923016-59040071	40.9795	75.7352	-0.886062	5e-05	0.00233958
ENSSSCT00000011647	ENSSSCG00000010648	CCDC186	chr14:135593210-135641867	35.7393	62.2065	-0.799556	5e-05	0.00233958
ENSSSCT00000011646	ENSSSCG00000010647	ADRB1	chr14:135520691-135522044	38.7938	23.1993	0.741743	0.00065	0.0163188
ENSSSCT00000009755	ENSSSCG00000008909	-	chr8:58659341-58698260	34.6385	71.344	-1.04241	5e-05	0.00233958
ENSSSCT00000014453	ENSSSCG00000013233	CELF1	chr2:16317461-16327975	29.1054	46.3348	-0.670809	0.0019	0.0342988
ENSSSCT00000014452	ENSSSCG00000013232	MTCH2	chr2:16159994-16180455	25.5738	13.6776	0.902855	0.0007	0.0172003
ENSSSCT00000014459	ENSSSCG00000013239	PSMC3	chr2:16392122-16399908	27.2157	16.4778	0.72392	0.00065	0.0163188
ENSSSCT00000003508	ENSSSCG00000003158	DHDH	chr6:50111385-50118034	15.4231	7.67467	1.00692	0.00045	0.0124486
ENSSSCT00000003500	ENSSSCG00000003153	FTL	chr6:50078375-50097694	2784.56	1195.47	1.21986	0.0001	0.0041022
ENSSSCT00000004990	ENSSSCG00000004518	SKA1	chr1:109665471-109732810	3.72951	8.86431	-1.24902	0.0002	0.00694839
ENSSSCT00000007977	ENSSSCG00000007291	EDEM2	chr17:43680435-43712438	16.3279	10.2155	0.676581	0.00325	0.0495596
ENSSSCT00000026837	ENSSSCG00000021531	C9orf85	chr1:251759568-251826139	6.8493	13.2578	-0.952817	0.0001	0.0041022
ENSSSCT00000009250	ENSSSCG00000008448	PREPL	chr3:102250486-102356772	13.9886	22.2923	-0.672293	0.0021	0.0370256
ENSSSCT00000001460	ENSSSCG00000001344	-	GL895966.1:3555-13344	3.3997	1.27086	1.4196	0.00085	0.0195978
ENSSSCT00000007157	ENSSSCG00000006535	PMVK	chr4:103634252-103646149	6.80496	2.36951	1.522	5e-05	0.00233958
ENSSSCT00000007158	ENSSSCG00000006536	-	chr4:103617162-103620450	42.0433	26.2701	0.678456	0.0007	0.0172003
ENSSSCT00000024525	ENSSSCG00000023495	PITHD1	chr6:75427943-75436070	25.3179	15.6986	0.689519	0.00205	0.0363153
ENSSSCT00000026319	ENSSSCG00000022836	-	chr3:130152346-130217708	11.1736	5.39263	1.05104	0.0002	0.00694839
ENSSSCT00000019523	ENSSSCG00000017939	-	chr3:139935129-139940520	103.465	62.6581	0.723571	0.00055	0.0145015
ENSSSCT00000005808	ENSSSCG00000005273	OSTF1	chr1:255040335-255094990	93.4029	54.3427	0.781382	0.00025	0.0082395
ENSSSCT00000005802	ENSSSCG00000005267	ANXA1	chr1:252989613-253007803	163.471	90.6639	0.850437	0.0001	0.0041022
ENSSSCT00000012523	ENSSSCG00000011443	STAB1	chr13:37846301-37876779	22.3149	11.495	0.957004	5e-05	0.00233958
ENSSSCT00000001693	ENSSSCG00000001520	LEMD2	chr7:34641298-34656755	28.4087	15.3998	0.883415	0.0001	0.0041022
ENSSSCT00000010968	ENSSSCG00000010011	-	chr14:50598158-50627102	11.9985	5.31006	1.17606	5e-05	0.00233958
ENSSSCT00000014277	ENSSSCG00000013061	EML3	chr2:8472958-8483052	18.5059	9.9254	0.89879	5e-05	0.00233958
ENSSSCT00000008784	ENSSSCG00000008016	MRPS34	chr3:41658024-41659263	54.069	29.3605	0.880925	5e-05	0.00233958
ENSSSCT00000008785	ENSSSCG00000008017	NME3	chr3:41659586-41660822	23.0262	12.0296	0.936691	0.0009	0.0204684
ENSSSCT00000018550	ENSSSCG00000017037	FABP6	chr16:68721295-68727368	25.7333	6.07371	2.08299	5e-05	0.00233958
ENSSSCT00000004030	ENSSSCG00000003634	ADPRHL2	chr6:85528198-85534297	9.53838	5.13607	0.893079	0.00095	0.0212556
ENSSSCT00000018559	ENSSSCG00000017046	-	chr16:70415641-70548251	6.0266	15.2636	-1.34067	5e-05	0.00233958
ENSSSCT00000009493	ENSSSCG00000008676	-	chr8:321599-332488	35.9154	23.2713	0.626054	0.0026	0.0427346
ENSSSCT00000002060	ENSSSCG00000001838	POLG	chr7:59865167-59881372	21.5455	13.0261	0.725977	0.0007	0.0172003
ENSSSCT00000003338	ENSSSCG00000003005	-	chr6:44980554-44989676	64.8495	32.4514	0.998814	5e-05	0.00233958
ENSSSCT00000003330	ENSSSCG00000002998	SNRPA	chr6:44655717-44667220	18.2496	30.3961	-0.736016	0.0014	0.0278436
ENSSSCT00000011817	ENSSSCG00000010801	-	chr10:2279194-2304949	27.8609	50.86	-0.86829	5e-05	0.00233958
ENSSSCT00000007549	ENSSSCG00000006894	FNBP1L	chr4:135331059-135387213	9.91107	17.7294	-0.839029	0.0001	0.0041022
ENSSSCT00000007547	ENSSSCG00000006892	DNTTIP2	chr4:135040474-135055556	27.9374	45.7599	-0.711887	0.0003	0.00935832
ENSSSCT00000007546	ENSSSCG00000006891	GCLM	chr4:135017069-135032511	12.6153	7.05749	0.83795	0.0016	0.0305587
ENSSSCT00000022279	ENSSSCG00000025229	-	chr1:244253910-244316567	16.263	30.2803	-0.896787	0.00185	0.0336543
ENSSSCT00000022274	ENSSSCG00000022996	PAGR1	chr3:18534342-18537935	19.4357	34.7664	-0.838983	0.00015	0.00562659
ENSSSCT00000000011	ENSSSCG00000000010	-	chr5:1071719-1158793	9.74012	5.88342	0.727285	0.00265	0.0432432
ENSSSCT00000027352	ENSSSCG00000023738	-	chr11:22237794-22262549	26.8876	48.8347	-0.860965	0.00015	0.00562659
ENSSSCT00000027357	ENSSSCG00000023992	-	chr12:13030854-13122953	7.94788	19.6113	-1.30304	5e-05	0.00233958
ENSSSCT00000033134	ENSSSCG00000001867	PSTPIP1	chr7:61838183-61880668	14.0647	5.85468	1.26442	5e-05	0.00233958
ENSSSCT00000025244	ENSSSCG00000021890	GNB2	chr3:7974102-7979030	4.42401	1.7441	1.34287	0.0008	0.0188415
ENSSSCT00000026297	ENSSSCG00000021503	BCHE	chr13:113411282-113471750	12.6292	7.19159	0.812379	0.00035	0.0104708
ENSSSCT00000026292	ENSSSCG00000022236	-	chr9:7507498-7511916	331.587	153.822	1.10812	5e-05	0.00233958
ENSSSCT00000014825	ENSSSCG00000013573	TRAPPC5	chr2:71884250-71886383	67.122	29.3216	1.19482	5e-05	0.00233958
ENSSSCT00000026129	ENSSSCG00000028430	-	chr13:134958684-135218986	153.936	398.414	-1.37194	5e-05	0.00233958
ENSSSCT00000033698	ENSSSCG00000008675	LETM1	chr8:349631-375849	25.7335	16.3907	0.650767	0.00215	0.0376149
ENSSSCT00000012289	ENSSSCG00000011222	-	chr13:18080862-18216636	26.3281	54.6179	-1.05277	5e-05	0.00233958
ENSSSCT00000012286	ENSSSCG00000011219	-	chr13:15916813-15921894	3.00383	1.04959	1.51697	0.0002	0.00694839
ENSSSCT00000023950	ENSSSCG00000022230	CD9	chr5:66879694-66919340	35.6571	18.9108	0.914982	0.0002	0.00694839
ENSSSCT00000023954	ENSSSCG00000023263	-	GL896494.1:18834-20687	17.6449	7.25246	1.28271	5e-05	0.00233958
ENSSSCT00000015394	ENSSSCG00000014093	CRHBP	chr2:87433505-87447099	8.0342	16.9658	-1.0784	0.0003	0.00935832
ENSSSCT00000029036	ENSSSCG00000029509	KIF22	chr3:18548615-18567512	18.3553	9.34945	0.973242	5e-05	0.00233958
ENSSSCT00000012752	ENSSSCG00000011650	MSL2	chr13:84520139-84550064	50.317	76.5473	-0.605305	0.00265	0.0432432
ENSSSCT00000007325	ENSSSCG00000006686	PEX11B	chr4:109057963-109064028	18.0446	9.48675	0.927581	0.00265	0.0432432
ENSSSCT00000002743	ENSSSCG00000002471	ISG12(A)	chr7:122215477-122220545	244.014	118.094	1.04704	5e-05	0.00233958
ENSSSCT00000031639	ENSSSCG00000023328	-	chr15:43943818-43951131	5.38375	1.97638	1.44575	5e-05	0.00233958
ENSSSCT00000027097	ENSSSCG00000024020	-	GL895504.2:3195-5005	13.2089	25.0086	-0.920914	0.0004	0.0114389
ENSSSCT00000001150	ENSSSCG00000001056	RANBP9	chr7:10287340-10323692	37.8198	69.0136	-0.867739	5e-05	0.00233958
ENSSSCT00000001159	ENSSSCG00000001064	GMPR	chr7:12850722-12893472	85.0559	42.3131	1.00731	5e-05	0.00233958
ENSSSCT00000016615	ENSSSCG00000015246	ST14	chr9:63159459-63176946	9.09212	5.01418	0.858603	0.00045	0.0124486
ENSSSCT00000016613	ENSSSCG00000015244	APLP2	chr9:62965067-63035190	135.974	73.3892	0.889691	5e-05	0.00233958
ENSSSCT00000008468	ENSSSCG00000007723	RCC1L	chr3:11634917-11669064	6.9689	4.02228	0.792918	0.00165	0.0311763
ENSSSCT00000019236	ENSSSCG00000017672	MED13	chr12:37666520-37736693	71.7933	118.682	-0.725178	0.0008	0.0188415
ENSSSCT00000018728	ENSSSCG00000017203	GALK1	chr12:5588391-5597606	27.2023	13.1925	1.04401	5e-05	0.00233958
ENSSSCT00000028955	ENSSSCG00000025075	-	chr1:44537049-44540322	63.4884	34.0113	0.900478	0.00225	0.0387352
ENSSSCT00000017320	ENSSSCG00000015907	GALNT3	chr15:80794829-80818294	8.56496	18.361	-1.10013	5e-05	0.00233958
ENSSSCT00000028229	ENSSSCG00000026803	-	chr8:40026237-40096735	2.78259	4.90621	-0.81818	0.00085	0.0195978
ENSSSCT00000010896	ENSSSCG00000009944	-	chr14:44639267-44689165	19.0119	12.0197	0.661499	0.00175	0.0324199
ENSSSCT00000005463	ENSSSCG00000004951	AAGAB	chr1:182853800-182893684	13.6649	8.47673	0.688897	0.00235	0.0397991
ENSSSCT00000006282	ENSSSCG00000005710	LAMC3	chr1:304979407-305098340	9.05765	3.33541	1.44127	5e-05	0.00233958
ENSSSCT00000002158	ENSSSCG00000001929	PARP6	chr7:65514294-65542464	10.5386	18.1663	-0.785577	0.00065	0.0163188
ENSSSCT00000002156	ENSSSCG00000001927	HEXA	chr7:65420489-65514153	25.6687	13.5679	0.91981	5e-05	0.00233958
ENSSSCT00000016699	ENSSSCG00000015326	COL1A2	chr9:81357191-81393120	193.022	96.4739	1.00055	5e-05	0.00233958
ENSSSCT00000024258	ENSSSCG00000030023	HIST1H1B	chr7:23175803-23176988	283.336	180.957	0.646863	0.003	0.0469298
ENSSSCT00000031488	ENSSSCG00000022323	-	JH118815.1:9834-74725	3.96574	10.5606	-1.41303	5e-05	0.00233958
ENSSSCT00000030356	ENSSSCG00000029651	SLN	chr9:40309460-40314414	1.20476	4.33328	-1.84671	0.0011	0.023598
ENSSSCT00000031972	ENSSSCG00000029990	DEFB1	chr15:43346317-43357071	24.291	4.45711	2.44624	5e-05	0.00233958
ENSSSCT00000027444	ENSSSCG00000027946	MVP	chr3:18509111-18533958	68.4643	41.8191	0.711191	0.00075	0.0180862
ENSSSCT00000024938	ENSSSCG00000023434	-	chr13:108941013-109147849	25.927	12.2052	1.08695	0.0003	0.00935832
ENSSSCT00000029514	ENSSSCG00000021355	SOD1	chr13:205620985-205629933	86.0757	53.6609	0.681735	0.0014	0.0278436
ENSSSCT00000029515	ENSSSCG00000030713	-	GL895829.1:12481-33334	23.9915	10.8105	1.15009	5e-05	0.00233958
ENSSSCT00000016793	ENSSSCG00000020857	-	chr9:113622185-113631986	1.97753	4.38066	-1.14745	0.00215	0.0376149
ENSSSCT00000019689	ENSSSCG00000018094	CYTB	chrMT:15341-16481	399.458	1086.45	-1.44351	5e-05	0.00233958
ENSSSCT00000019686	ENSSSCG00000018091	ND5	chrMT:12934-15266	502.819	1385.97	-1.46279	5e-05	0.00233958
ENSSSCT00000019682	ENSSSCG00000018087	ND4	chrMT:11068-12736	356.246	1326.74	-1.89694	5e-05	0.00233958
ENSSSCT00000011072	ENSSSCG00000010111	DGCR2	chr14:54387652-54417873	46.6858	25.2933	0.884226	5e-05	0.00233958
ENSSSCT00000008160	ENSSSCG00000007456	-	chr17:55754007-55846536	6.59279	11.3992	-0.789972	0.00125	0.0257802
ENSSSCT00000008163	ENSSSCG00000007459	-	chr17:57095158-57109228	79.7416	138.721	-0.798778	0.0007	0.0172003
ENSSSCT00000008169	ENSSSCG00000007465	B4GALT5	chr17:57581156-57602483	19.681	41.7475	-1.08489	5e-05	0.00233958
ENSSSCT00000012812	ENSSSCG00000011702	TM4SF1	chr13:97596564-97603486	36.2763	19.3167	0.909178	0.0004	0.0114389
ENSSSCT00000013027	ENSSSCG00000011904	UPK1B	chr13:150294289-150320054	14.045	3.11523	2.17264	5e-05	0.00233958
ENSSSCT00000004271	ENSSSCG00000003859	ZCCHC11	chr6:147320007-147467617	34.391	56.4278	-0.714375	0.0011	0.023598
ENSSSCT00000011536	ENSSSCG00000010545	CPN1	chr14:120628011-120658801	0.575397	1.7697	-1.62088	0.00325	0.0495596
ENSSSCT00000000980	ENSSSCG00000000896	NTN4	chr5:91873150-91985573	13.3457	7.56288	0.819371	0.0005	0.0134625
ENSSSCT00000001634	ENSSSCG00000001470	HLA-DMA	chr7:29500106-29504539	109.057	165.963	-0.605781	0.003	0.0469298
ENSSSCT00000002583	ENSSSCG00000002321	-	chr7:100317731-100322081	1.37336	3.8333	-1.48088	5e-05	0.00233958
ENSSSCT00000030536	ENSSSCG00000024393	B3GNT5	chr13:130478532-130494818	11.2024	18.1067	-0.692721	0.00115	0.0243419
ENSSSCT00000027931	ENSSSCG00000024316	COX5A	chr7:63312036-63332455	89.2861	52.8068	0.757712	0.0006	0.0154606
ENSSSCT00000003988	ENSSSCG00000003593	NKAIN1	chr6:81479840-81487848	0.736308	2.2449	-1.60827	0.00015	0.00562659
ENSSSCT00000003983	ENSSSCG00000003588	SRSF4	chr6:79952182-79980058	14.6963	37.1459	-1.33775	5e-05	0.00233958
ENSSSCT00000007292	ENSSSCG00000006655	CIART	chr4:108088710-108091789	2.8326	7.57044	-1.41825	0.00015	0.00562659
ENSSSCT00000024771	ENSSSCG00000020886	-	chr12:54343359-54345103	17.2321	9.15806	0.911981	0.0015	0.0292555
ENSSSCT00000024778	ENSSSCG00000021810	-	GL892292.1:10712-13628	10.532	4.84348	1.12067	0.00225	0.0387352
ENSSSCT00000006913	ENSSSCG00000006308	CREG1	chr4:91134121-91146232	101.02	62.2463	0.698586	0.0011	0.023598
ENSSSCT00000006917	ENSSSCG00000006310	POU2F1	chr4:91272046-91451588	8.72527	17.5557	-1.00867	5e-05	0.00233958
ENSSSCT00000036390	ENSSSCG00000015896	FAP	chr15:76322711-76394187	17.0493	29.3777	-0.785011	0.0002	0.00694839
ENSSSCT00000025056	ENSSSCG00000026887	-	GL894524.1:10960-14535	12.8823	25.0083	-0.957017	0.00105	0.0228259
ENSSSCT00000019524	ENSSSCG00000017940	GPS2	chr3:139940649-139943478	15.2505	28.7374	-0.91407	0.00015	0.00562659
ENSSSCT00000029308	ENSSSCG00000028077	-	GL892321.2:4119-67922	2.52375	5.2371	-1.0532	0.00045	0.0124486
ENSSSCT00000017589	ENSSSCG00000016156	ACADL	chr15:124758367-124793429	16.6286	10.5242	0.659955	0.00225	0.0387352
ENSSSCT00000017587	ENSSSCG00000016154	-	chr15:124551076-124560895	17.5461	9.66983	0.859591	0.0017	0.031837
ENSSSCT00000017584	ENSSSCG00000016151	MAP2	chr15:124103822-124184566	6.13312	9.32759	-0.604884	0.0026	0.0427346
ENSSSCT00000016185	ENSSSCG00000014833	UCP2	chr9:9147992-9155011	95.8857	52.601	0.866224	5e-05	0.00233958
ENSSSCT00000016187	ENSSSCG00000014835	C2CD3	chr9:9183638-9349502	15.4856	31.2898	-1.01477	5e-05	0.00233958
ENSSSCT00000013641	ENSSSCG00000012474	DIAPH2	chrX:85891070-86317742	86.0749	163.563	-0.92618	0.0001	0.0041022
ENSSSCT00000015525	ENSSSCG00000014207	APC	chr2:121534757-121575617	23.9886	47.3245	-0.980238	5e-05	0.00233958
ENSSSCT00000018340	ENSSSCG00000016843	C5orf42	chr16:23534141-23613770	5.66021	9.6664	-0.772124	0.0004	0.0114389
ENSSSCT00000012996	ENSSSCG00000011880	EAF2	chr13:148265681-148308649	27.4637	45.8342	-0.738897	0.0004	0.0114389
ENSSSCT00000014697	ENSSSCG00000013453	-	chr2:77050115-77052727	25.1119	12.199	1.04161	5e-05	0.00233958
ENSSSCT00000014692	ENSSSCG00000013448	MKNK2	chr2:77247529-77254084	48.1427	30.3373	0.666224	0.0017	0.031837
ENSSSCT00000018548	ENSSSCG00000017035	C1QTNF2	chr16:68539047-68557836	19.7392	8.54617	1.20772	5e-05	0.00233958
ENSSSCT00000027019	ENSSSCG00000022273	-	chr5:38300421-38305904	18.359	41.3898	-1.17278	5e-05	0.00233958
ENSSSCT00000027018	ENSSSCG00000026784	LMNB2	chr2:76677376-76698045	16.7493	9.92224	0.755367	0.0003	0.00935832
ENSSSCT00000025324	ENSSSCG00000023711	ATXN7L3B	chr5:41332679-41333398	63.9382	38.1853	0.743659	0.00065	0.0163188
ENSSSCT00000032386	ENSSSCG00000024071	SCARF1	chr12:49731947-49741613	15.6945	9.01018	0.800633	0.00025	0.0082395
ENSSSCT00000023072	ENSSSCG00000026129	-	chr8:64657892-64699864	4.93202	9.96469	-1.01465	0.00065	0.0163188
ENSSSCT00000023078	ENSSSCG00000021567	-	chr6:89280558-89299207	16.0671	8.16547	0.976501	0.0022	0.0381848
ENSSSCT00000026008	ENSSSCG00000025567	-	chr3:5013716-5021792	32.2771	15.02	1.10362	5e-05	0.00233958
ENSSSCT00000035562	ENSSSCG00000011025	-	chr10:46547259-46794724	8.13574	18.9384	-1.21897	0.00025	0.0082395
ENSSSCT00000010812	ENSSSCG00000009864	-	chr14:38641863-38661754	33.1999	60.4444	-0.864429	5e-05	0.00233958
ENSSSCT00000009871	ENSSSCG00000009012	TMEM154	chr8:80945043-80965689	23.1557	41.5237	-0.842571	0.00265	0.0432432
ENSSSCT00000017135	ENSSSCG00000015735	PTPN18	chr15:35772236-35792027	10.728	5.85724	0.873085	0.00085	0.0195978
ENSSSCT00000004961	ENSSSCG00000004490	SETBP1	chr1:104402848-104507001	9.94899	19.0138	-0.934422	5e-05	0.00233958
ENSSSCT00000026571	ENSSSCG00000028731	CXCL13	chr8:77268243-77274304	82.9599	138.696	-0.741436	0.00095	0.0212556
ENSSSCT00000016718	ENSSSCG00000015345	GLCCI1	chr9:85856737-85940218	7.94618	15.4946	-0.963429	0.00025	0.0082395
ENSSSCT00000011807	ENSSSCG00000010791	-	chr14:153788685-153792982	12.3648	7.11498	0.797313	0.00195	0.0350025
ENSSSCT00000019179	ENSSSCG00000017617	SCPEP1	chr12:33995009-34027375	187.384	105.434	0.82965	0.0004	0.0114389
ENSSSCT00000029818	ENSSSCG00000023112	PDS5A	chr8:32680011-32803323	61.5654	95.5214	-0.633705	0.0019	0.0342988
ENSSSCT00000012626	ENSSSCG00000011536	-	chr13:68054340-68063109	23.218	36.2053	-0.640957	0.00175	0.0324199
ENSSSCT00000012622	ENSSSCG00000011532	SUMF1	chr13:67255360-67345922	26.8511	14.3078	0.908182	5e-05	0.00233958
ENSSSCT00000014280	ENSSSCG00000013064	EEF1G	chr2:8507885-8518300	409.303	221.508	0.885808	0.0001	0.0041022
ENSSSCT00000010669	ENSSSCG00000009731	ZNF605	chr14:24027865-24034015	13.25	21.4857	-0.69739	0.00155	0.029964
ENSSSCT00000014757	ENSSSCG00000013510	UBXN6	chr2:74857835-74871562	23.3629	11.8374	0.980872	5e-05	0.00233958
ENSSSCT00000030826	ENSSSCG00000020763	-	chr13:118705585-118745274	12.7241	22.7703	-0.839586	0.0004	0.0114389
ENSSSCT00000030823	ENSSSCG00000024026	SUMO3	chr13:217406418-217415364	48.7222	27.0809	0.847304	5e-05	0.00233958
ENSSSCT00000003907	ENSSSCG00000003517	-	chr6:73962558-73972414	67.6501	31.0054	1.12557	5e-05	0.00233958
ENSSSCT00000000299	ENSSSCG00000000278	-	chr5:19169482-19285220	16.9077	32.4733	-0.941572	5e-05	0.00233958
ENSSSCT00000000292	ENSSSCG00000000273	PRR13	chr5:19096967-19101645	39.627	25.4832	0.63694	0.00315	0.0486298
ENSSSCT00000000294	ENSSSCG00000000274	PCBP2	chr5:19112349-19134792	153.736	98.2879	0.645369	0.0012	0.0250828
ENSSSCT00000003017	ENSSSCG00000002723	AARS	chr6:13363476-13385173	29.1647	17.5217	0.73508	0.00055	0.0145015
ENSSSCT00000006995	ENSSSCG00000006382	SLAMF6	chr4:97870919-97893024	21.5269	53.4841	-1.31297	5e-05	0.00233958
ENSSSCT00000030018	ENSSSCG00000025624	-	chr12:1724727-1750362	15.7648	51.6231	-1.71131	5e-05	0.00233958
ENSSSCT00000031839	ENSSSCG00000023930	-	chr5:44866168-45014262	21.6009	81.6693	-1.9187	0.0002	0.00694839
ENSSSCT00000027521	ENSSSCG00000025030	-	chr1:8497660-8508425	10.2382	17.2408	-0.75187	0.0013	0.0264339
ENSSSCT00000016105	ENSSSCG00000014754	OR51T1	chr9:5879666-5880650	0.643215	2.7911	-2.11746	0.0025	0.0415749
ENSSSCT00000024123	ENSSSCG00000026507	-	chr12:52010789-52013999	54.3522	31.9282	0.767505	0.0003	0.00935832
ENSSSCT00000025830	ENSSSCG00000028756	-	GL893176.2:115015-142569	6.31912	12.9756	-1.03801	0.0017	0.031837
ENSSSCT00000008593	ENSSSCG00000007843	-	chr3:24462101-24475244	8.34876	3.71721	1.16734	0.00015	0.00562659
ENSSSCT00000010462	ENSSSCG00000009544	COL4A1	chr11:84373662-84432619	205.635	96.9512	1.08476	5e-05	0.00233958
ENSSSCT00000010463	ENSSSCG00000009545	COL4A2	chr11:84613772-84675898	170.274	94.9878	0.842041	0.0008	0.0188415
ENSSSCT00000014618	ENSSSCG00000013384	-	chr2:45928601-46135191	5.43338	13.4709	-1.30992	0.0002	0.00694839
ENSSSCT00000013346	ENSSSCG00000012201	CXorf21	chrX:28635265-28651197	24.9365	50.1039	-1.00666	5e-05	0.00233958
ENSSSCT00000012123	ENSSSCG00000011077	MSRB2	chr10:57544111-57565782	11.9927	6.83525	0.811094	0.00275	0.0442836
ENSSSCT00000009095	ENSSSCG00000008304	PRADC1	chr3:72750854-72755476	7.14951	3.52263	1.02119	0.0023	0.0393085
ENSSSCT00000009094	ENSSSCG00000008303	CCT7	chr3:72730407-72744281	95.6117	50.0151	0.934823	5e-05	0.00233958
ENSSSCT00000009542	ENSSSCG00000008722	-	chr8:4324661-4354206	14.0216	8.73251	0.683185	0.00155	0.029964
ENSSSCT00000007029	ENSSSCG00000006416	ACKR1	chr4:99221385-99222907	34.2047	19.9788	0.775722	0.0009	0.0204684
ENSSSCT00000032308	ENSSSCG00000024019	GTF2H5	chr1:10901019-10907391	57.151	25.0778	1.18837	0.0027	0.043778
ENSSSCT00000031571	ENSSSCG00000022895	-	chr13:172696362-172707950	26.7371	45.8712	-0.778744	5e-05	0.00233958
ENSSSCT00000030190	ENSSSCG00000027497	-	GL896215.1:19584-42381	14.1788	28.5984	-1.0122	5e-05	0.00233958
ENSSSCT00000030199	ENSSSCG00000021687	-	chr13:167514211-167515102	36.93	75.4175	-1.03011	0.0008	0.0188415
ENSSSCT00000025503	ENSSSCG00000024157	ZNF800	chr18:21946523-21962952	7.58344	19.3003	-1.3477	5e-05	0.00233958
ENSSSCT00000035657	ENSSSCG00000017204	ITGB4	chr12:5597668-5632075	8.73901	2.95207	1.56574	0.0017	0.031837
ENSSSCT00000033394	ENSSSCG00000005934	TRAPPC9	chr4:3019330-3021011	11.936	6.20744	0.943251	0.0013	0.0264339
ENSSSCT00000012495	ENSSSCG00000011415	MAPKAPK3	chr13:36318915-36348276	33.6002	22.0421	0.608205	0.003	0.0469298
ENSSSCT00000008944	ENSSSCG00000008167	CNOT11	chr3:55610358-55626952	63.5707	100.946	-0.667145	0.001	0.0220024
ENSSSCT00000008948	ENSSSCG00000008171	NPAS2	chr3:55844995-56034828	4.39971	8.08756	-0.878296	0.0002	0.00694839
ENSSSCT00000016378	ENSSSCG00000015014	ZC3H12C	chr9:42847518-42912936	13.7647	28.6366	-1.05689	5e-05	0.00233958
ENSSSCT00000016377	ENSSSCG00000015013	RDX	chr9:42953205-43009694	59.0827	92.8292	-0.651843	0.001	0.0220024
ENSSSCT00000018421	ENSSSCG00000016915	IL31RA	chr16:37561924-37610086	28.1094	15.1759	0.889267	5e-05	0.00233958
ENSSSCT00000010237	ENSSSCG00000009341	-	GL895092.1:7355-13821	3.87002	8.08729	-1.06332	0.00015	0.00562659
ENSSSCT00000010233	ENSSSCG00000009337	-	chr11:8547655-8586898	13.5861	22.2354	-0.71073	0.0013	0.0264339
ENSSSCT00000008365	ENSSSCG00000007625	ARPC1B	chr3:6524629-6527834	564.187	243.435	1.21264	5e-05	0.00233958
ENSSSCT00000015776	ENSSSCG00000014431	AFAP1L1	chr2:157208701-157273006	67.2393	34.5032	0.962573	5e-05	0.00233958
ENSSSCT00000017958	ENSSSCG00000016494	BRAF	chr18:9534502-9629366	20.9073	37.1211	-0.828231	5e-05	0.00233958
ENSSSCT00000009700	ENSSSCG00000008860	-	chr8:45970425-45971348	13.6455	6.85759	0.992653	0.0009	0.0204684
ENSSSCT00000028476	ENSSSCG00000026721	RNASE4	GL892933.2:157543-158192	103.398	43.1044	1.26229	5e-05	0.00233958
ENSSSCT00000006235	ENSSSCG00000005672	PTPA	chr1:303417951-303447712	42.5336	21.2127	1.00368	5e-05	0.00233958
ENSSSCT00000018220	ENSSSCG00000016738	H2AFZ	chr18:55305334-55314890	69.9342	37.8638	0.885179	5e-05	0.00233958
ENSSSCT00000024579	ENSSSCG00000020777	-	chr5:7565210-7618689	6.89311	3.42102	1.01073	5e-05	0.00233958
ENSSSCT00000027490	ENSSSCG00000028800	-	JH118931.1:14566-37743	0.522686	1.04185	-0.995136	0.00025	0.0082395
ENSSSCT00000027145	ENSSSCG00000020750	-	chr3:59648029-59648796	36.2903	15.2167	1.25393	0.0006	0.0154606
ENSSSCT00000027140	ENSSSCG00000025389	-	chr3:107665440-107678558	4.37881	11.58	-1.40302	5e-05	0.00233958
ENSSSCT00000011601	ENSSSCG00000010605	OBFC1	chr14:124726431-124766172	5.42923	11.4229	-1.07311	5e-05	0.00233958
ENSSSCT00000015152	ENSSSCG00000013870	-	chr2:59972774-60061384	79.9487	130.676	-0.708845	0.001	0.0220024
ENSSSCT00000005857	ENSSSCG00000005318	CREB3	chr1:264176183-264181561	49.8872	30.7576	0.697726	0.0011	0.023598
ENSSSCT00000012515	ENSSSCG00000011435	-	chr13:37634246-37644065	23.1914	12.8808	0.848369	0.0005	0.0134625
ENSSSCT00000011352	ENSSSCG00000010370	ANXA8	chr14:95804111-95825709	13.2278	4.94594	1.41926	5e-05	0.00233958
ENSSSCT00000004067	ENSSSCG00000003671	-	chr6:89101260-89120974	14.0945	6.45966	1.1256	0.0013	0.0264339
ENSSSCT00000004066	ENSSSCG00000003670	RLF	chr6:89147721-89241759	19.3044	29.8615	-0.629353	0.0019	0.0342988
ENSSSCT00000013264	ENSSSCG00000012125	OFD1	chrX:11319998-11369242	8.41534	13.5511	-0.687321	0.0022	0.0381848
ENSSSCT00000010007	ENSSSCG00000009139	PLA2G12A	chr8:120566786-120596415	11.8444	6.8189	0.796596	0.00225	0.0387352
ENSSSCT00000015984	ENSSSCG00000014633	PRKCDBP	chr9:3991502-3993590	25.1847	13.6571	0.882894	0.0001	0.0041022
ENSSSCT00000009935	ENSSSCG00000009070	-	chr8:102752202-102936054	10.8236	23.2834	-1.10513	5e-05	0.00233958
ENSSSCT00000014581	ENSSSCG00000013351	-	chr2:42202740-42245884	2.16173	4.57511	-1.08162	5e-05	0.00233958
ENSSSCT00000000746	ENSSSCG00000000685	TPI1	chr5:66272195-66278391	59.4416	31.3128	0.924719	0.00025	0.0082395
ENSSSCT00000001838	ENSSSCG00000001653	PEX6	chr7:43486694-43500769	5.32424	3.14583	0.759136	0.0024	0.0404411
ENSSSCT00000003097	ENSSSCG00000002797	-	chr6:18501595-18505569	20.5374	12.7384	0.689065	0.00295	0.046399
ENSSSCT00000007577	ENSSSCG00000022397	-	chr4:139458144-139473151	6.66468	11.2118	-0.750415	0.00225	0.0387352
ENSSSCT00000027305	ENSSSCG00000025588	FJX1	chr2:27784533-27785847	11.084	5.50844	1.00876	0.00045	0.0124486
ENSSSCT00000008515	ENSSSCG00000007768	STX4	chr3:17752488-17761997	11.3279	6.12079	0.888094	0.0006	0.0154606
ENSSSCT00000019346	ENSSSCG00000017774	FAM222B	chr12:47004046-47033187	4.49579	9.20876	-1.03443	5e-05	0.00233958
ENSSSCT00000019349	ENSSSCG00000017777	FLOT2	chr12:47153568-47162508	39.2435	19.1672	1.03381	5e-05	0.00233958
ENSSSCT00000025213	ENSSSCG00000021408	TKT	chr13:38418427-38447163	148.328	84.0057	0.82023	0.0002	0.00694839
ENSSSCT00000008685	ENSSSCG00000007924	-	chr3:38520273-38526791	17.7632	28.7287	-0.693603	0.001	0.0220024
ENSSSCT00000033934	ENSSSCG00000030857	LENG8	chr6:53415467-53420921	40.4219	79.0929	-0.96841	0.0001	0.0041022
ENSSSCT00000008658	ENSSSCG00000027756	-	JH118819.1:35734-58655	8.44566	13.9802	-0.727104	0.00245	0.0410009
ENSSSCT00000018366	ENSSSCG00000016863	OXCT1	chr16:27700506-27924262	43.359	27.0008	0.683329	0.0005	0.0134625
ENSSSCT00000009010	ENSSSCG00000008228	GNLY	chr3:61952961-61957608	22.2234	4.74236	2.2284	5e-05	0.00233958
ENSSSCT00000001265	ENSSSCG00000024918	-	chr7:23089037-23089448	130.412	32.2702	2.0148	5e-05	0.00233958
ENSSSCT00000001267	ENSSSCG00000030071	-	chr7:23096799-23097192	380.607	196.25	0.95561	5e-05	0.00233958
ENSSSCT00000001263	ENSSSCG00000025957	HIST1H2BH	chr7:23085874-23086255	288.02	142.241	1.01783	5e-05	0.00233958
ENSSSCT00000024323	ENSSSCG00000023016	-	JH118841.1:59609-63203	14.8499	31.3895	-1.07983	0.00105	0.0228259
ENSSSCT00000024325	ENSSSCG00000025371	-	chr6:84881221-84924829	24.7436	49.651	-1.00477	0.0003	0.00935832
ENSSSCT00000002248	ENSSSCG00000002009	PCK2	chr7:80458470-80468943	7.19791	2.59863	1.46982	5e-05	0.00233958
ENSSSCT00000006548	ENSSSCG00000005965	MYC	chr4:12778443-12783481	59.9371	119.688	-0.997756	5e-05	0.00233958
ENSSSCT00000026775	ENSSSCG00000030408	DDX58	chr10:38145073-38192181	28.6556	44.3693	-0.630746	0.00275	0.0442836
ENSSSCT00000017138	ENSSSCG00000015738	-	chr15:36045462-36051320	15.4309	8.56372	0.849517	0.00315	0.0486298
ENSSSCT00000008495	ENSSSCG00000007748	PSPH	chr3:17136053-17161334	7.96882	3.46756	1.20045	0.00015	0.00562659
ENSSSCT00000013151	ENSSSCG00000012020	-	chr13:195314181-195508530	8.28734	4.54489	0.866665	0.00075	0.0180862
ENSSSCT00000028969	ENSSSCG00000026852	NPPC	chr15:146347595-146350879	2.93673	0.68726	2.09528	0.0007	0.0172003
ENSSSCT00000007921	ENSSSCG00000007240	-	chr17:40656379-40667247	92.3301	46.582	0.987028	5e-05	0.00233958
ENSSSCT00000030481	ENSSSCG00000020916	-	chr1:118044143-118050736	44.4592	19.6262	1.1797	0.0009	0.0204684
ENSSSCT00000024281	ENSSSCG00000030092	-	GL894578.1:28363-138305	2.74027	7.19905	-1.39349	0.0001	0.0041022
ENSSSCT00000000452	ENSSSCG00000000418	TAC3	chr5:24048552-24056427	2.98557	7.51249	-1.33128	0.00245	0.0410009
ENSSSCT00000025622	ENSSSCG00000025196	-	chr7:98882433-98895385	227.906	121.453	0.908044	5e-05	0.00233958
ENSSSCT00000017072	ENSSSCG00000015673	KYNU	chr15:9609577-9821863	21.4804	33.3114	-0.632995	0.0016	0.0305587
ENSSSCT00000017070	ENSSSCG00000015671	-	chr15:9034597-9571350	131.269	207.17	-0.658283	0.00105	0.0228259
ENSSSCT00000005737	ENSSSCG00000005205	KIAA2026	chr1:241842298-241952442	19.0131	30.7693	-0.694497	0.0002	0.00694839
ENSSSCT00000012822	ENSSSCG00000011712	P2RY14	chr13:99455567-99459646	9.11035	16.0975	-0.821256	0.00125	0.0257802
ENSSSCT00000012820	ENSSSCG00000011710	EIF2A	chr13:98845700-98862686	63.716	109.991	-0.787655	0.0001	0.0041022
ENSSSCT00000009426	ENSSSCG00000008615	VSNL1	chr3:128326291-128396035	0.62884	3.19708	-2.34599	0.0029	0.0459882
ENSSSCT00000009425	ENSSSCG00000008614	SMC6	chr3:128245099-128318833	63.5188	138.632	-1.12601	5e-05	0.00233958
ENSSSCT00000005088	ENSSSCG00000004607	PYGO1	chr1:128780599-128806568	5.0144	10.0074	-0.996914	0.00025	0.0082395
ENSSSCT00000000046	ENSSSCG00000000042	-	chr5:3765981-3774187	19.2962	12.2237	0.658632	0.00275	0.0442836
ENSSSCT00000000042	ENSSSCG00000000040	SEPT3	chr5:3698551-3721328	2.24344	4.82199	-1.10392	0.00025	0.0082395
ENSSSCT00000035454	ENSSSCG00000013297	CD44	chr2:28156391-28374853	37.3284	61.3127	-0.715912	0.00265	0.0432432
ENSSSCT00000035457	ENSSSCG00000028027	GPR65	chr7:116433282-116443636	6.49262	12.0664	-0.894118	0.0007	0.0172003
ENSSSCT00000003608	ENSSSCG00000003248	-	chr6:52451044-52456468	20.2897	35.4185	-0.80376	0.0001	0.0041022
ENSSSCT00000033142	ENSSSCG00000021130	RPP21	chr7:26733856-26735784	10.6733	24.0577	-1.17249	0.00265	0.0432432
ENSSSCT00000011788	ENSSSCG00000010774	-	chr14:153216310-153221497	20.5128	12.1755	0.752537	0.00235	0.0397991
ENSSSCT00000017556	ENSSSCG00000016125	INO80D	chr15:120861245-120921092	13.8428	26.6067	-0.94265	5e-05	0.00233958
ENSSSCT00000017550	ENSSSCG00000016119	RAPH1	chr15:118236246-118297755	27.0547	52.1501	-0.946791	5e-05	0.00233958
ENSSSCT00000014099	ENSSSCG00000012896	NDUFV1	chr2:3598805-3604500	35.1435	17.9175	0.97189	5e-05	0.00233958
ENSSSCT00000014098	ENSSSCG00000012895	-	chr2:3594981-3598550	9.33419	3.84458	1.2797	5e-05	0.00233958
ENSSSCT00000013042	ENSSSCG00000011918	USF3	chr13:155815449-155865635	7.17013	21.3139	-1.57172	0.00195	0.0350025
ENSSSCT00000016203	ENSSSCG00000014851	SLCO2B1	chr9:10692503-10725477	76.6864	47.3138	0.696709	0.00065	0.0163188
ENSSSCT00000011253	ENSSSCG00000010281	PSAP	chr14:80625272-80660663	790.162	362.514	1.12411	0.00025	0.0082395
ENSSSCT00000018330	ENSSSCG00000016835	SKP2	chr16:22479821-22519334	8.92149	14.9104	-0.740962	0.00065	0.0163188
ENSSSCT00000018339	ENSSSCG00000016842	NIPBL	chr16:23393876-23511836	46.0584	78.9245	-0.777008	0.0005	0.0134625
ENSSSCT00000004658	ENSSSCG00000004215	KIAA0408	chr1:39452654-39466770	0.987375	2.48384	-1.3309	0.0005	0.0134625
ENSSSCT00000002714	ENSSSCG00000002444	FBLN5	chr7:120031684-120114530	99.7749	63.7467	0.646327	0.0008	0.0188415
ENSSSCT00000000620	ENSSSCG00000000576	-	chr5:55086947-55108253	312.261	187.907	0.73273	0.0006	0.0154606
ENSSSCT00000005298	ENSSSCG00000004799	ZNF770	chr1:152187934-152195047	10.9794	17.8852	-0.703969	0.0012	0.0250828
ENSSSCT00000003198	ENSSSCG00000002893	-	chr6:40343147-40385820	35.4954	72.3112	-1.02659	0.0018	0.0330571
ENSSSCT00000023226	ENSSSCG00000021586	ZHX2	chr4:17146604-17149121	7.20855	12.1557	-0.753851	0.0013	0.0264339
ENSSSCT00000022506	ENSSSCG00000029082	KMT2E	chr9:115608961-115726916	61.7486	104.255	-0.755636	0.0004	0.0114389
ENSSSCT00000005901	ENSSSCG00000005361	ALDH1B1	chr1:267166210-267167764	10.0148	4.80452	1.05967	0.0002	0.00694839
ENSSSCT00000026997	ENSSSCG00000025307	-	chr7:22024547-22024859	3406.87	1591.19	1.09834	5e-05	0.00233958
ENSSSCT00000026996	ENSSSCG00000027441	RPL22L1	chr13:118437978-118499704	49.8855	24.1456	1.04686	0.0004	0.0114389
ENSSSCT00000019263	ENSSSCG00000025775	TADA2A	chr12:40507754-40616164	7.28587	14.5966	-1.00246	0.00115	0.0243419
ENSSSCT00000018137	ENSSSCG00000016659	-	chr18:41381361-41416004	1.71193	6.26938	-1.8727	5e-05	0.00233958
ENSSSCT00000013957	ENSSSCG00000012767	HAUS7	chrX:141801421-141821573	11.0534	4.88208	1.17893	0.00025	0.0082395
ENSSSCT00000026033	ENSSSCG00000023044	-	chr12:1048558-1052166	33.0563	20.6358	0.679779	0.00125	0.0257802
ENSSSCT00000014931	ENSSSCG00000013667	COL5A3	chr2:69156852-69193845	13.037	6.16507	1.08042	5e-05	0.00233958
ENSSSCT00000012427	ENSSSCG00000011350	CCDC51	chr13:34407778-34418022	10.7793	4.24727	1.34365	5e-05	0.00233958
ENSSSCT00000029122	ENSSSCG00000027372	SAMD9	chr9:79679835-79684587	113.827	225.849	-0.988514	0.00015	0.00562659
ENSSSCT00000014119	ENSSSCG00000012916	-	chr2:3944556-3947680	32.3266	20.4773	0.658695	0.00135	0.0271896
ENSSSCT00000009110	ENSSSCG00000008319	CD207	GL894987.2:12707-18351	4.89146	0.378385	3.69234	5e-05	0.00233958
ENSSSCT00000004191	ENSSSCG00000003788	PTGER3	chr6:131574480-131616324	4.51053	1.49533	1.59283	5e-05	0.00233958
ENSSSCT00000003878	ENSSSCG00000003491	AKR7A2	chr6:71816267-71823723	24.2288	14.1	0.781022	0.0012	0.0250828
ENSSSCT00000007189	ENSSSCG00000006562	GATAD2B	chr4:104700116-104761145	26.6398	45.5463	-0.773747	0.0002	0.00694839
ENSSSCT00000007188	ENSSSCG00000006561	SLC39A1	chr4:104630731-104635140	26.7262	15.8727	0.751705	0.00075	0.0180862
ENSSSCT00000007186	ENSSSCG00000006559	JTB	chr4:104615008-104617469	22.3438	12.1626	0.877418	0.0012	0.0250828
ENSSSCT00000002695	ENSSSCG00000002426	ZC3H14	chr7:116962053-117008049	44.7073	87.4673	-0.968233	5e-05	0.00233958
ENSSSCT00000002698	ENSSSCG00000002429	FOXN3	chr7:117530993-117907020	48.3749	75.1415	-0.635353	0.002	0.0357184
ENSSSCT00000030653	ENSSSCG00000028829	HIST1H3E	chr7:22079599-22080010	288.095	126.722	1.18488	5e-05	0.00233958
ENSSSCT00000030385	ENSSSCG00000021309	TRDMT1	GL894963.1:302-8721	20.0764	62.7787	-1.64478	5e-05	0.00233958
ENSSSCT00000030384	ENSSSCG00000029239	MZB1	chr2:147107911-147110247	59.1281	30.9679	0.933069	5e-05	0.00233958
ENSSSCT00000007402	ENSSSCG00000006757	-	chr4:116244044-116351102	11.6065	20.2894	-0.805792	0.0001	0.0041022
ENSSSCT00000022316	ENSSSCG00000020758	-	chr7:1825486-1829263	27.2284	14.142	0.945121	0.00175	0.0324199
ENSSSCT00000022310	ENSSSCG00000027526	MAN1B1	GL896485.1:1293-9878	23.2478	14.6379	0.667384	0.00175	0.0324199
ENSSSCT00000022318	ENSSSCG00000030611	-	chr5:62761448-62827041	186.584	76.9884	1.27711	0.0006	0.0154606
ENSSSCT00000013059	ENSSSCG00000011935	-	chr13:158917245-158926297	33.613	80.7204	-1.26392	5e-05	0.00233958
ENSSSCT00000012093	ENSSSCG00000011049	DCLRE1C	chr10:51553276-51597276	14.5949	22.9324	-0.651923	0.0021	0.0370256
ENSSSCT00000015476	ENSSSCG00000014167	-	chr2:106310502-106321615	97.2762	55.6937	0.804571	0.00115	0.0243419
ENSSSCT00000030873	ENSSSCG00000028879	PLOD3	GL894574.1:59736-66674	16.912	10.5737	0.677563	0.00305	0.0475248
ENSSSCT00000030874	ENSSSCG00000023733	-	chr13:34149667-34151512	7.28177	15.1746	-1.0593	0.00315	0.0486298
ENSSSCT00000002087	ENSSSCG00000001862	ETFA	chr7:60946213-61035996	49.5286	30.6282	0.693399	0.0016	0.0305587
ENSSSCT00000002086	ENSSSCG00000001861	-	chr7:60872454-60876382	24.7833	13.1397	0.915441	0.00265	0.0432432
ENSSSCT00000001683	ENSSSCG00000001510	-	chr7:34198531-34213249	5.82743	2.81911	1.04762	0.0004	0.0114389
ENSSSCT00000024434	ENSSSCG00000027722	-	chr8:147991653-148031534	38.7242	60.309	-0.63914	0.0016	0.0305587
ENSSSCT00000000791	ENSSSCG00000000728	PARP11	chr5:68750884-68791407	12.7991	25.5149	-0.995301	5e-05	0.00233958
ENSSSCT00000000797	ENSSSCG00000000734	-	chr5:69160418-69215143	3.89695	1.14079	1.77231	0.00025	0.0082395
ENSSSCT00000017996	ENSSSCG00000016528	-	chr18:14756841-14766360	11.108	39.8082	-1.84146	5e-05	0.00233958
ENSSSCT00000022292	ENSSSCG00000024801	-	GL892638.2:8138-64022	3.04054	9.90242	-1.70345	0.00135	0.0271896
ENSSSCT00000022290	ENSSSCG00000028295	ZNF354A	chr2:81246481-81272236	15.1567	28.1715	-0.894277	5e-05	0.00233958
ENSSSCT00000022296	ENSSSCG00000025644	CD1A	chr4:99905534-99909248	12.5498	25.1678	-1.00391	5e-05	0.00233958
ENSSSCT00000017621	ENSSSCG00000016183	-	chr15:133283960-133285230	50.5178	26.9619	0.905868	0.0001	0.0041022
ENSSSCT00000017629	ENSSSCG00000016189	-	chr15:133444023-133447622	17.4371	9.61013	0.859535	0.0018	0.0330571
ENSSSCT00000029379	ENSSSCG00000026830	-	chr1:249909874-249918514	65.5326	130.513	-0.993905	5e-05	0.00233958
ENSSSCT00000011708	ENSSSCG00000010702	PLEKHA1	chr14:143414801-143468369	9.72084	17.5501	-0.852323	0.00025	0.0082395
ENSSSCT00000016913	ENSSSCG00000015525	TOR3A	chr9:132634648-132660669	13.133	7.87794	0.73731	0.00255	0.0421855
ENSSSCT00000028545	ENSSSCG00000027223	THAP1	chr17:12607764-12611975	10.3998	18.6783	-0.844812	0.002	0.0357184
ENSSSCT00000012118	ENSSSCG00000011074	ARHGAP21	chr10:56044598-56132190	10.1509	23.8911	-1.23486	0.00245	0.0410009
ENSSSCT00000005986	ENSSSCG00000005442	-	chr1:280529218-280533010	2.10414	5.27317	-1.32544	0.00115	0.0243419
ENSSSCT00000029631	ENSSSCG00000023278	-	chr10:18525258-18599966	21.169	32.2105	-0.605575	0.0025	0.0415749
ENSSSCT00000029639	ENSSSCG00000023714	SLC31A2	chr1:284589319-284600766	7.83089	4.19993	0.898809	0.00045	0.0124486
ENSSSCT00000026917	ENSSSCG00000022343	ENO1	chr6:63739622-63748851	254.083	118.625	1.09889	5e-05	0.00233958
ENSSSCT00000000853	ENSSSCG00000000787	-	chr5:74904119-75021260	0.88812	1.94057	-1.12765	0.00175	0.0324199
ENSSSCT00000007071	ENSSSCG00000006455	CD5L	chr4:100732582-100750193	134.663	25.7844	2.38479	5e-05	0.00233958
ENSSSCT00000006840	ENSSSCG00000006242	IMPAD1	chr4:82110549-82130274	26.9059	16.6526	0.692172	0.00205	0.0363153
ENSSSCT00000031541	ENSSSCG00000029683	-	chr15:128593492-128594377	11.7176	27.0519	-1.20706	5e-05	0.00233958
ENSSSCT00000032081	ENSSSCG00000026122	THAP5	chr18:40224722-40232714	14.7476	22.7761	-0.627037	0.0027	0.043778
ENSSSCT00000013411	ENSSSCG00000012264	ZNF674	chrX:45938666-45960059	12.9857	22.1864	-0.772749	0.00045	0.0124486
ENSSSCT00000012354	ENSSSCG00000011284	NKTR	chr13:28792693-28844085	39.5024	81.8164	-1.05045	5e-05	0.00233958
ENSSSCT00000017459	ENSSSCG00000016034	COL3A1	chr15:104067017-104105776	763.644	345.096	1.1459	0.0003	0.00935832
ENSSSCT00000010864	ENSSSCG00000009914	MLEC	chr14:43069401-43079337	42.7454	24.2935	0.815198	0.0001	0.0041022
ENSSSCT00000010866	ENSSSCG00000009916	ACADS	chr14:43110574-43124766	29.7265	14.5423	1.0315	5e-05	0.00233958
ENSSSCT00000014198	ENSSSCG00000012988	-	chr2:5865072-5880838	23.1953	13.5302	0.777648	0.00045	0.0124486
ENSSSCT00000016328	ENSSSCG00000014967	FAM76B	chr9:31708430-31728112	11.4156	20.6746	-0.856852	0.00045	0.0124486
ENSSSCT00000004110	ENSSSCG00000003711	-	chr6:101640571-101662408	2.5942	6.92514	-1.41655	0.0001	0.0041022
ENSSSCT00000010242	ENSSSCG00000009345	-	chr11:9020843-9044196	22.8585	43.3232	-0.922406	5e-05	0.00233958
ENSSSCT00000010243	ENSSSCG00000009346	-	chr11:8713903-8738650	33.3968	57.6302	-0.787114	0.0001	0.0041022
ENSSSCT00000002612	ENSSSCG00000002348	-	chr7:102742329-102748593	4.66571	1.93518	1.26963	0.0001	0.0041022
ENSSSCT00000003560	ENSSSCG00000003205	-	chr6:50801437-50803084	7.7139	15.9861	-1.05129	0.0001	0.0041022
ENSSSCT00000004933	ENSSSCG00000004466	TTK	chr1:96792804-96828323	7.07063	11.766	-0.73471	0.0029	0.0459882
ENSSSCT00000000139	ENSSSCG00000000133	TST	chr5:8349104-8358974	24.2667	13.0579	0.894053	0.0003	0.00935832
ENSSSCT00000027273	ENSSSCG00000024532	DIMT1	GL896294.1:71933-84715	14.0814	23.6578	-0.74852	0.0007	0.0172003
ENSSSCT00000027272	ENSSSCG00000020706	-	chr13:209752043-209758486	46.9696	26.3651	0.833098	5e-05	0.00233958
ENSSSCT00000031369	ENSSSCG00000025306	-	GL895028.1:12963-54023	3.60317	8.67481	-1.26757	0.0004	0.0114389
ENSSSCT00000027859	ENSSSCG00000024595	APOBR	GL896271.1:2-6247	10.0158	5.76019	0.798084	0.00045	0.0124486
ENSSSCT00000032127	ENSSSCG00000025686	KMO	chr10:14889941-14937373	34.5895	51.517	-0.574714	0.0032	0.0491035
ENSSSCT00000002113	ENSSSCG00000001887	SCAMP5	chr7:63239380-63247746	12.3377	6.41214	0.944193	0.0001	0.0041022
ENSSSCT00000034126	ENSSSCG00000023150	-	chr5:24286945-24309681	95.9058	60.4205	0.666579	0.00085	0.0195978
ENSSSCT00000023293	ENSSSCG00000021769	-	chr17:42172910-42178981	4.89055	11.8352	-1.27502	0.0002	0.00694839
ENSSSCT00000029868	ENSSSCG00000029050	-	chr2:78533529-78535171	13.5896	5.80633	1.2268	0.0002	0.00694839
ENSSSCT00000023834	ENSSSCG00000028320	-	chr15:138035430-138047301	55.3331	108.497	-0.971437	0.00045	0.0124486
ENSSSCT00000029241	ENSSSCG00000027764	-	GL894598.2:2370-5220	19.7717	10.9293	0.855234	0.00235	0.0397991
ENSSSCT00000029243	ENSSSCG00000029040	-	GL894081.2:25434-27980	17.1082	6.34394	1.43124	0.00065	0.0163188
ENSSSCT00000019660	ENSSSCG00000018065	ND1	chrMT:3921-4878	196.527	827.015	-2.07318	5e-05	0.00233958
ENSSSCT00000019664	ENSSSCG00000018069	ND2	chrMT:5086-6130	271.126	1020.07	-1.91163	5e-05	0.00233958
ENSSSCT00000008769	ENSSSCG00000008001	MSLN	chr3:41448661-41452015	10.1432	2.53917	1.99809	5e-05	0.00233958
ENSSSCT00000011325	ENSSSCG00000010345	GHITM	chr14:92190362-92207964	15.9029	9.84923	0.691202	0.0022	0.0381848
ENSSSCT00000013781	ENSSSCG00000012602	C1GALT1C1	chrX:112640597-112644344	12.2034	19.9474	-0.708918	0.0023	0.0393085
ENSSSCT00000004099	ENSSSCG00000003700	ESCO1	chr6:99205598-99317602	33.3901	62.2242	-0.898056	5e-05	0.00233958
ENSSSCT00000009387	ENSSSCG00000008578	ADCY3	chr3:121107127-121210020	4.05737	2.10223	0.948625	0.0031	0.0480799
ENSSSCT00000001570	ENSSSCG00000001427	C4A	chr7:27729057-27744181	97.4088	59.9395	0.700546	0.0012	0.0250828
ENSSSCT00000005056	ENSSSCG00000004577	ICE2	chr1:123254927-123339939	13.5826	21.7671	-0.680384	0.00075	0.0180862
ENSSSCT00000009963	ENSSSCG00000009097	ANXA5	chr8:109609048-109642588	118.555	49.8457	1.25001	5e-05	0.00233958
ENSSSCT00000009962	ENSSSCG00000009096	EXOSC9	chr8:109462312-109532492	14.7247	25.5668	-0.796038	0.0006	0.0154606
ENSSSCT00000006656	ENSSSCG00000006066	RNF19A	chr4:39576525-39650587	26.8789	40.8335	-0.603277	0.00265	0.0432432
ENSSSCT00000004871	ENSSSCG00000004408	SMPD2	chr1:84786671-84789541	15.0679	8.94849	0.75176	0.00235	0.0397991
ENSSSCT00000025744	ENSSSCG00000014291	AFF4	chr2:140670243-140804239	17.8282	45.3911	-1.34825	0.00055	0.0145015
ENSSSCT00000030750	ENSSSCG00000020870	DBF4	chr9:101840272-101875212	10.5946	16.9701	-0.679667	0.0028	0.0448501
ENSSSCT00000018632	ENSSSCG00000017114	NDUFS6	chr16:85609821-85615984	28.6176	14.9711	0.934724	0.0004	0.0114389
ENSSSCT00000026460	ENSSSCG00000023171	-	chr1:310163332-310221475	16.9139	8.43807	1.00322	5e-05	0.00233958
ENSSSCT00000016170	ENSSSCG00000014819	ATG16L2	chr9:8108619-8122236	18.3603	11.6756	0.653093	0.00235	0.0397991
ENSSSCT00000016172	ENSSSCG00000014820	FCHSD2	chr9:8130489-8362269	55.6167	106.982	-0.943779	5e-05	0.00233958
ENSSSCT00000016175	ENSSSCG00000014823	P2RY6	chr9:8545064-8554097	5.89355	10.216	-0.793616	0.0026	0.0427346
ENSSSCT00000025228	ENSSSCG00000023479	NCKAP5	chr15:21862471-21927980	2.50967	5.81453	-1.21216	5e-05	0.00233958
ENSSSCT00000006200	ENSSSCG00000005638	LCN2	chr1:302600678-302606413	31.2709	10.4872	1.57619	5e-05	0.00233958
ENSSSCT00000013313	ENSSSCG00000012171	PRDX4	chrX:21167783-21189764	44.2679	21.2276	1.06032	5e-05	0.00233958
ENSSSCT00000023319	ENSSSCG00000021812	MS4A1	chr2:10774612-10854601	49.5407	137.305	-1.4707	5e-05	0.00233958
ENSSSCT00000013864	ENSSSCG00000012682	PHF6	chrX:126334847-126353998	25.5235	50.7816	-0.992481	5e-05	0.00233958
ENSSSCT00000009022	ENSSSCG00000008239	CAPG	chr3:62357527-62367116	28.4953	15.3084	0.896397	0.0002	0.00694839
ENSSSCT00000009020	ENSSSCG00000008237	RETSAT	chr3:62309274-62323100	33.7736	18.845	0.841713	0.0001	0.0041022
ENSSSCT00000009025	ENSSSCG00000008241	TCF7L1	chr3:62435509-62456463	3.53787	6.79149	-0.940844	0.0006	0.0154606
ENSSSCT00000002276	ENSSSCG00000002034	ACIN1	chr7:81287005-81325218	59.8166	95.4046	-0.673514	0.0018	0.0330571
ENSSSCT00000000691	ENSSSCG00000000641	KLRK1	chr5:64370013-64378469	69.2016	37.1197	0.898622	5e-05	0.00233958
ENSSSCT00000031994	ENSSSCG00000009834	ATXN2	chr14:34660726-34767837	6.72032	28.0774	-2.06281	5e-05	0.00233958
ENSSSCT00000030273	ENSSSCG00000028925	-	GL895806.1:546-8122	18.4336	29.0293	-0.655173	0.0029	0.0459882
ENSSSCT00000026789	ENSSSCG00000029393	-	chr11:87211602-87363659	7.30728	15.4501	-1.08021	0.00095	0.0212556
ENSSSCT00000013728	ENSSSCG00000012556	RBM41	chrX:101885187-101947396	11.6132	20.7946	-0.840442	0.0001	0.0041022
ENSSSCT00000023666	ENSSSCG00000021493	-	chr5:24368785-24374464	2.68754	0.803028	1.74276	0.0002	0.00694839
ENSSSCT00000023667	ENSSSCG00000022049	-	chr7:23099682-23099994	1389.03	814.304	0.770443	0.0004	0.0114389
ENSSSCT00000017106	ENSSSCG00000015706	LYPD1	chr15:22098596-22135241	4.47432	1.91446	1.22473	0.00025	0.0082395
ENSSSCT00000011192	ENSSSCG00000010226	JMJD1C	chr14:71877673-71925385	78.1161	138.347	-0.824603	0.00065	0.0163188
ENSSSCT00000019294	ENSSSCG00000017727	TMEM98	chr12:43758791-43771796	12.7526	3.89271	1.71195	5e-05	0.00233958
ENSSSCT00000017929	ENSSSCG00000016466	GSTK1	chr18:7234189-7239985	11.6533	6.14201	0.923954	0.0007	0.0172003
ENSSSCT00000013122	ENSSSCG00000011993	-	chr13:176765926-176772447	43.5332	20.9106	1.05788	0.0001	0.0041022
ENSSSCT00000023503	ENSSSCG00000024933	SLC36A4	chr9:28983530-29033257	8.05198	15.6668	-0.960297	5e-05	0.00233958
ENSSSCT00000028428	ENSSSCG00000026668	HIST1H2BC	chr7:23097501-23097882	33.5145	10.9579	1.61281	0.0006	0.0154606
ENSSSCT00000029770	ENSSSCG00000025423	KCNK5	chr7:39704034-39743285	2.96612	1.4993	0.984289	0.00085	0.0195978
ENSSSCT00000007955	ENSSSCG00000007270	-	chr17:42163847-42169203	10.7669	30.2594	-1.49079	5e-05	0.00233958
ENSSSCT00000026819	ENSSSCG00000025956	-	chr1:286640942-286648888	18.282	10.1871	0.843679	0.0021	0.0370256
ENSSSCT00000009277	ENSSSCG00000008475	-	chr3:107089368-107156259	25.9371	56.1658	-1.11467	5e-05	0.00233958
ENSSSCT00000008278	ENSSSCG00000007546	C7orf50	chr3:723520-743194	7.251	2.88068	1.33177	0.0008	0.0188415
ENSSSCT00000007139	ENSSSCG00000006519	CLK2	chr4:103329408-103352238	16.4491	26.2721	-0.67552	0.0023	0.0393085
ENSSSCT00000024505	ENSSSCG00000026459	-	GL893322.2:24975-29983	4.3069	12.8922	-1.58178	0.00095	0.0212556
ENSSSCT00000027425	ENSSSCG00000011743	MECOM	chr13:116467996-116654117	8.52489	15.764	-0.88688	0.0019	0.0342988
ENSSSCT00000017711	ENSSSCG00000016265	-	chr15:145104682-145130125	19.5055	40.6665	-1.05996	5e-05	0.00233958
ENSSSCT00000011015	ENSSSCG00000010054	ADORA2A	chr14:52914665-52931656	5.82267	3.0599	0.928198	0.00065	0.0163188
ENSSSCT00000018538	ENSSSCG00000017026	-	chr16:66818852-66880713	3.45573	1.47831	1.22504	0.0008	0.0188415
ENSSSCT00000015660	ENSSSCG00000014336	EGR1	chr2:146156064-146160020	10.3475	19.9289	-0.945585	0.0003	0.00935832
ENSSSCT00000010051	ENSSSCG00000009178	-	chr8:129743690-129745568	60.3781	27.1068	1.15537	5e-05	0.00233958
ENSSSCT00000006188	ENSSSCG00000005628	ST6GALNAC4	chr1:302314205-302324802	92.0577	52.9469	0.79799	0.0002	0.00694839
ENSSSCT00000030556	ENSSSCG00000027877	TLR10	chr8:31604731-31615025	10.4378	17.4135	-0.738386	0.0006	0.0154606
ENSSSCT00000030558	ENSSSCG00000023331	UBL5	chr2:68933922-68935737	64.03	111.383	-0.798706	0.00135	0.0271896
ENSSSCT00000018040	ENSSSCG00000016570	TSPAN33	chr18:20563181-20583800	44.0526	27.5825	0.675473	0.00275	0.0442836
ENSSSCT00000034669	ENSSSCG00000001769	MORF4L1	chr7:53588317-53613979	166.901	258.97	-0.633795	0.00235	0.0397991
ENSSSCT00000035227	ENSSSCG00000030731	TMP-SLA-2	chr7:24603747-24604965	2112.63	1202.28	0.813269	0.00045	0.0124486
ENSSSCT00000027671	ENSSSCG00000025252	PEX5	chr5:65936376-65956837	8.79589	4.50951	0.96386	0.0001	0.0041022
ENSSSCT00000015009	ENSSSCG00000013735	-	chr2:66505143-66507024	45.087	69.4399	-0.623054	0.00245	0.0410009
ENSSSCT00000028012	ENSSSCG00000025095	-	chr5:106583801-106610194	68.1994	173.763	-1.34929	5e-05	0.00233958
ENSSSCT00000008782	ENSSSCG00000008014	NUBP2	chr3:41631024-41633605	16.7407	9.47019	0.821897	0.00205	0.0363153
ENSSSCT00000019057	ENSSSCG00000017504	CDK12	chr12:23230526-23284476	30.1851	48.5554	-0.685795	0.0008	0.0188415
ENSSSCT00000011209	ENSSSCG00000010241	-	chr14:77827789-77828785	61.4767	115.872	-0.914423	5e-05	0.00233958
ENSSSCT00000001230	ENSSSCG00000001134	-	chr7:22089318-22089699	329.833	193.256	0.771219	0.0002	0.00694839
ENSSSCT00000028831	ENSSSCG00000029933	-	chr11:19056602-19200872	25.9309	50.6171	-0.964949	5e-05	0.00233958
ENSSSCT00000005268	ENSSSCG00000004769	-	chr1:145844009-145846476	18.3949	32.0372	-0.800445	0.0016	0.0305587
ENSSSCT00000030143	ENSSSCG00000023594	RARRES2	GL892911.1:274865-276565	63.6522	30.0077	1.08488	5e-05	0.00233958
ENSSSCT00000022559	ENSSSCG00000030291	RPRD2	chr4:107932169-108021740	18.6571	31.7771	-0.768265	0.00025	0.0082395
ENSSSCT00000022550	ENSSSCG00000029375	ZNF205	chr3:40478778-40483333	7.9896	17.3189	-1.11615	5e-05	0.00233958
ENSSSCT00000026706	ENSSSCG00000029163	BCAT1	chr5:52535051-52594736	14.3772	8.36522	0.781311	0.00275	0.0442836
ENSSSCT00000001170	ENSSSCG00000001075	DEK	chr7:14644828-14676910	124.296	194.743	-0.647784	0.0021	0.0370256
ENSSSCT00000015603	ENSSSCG00000014280	RAD50	chr2:140313724-140407470	27.8562	45.3541	-0.703234	0.00045	0.0124486
ENSSSCT00000008448	ENSSSCG00000007705	-	chr3:10313356-10335569	4.2543	7.09714	-0.738317	0.0015	0.0292555
ENSSSCT00000019213	ENSSSCG00000017649	SKA2	chr12:37094023-37108508	29.7127	66.8055	-1.16888	0.00045	0.0124486
ENSSSCT00000032055	ENSSSCG00000027603	-	GL894998.2:66177-74128	24.847	55.0756	-1.14834	0.0002	0.00694839
ENSSSCT00000028933	ENSSSCG00000027486	TRIP6	chr3:8140289-8143649	7.29767	3.74352	0.963041	0.0017	0.031837
ENSSSCT00000005525	ENSSSCG00000005009	KLHDC2	chr1:199945900-199957892	34.6159	20.6426	0.745806	0.00075	0.0180862
ENSSSCT00000018937	ENSSSCG00000017397	MLX	chr12:20462460-20470186	13.9322	8.29538	0.748041	0.00125	0.0257802
ENSSSCT00000014145	ENSSSCG00000012940	B4GAT1	chr2:5120056-5122388	9.35763	4.9547	0.917345	0.0006	0.0154606
ENSSSCT00000004470	ENSSSCG00000004042	-	chr1:9023233-9039694	4.21072	1.93545	1.1214	0.0001	0.0041022
ENSSSCT00000025183	ENSSSCG00000030012	OLFML1	chr9:2617573-2642633	18.6252	10.7407	0.794167	0.0025	0.0415749
ENSSSCT00000025181	ENSSSCG00000025463	-	GL894927.1:6945-32215	49.9894	28.7557	0.797774	0.0005	0.0134625
ENSSSCT00000016812	ENSSSCG00000015432	ATXN7L1	chr9:116235434-116504793	7.10273	11.9652	-0.752395	0.00115	0.0243419
ENSSSCT00000000180	ENSSSCG00000000171	CKAP4	chr5:14098330-14106287	13.3007	5.06702	1.3923	5e-05	0.00233958
ENSSSCT00000000184	ENSSSCG00000000175	-	chr5:15129051-15145294	7.38342	4.78298	0.626379	0.00325	0.0495596
ENSSSCT00000000188	ENSSSCG00000000179	CCDC65	chr5:15361358-15368748	1.25638	2.87434	-1.19396	0.00285	0.0454106
ENSSSCT00000000189	ENSSSCG00000000180	FKBP11	chr5:15369111-15373235	43.6611	19.7829	1.1421	5e-05	0.00233958
ENSSSCT00000017797	ENSSSCG00000016342	HES6	chr15:152217834-152219640	6.51694	2.37813	1.45437	5e-05	0.00233958
ENSSSCT00000017795	ENSSSCG00000016340	ASB1	chr15:152382674-152398097	8.20717	4.55551	0.849272	0.00285	0.0454106
ENSSSCT00000024917	ENSSSCG00000024621	KAT2B	chr13:7991575-8049637	37.7122	58.4293	-0.631662	0.00235	0.0397991
ENSSSCT00000024919	ENSSSCG00000020930	-	GL892822.1:8928-108642	6.70489	14.7937	-1.1417	5e-05	0.00233958
ENSSSCT00000016777	ENSSSCG00000015402	CACNA2D1	chr9:108068515-108551541	27.3468	43.172	-0.658728	0.0009	0.0204684
ENSSSCT00000008184	ENSSSCG00000007477	NFATC2	chr17:59183329-59332006	4.74732	12.2755	-1.3706	0.0008	0.0188415
ENSSSCT00000010326	ENSSSCG00000023863	-	chr11:22822396-22984001	184.689	330.892	-0.841266	0.00215	0.0376149
ENSSSCT00000017803	ENSSSCG00000016348	-	chr15:153136232-153145500	2.86896	1.39671	1.03849	0.0018	0.0330571
ENSSSCT00000013004	ENSSSCG00000011887	-	chr13:149282931-149288096	39.7092	72.6205	-0.870904	0.00015	0.00562659
ENSSSCT00000011607	ENSSSCG00000022351	GSTO1	chr14:125175434-125185836	19.3274	10.9647	0.817783	0.0017	0.031837
ENSSSCT00000023267	ENSSSCG00000022042	-	chr2:13320726-13324337	4.28724	18.6143	-2.11829	5e-05	0.00233958
ENSSSCT00000023268	ENSSSCG00000026092	SREBF2	GL894144.1:438-34441	35.2435	22.027	0.678087	0.00045	0.0124486
ENSSSCT00000024056	ENSSSCG00000023875	-	chr13:38638449-38640975	9.66618	31.3186	-1.696	5e-05	0.00233958
ENSSSCT00000004214	ENSSSCG00000003808	-	chr6:135587478-135663171	3.8008	1.4051	1.43563	0.0001	0.0041022
ENSSSCT00000011513	ENSSSCG00000010523	HOGA1	chr14:118462771-118490338	3.99554	2.03545	0.97304	0.00295	0.046399
ENSSSCT00000009339	ENSSSCG00000008535	CLIP4	chr3:116933718-117001691	3.54855	6.71425	-0.919995	0.00075	0.0180862
ENSSSCT00000030889	ENSSSCG00000026722	PHF14	chr9:88596343-88786396	15.7711	30.5709	-0.954874	0.00035	0.0104708
ENSSSCT00000027950	ENSSSCG00000025578	-	chr1:126092061-126105183	3.3446	1.22369	1.45059	5e-05	0.00233958
ENSSSCT00000026032	ENSSSCG00000027826	-	chr18:6618394-6619630	224.584	149.737	0.584827	0.00325	0.0495596
ENSSSCT00000006681	ENSSSCG00000006090	MTERF3	chr4:43479297-43578498	17.4233	32.9993	-0.921415	0.00105	0.0228259
ENSSSCT00000000230	ENSSSCG00000000215	SMARCD1	chr5:16338620-16354632	15.6642	9.11477	0.781192	0.00055	0.0145015
ENSSSCT00000006979	ENSSSCG00000006369	F11R	chr4:97323338-97348522	39.7806	25.8696	0.620807	0.00165	0.0311763
ENSSSCT00000026235	ENSSSCG00000029992	-	chr2:42440241-42502272	2.10444	5.67089	-1.43014	0.002	0.0357184
ENSSSCT00000026492	ENSSSCG00000026385	-	chr9:31963173-31982581	17.541	62.5703	-1.83475	5e-05	0.00233958
ENSSSCT00000027543	ENSSSCG00000026547	SLC45A3	chr9:72609606-72630937	43.6348	27.9611	0.642056	0.002	0.0357184
ENSSSCT00000029443	ENSSSCG00000020699	-	chr11:11355260-11378042	16.3545	31.2743	-0.935286	0.0002	0.00694839
ENSSSCT00000025850	ENSSSCG00000022361	-	GL895778.1:50914-57287	22.6041	60.0697	-1.41005	5e-05	0.00233958
ENSSSCT00000010489	ENSSSCG00000009568	ZMYM5	chr11:86976088-87004308	8.16522	13.2326	-0.696528	0.00135	0.0271896
ENSSSCT00000016256	ENSSSCG00000014901	PCF11	chr9:19211762-19238971	44.7774	79.6437	-0.830789	0.00025	0.0082395
ENSSSCT00000011287	ENSSSCG00000010312	PLAU	chr14:82755601-82761495	7.75922	4.39792	0.819089	0.00215	0.0376149
ENSSSCT00000015502	ENSSSCG00000014189	-	JH118722.1:15399-32151	5.22516	16.4802	-1.65719	5e-05	0.00233958
ENSSSCT00000008029	ENSSSCG00000007337	-	chr17:46335376-46433701	40.2451	21.1118	0.930764	0.00025	0.0082395
ENSSSCT00000010151	ENSSSCG00000009270	-	chr11:109853-148418	13.3792	22.8691	-0.773406	0.0015	0.0292555
ENSSSCT00000014679	ENSSSCG00000013435	MBD3	chr2:78157104-78165835	26.8598	16.5137	0.701783	0.00155	0.029964
ENSSSCT00000014675	ENSSSCG00000013431	ATP5D	chr2:77782630-77784866	51.1614	22.1466	1.20797	5e-05	0.00233958
ENSSSCT00000028519	ENSSSCG00000026770	-	chr5:18858055-18858319	6.64112	0	inf	0.00035	0.0104708
ENSSSCT00000028512	ENSSSCG00000024746	-	chr3:59557948-59564578	1.66216	0.697292	1.25322	0.00155	0.029964
ENSSSCT00000028510	ENSSSCG00000026757	-	chr7:22031969-22032350	577.463	372.648	0.631915	0.0026	0.0427346
ENSSSCT00000004127	ENSSSCG00000003727	-	chr6:108288996-108310468	21.6753	34.3732	-0.665228	0.00165	0.0311763
ENSSSCT00000000807	ENSSSCG00000000743	FKBP4	chr5:69599775-69608624	49.082	31.7352	0.62911	0.00225	0.0387352
ENSSSCT00000018166	ENSSSCG00000016685	WIPF3	chr18:47397850-47441699	0.877142	2.39614	-1.44983	0.0017	0.031837
ENSSSCT00000018163	ENSSSCG00000016682	PLEKHA8	chr18:47238396-47273722	18.6337	11.9416	0.64192	0.0024	0.0404411
ENSSSCT00000024612	ENSSSCG00000030402	-	JH118464.1:58721-83636	20.2558	35.9514	-0.827711	0.0009	0.0204684
ENSSSCT00000031739	ENSSSCG00000025209	-	chr6:113405282-113411496	246.696	520.203	-1.07634	5e-05	0.00233958
ENSSSCT00000023057	ENSSSCG00000023562	SNRPE	chr9:70909004-70915566	69.0548	33.403	1.04777	0.0009	0.0204684
ENSSSCT00000027733	ENSSSCG00000022710	-	chr1:10697917-10817553	20.4014	10.1554	1.00642	0.0022	0.0381848
ENSSSCT00000010838	ENSSSCG00000009888	ERP29	chr14:42178736-42187586	40.6377	21.4415	0.922415	5e-05	0.00233958
ENSSSCT00000011126	ENSSSCG00000010161	COA6	chr14:60803272-60811091	8.72343	3.28675	1.40824	0.00195	0.0350025
ENSSSCT00000015710	ENSSSCG00000014380	-	chr2:148897904-148900262	2.46296	4.83032	-0.971723	0.00105	0.0228259
ENSSSCT00000005694	ENSSSCG00000005166	MLLT3	chr1:225900121-226359741	3.32062	6.42194	-0.951556	5e-05	0.00233958
ENSSSCT00000009850	ENSSSCG00000008993	NPY2R	chr8:78338072-78339221	16.3828	7.99697	1.03466	0.0003	0.00935832
ENSSSCT00000007450	ENSSSCG00000006802	KCNA3	chr4:119861133-119862900	74.5598	37.9571	0.97403	5e-05	0.00233958
ENSSSCT00000000100	ENSSSCG00000000094	SUN2	chr5:6520088-6535219	47.0996	31.1137	0.598164	0.00265	0.0432432
ENSSSCT00000019152	ENSSSCG00000024673	NME1	chr12:27484305-27502924	28.6702	11.444	1.32496	5e-05	0.00233958
ENSSSCT00000019150	ENSSSCG00000017591	NME2	chr12:27507398-27513382	241.036	104.035	1.21218	5e-05	0.00233958
ENSSSCT00000019154	ENSSSCG00000017593	UTP18	chr12:27594682-27633765	11.1183	6.77433	0.714784	0.00255	0.0421855
ENSSSCT00000008276	ENSSSCG00000007544	-	chr3:334343-366033	6.40107	3.4635	0.886081	0.0005	0.0134625
ENSSSCT00000018284	ENSSSCG00000016795	-	chr16:6829356-6866653	21.5094	47.7618	-1.15089	5e-05	0.00233958
ENSSSCT00000017887	ENSSSCG00000016426	-	chr18:4937317-5046534	2.64059	7.32877	-1.47271	0.0002	0.00694839
ENSSSCT00000026383	ENSSSCG00000026475	RRN3	GL896223.1:265-17647	14.4905	23.9618	-0.725626	0.0005	0.0134625
ENSSSCT00000015138	ENSSSCG00000013859	C19orf44	chr2:60666524-60732451	3.16585	6.29044	-0.99057	0.0004	0.0114389
ENSSSCT00000012642	ENSSSCG00000011552	ARPC4	chr13:73159044-73164638	178.122	91.1204	0.96702	0.0001	0.0041022
ENSSSCT00000005521	ENSSSCG00000005005	RPL36A	chr1:199863016-199864201	329.43	206.848	0.671401	0.00235	0.0397991
ENSSSCT00000014771	ENSSSCG00000013524	C19orf70	chr2:73816821-73818817	23.5096	11.5041	1.03109	0.00045	0.0124486
ENSSSCT00000015968	ENSSSCG00000014618	-	chr9:3718553-3725457	88.7974	175.998	-0.986969	0.0002	0.00694839
ENSSSCT00000033285	ENSSSCG00000025984	TTLL5	chr7:104990612-105175649	3.06623	7.37383	-1.26595	0.0008	0.0188415
ENSSSCT00000024465	ENSSSCG00000023356	-	chr1:126147026-126172480	5.38802	0.94185	2.51619	5e-05	0.00233958
ENSSSCT00000025735	ENSSSCG00000022164	HSF2BP	chr13:216653113-216696962	11.1642	6.0204	0.890943	0.0013	0.0264339
ENSSSCT00000001892	ENSSSCG00000001695	-	chr7:44459902-44474467	22.4188	39.0889	-0.802049	0.00035	0.0104708
ENSSSCT00000031817	ENSSSCG00000022703	-	chr12:26611718-26618041	9.38898	2.84073	1.72471	0.00015	0.00562659
ENSSSCT00000032548	ENSSSCG00000024938	SH3BP5	chr13:2433540-2516430	67.1296	34.8008	0.947827	0.00115	0.0243419
ENSSSCT00000032543	ENSSSCG00000023333	-	chr1:308197100-308203079	4.5728	1.34147	1.76926	5e-05	0.00233958
ENSSSCT00000024814	ENSSSCG00000023099	-	GL894771.1:1897-23333	23.3966	11.7543	0.993117	0.0009	0.0204684
ENSSSCT00000024108	ENSSSCG00000029326	CCNB1	chr16:51155618-51165856	15.6773	9.04926	0.792807	0.0011	0.023598
ENSSSCT00000012939	ENSSSCG00000011827	LSG1	chr13:141225231-141253596	33.4741	52.8501	-0.65886	0.0016	0.0305587
ENSSSCT00000018094	ENSSSCG00000016620	TSPAN12	chr18:27651286-27717509	13.797	7.42266	0.89435	0.0003	0.00935832
ENSSSCT00000018099	ENSSSCG00000016625	CTTNBP2	chr18:30253561-30342044	11.238	17.6553	-0.651715	0.00165	0.0311763
