# Supplementary material for: Change in Long Non-Coding RNA Expression Profile Related to the Antagonistic Effect of Clostridium perfringens Type C on Piglet Spleen
Source: Curr Issues Mol Biol. 2023 Mar 9;45(3):2309–25. doi: 10.3390/cimb45030149 (PMC10047886; doi:10.3390/cimb45030149)
Supplement: Supplementary file 1 [file cimb-45-00149-s001.zip › cimb-2232207-supplementary/Supplementary table/Table S4 Target genes of 14 lncRNAs in cis and trans.xlsx]

## Sheet: target gene
transcript_id	gene_id	gene_name	gene_location	SR_FPKM	SS_FPKM	log2(foldchange)	pvalue	qvalue	Status	Target_prediction_method	Target_gene_id	Target_official_symbol	Target_description	Target_GO_id	Target_GO_description	Target_KO_id	Target_KO_description
ALDBSSCT0000009442	ALDBSSCG0000005758	-	chr6:82227999-82233084	56.0206	171.522	-1.61437	0.0004	0.0114389	Annotated_lncRNA	co_location	ENSSSCG00000023005	--	--	GO:0001525,GO:0048514,GO:0016525,GO:0001568,GO:0001944,GO:0045765,GO:1901342,GO:0072358,GO:0072359,GO:0051716,GO:0048646,GO:0051239,GO:0050896,GO:0050794,GO:0048731,GO:0048519,GO:0051093,GO:0050789,GO:0007275,GO:0044767,GO:0022603,GO:0065007,GO:0048856,GO:0009653,GO:0044425,GO:0032502,GO:0016021,GO:0031224,GO:0004930,GO:2000026,GO:0007154,GO:0007186,GO:0004888,GO:0050793,GO:0038023,GO:0044707,GO:…	angiogenesis,blood vessel morphogenesis,negative regulation of angiogenesis,blood vessel development,vasculature development,regulation of angiogenesis,regulation of vasculature development,cardiovascular system development,circulatory system development,cellular response to stimulus,anatomical structure formation involved in morphogenesis,regulation of multicellular organismal process,response t…	--	--
ALDBSSCT0000009442	ALDBSSCG0000005758	-	chr6:82227999-82233084	56.0206	171.522	-1.61437	0.0004	0.0114389	Annotated_lncRNA	co_location	ENSSSCG00000003606	SPOCD1	SPOC domain containing 1 [Source:HGNC Symbol;Acc:HGNC:26338]	GO:0046872,GO:0043169,GO:0034654,GO:0019438,GO:0018130,GO:0044271,GO:1901362,GO:0010923,GO:0006351,GO:0032774,GO:0043170,GO:0044260,GO:0010921,GO:0035303,GO:0043167,GO:0044238,GO:0016070,GO:0071704,GO:0044249,GO:0034645,GO:0031323,GO:0006796,GO:1901576,GO:0006793,GO:0009059,GO:0009058,GO:0044237,GO:0090304,GO:0006139,GO:0051346,GO:0010467,GO:0046483,GO:0008152,GO:0006725,GO:0005634,GO:0019222,GO:…	metal ion binding,cation binding,nucleobase-containing compound biosynthetic process,aromatic compound biosynthetic process,heterocycle biosynthetic process,cellular nitrogen compound biosynthetic process,organic cyclic compound biosynthetic process,negative regulation of phosphatase activity,transcription, DNA-dependent,RNA biosynthetic process,macromolecule metabolic process,cellular macromolec…	--	--
ALDBSSCT0000009442	ALDBSSCG0000005758	-	chr6:82227999-82233084	56.0206	171.522	-1.61437	0.0004	0.0114389	Annotated_lncRNA	co_expression	ENSSSCG00000002814	ADGRG3	adhesion G protein-coupled receptor G3 [Source:HGNC Symbol;Acc:HGNC:13728]	GO:0002376,GO:0002520,GO:0048585,GO:0030097,GO:0048519,GO:0048534,GO:0048523,GO:0048869,GO:0030154,GO:0009966,GO:0050896,GO:0048583,GO:0044700,GO:0023052,GO:0023051,GO:0010646,GO:0065007,GO:0016477,GO:0007154,GO:1901222,GO:0050789,GO:0009968,GO:0032502,GO:0007165,GO:0035556,GO:0032879,GO:0023057,GO:0043433,GO:0038061,GO:0010648,GO:0048870,GO:0051674,GO:0032501,GO:0044707,GO:0006928,GO:0048731,GO:…	immune system process,immune system development,negative regulation of response to stimulus,hemopoiesis,negative regulation of biological process,hematopoietic or lymphoid organ development,negative regulation of cellular process,cellular developmental process,cell differentiation,regulation of signal transduction,response to stimulus,regulation of response to stimulus,single organism signaling,s…	--	--
LNC_002009	XLOC_120225	-	chrX:58749163-58752101	3.12552	7.55151	-1.27267	0.0001	0.0041022	Novel_lncRNA	co_location	ENSSSCG00000012364	--	--	GO:0005515,GO:0005488,GO:0003674	protein binding,binding,molecular_function	--	--
LNC_002009	XLOC_120225	-	chrX:58749163-58752101	3.12552	7.55151	-1.27267	0.0001	0.0041022	Novel_lncRNA	co_location	ENSSSCG00000028241	--	--	GO:0044425,GO:0016021,GO:0031224,GO:0005575,GO:0016020	membrane part,integral to membrane,intrinsic to membrane,cellular_component,membrane	--	--
LNC_001097	XLOC_065996	-	chr18:32350975-32409013	2.20627	1.12704	0.969071	0.00075	0.0180862	Novel_lncRNA	co_location	ENSSSCG00000016637	TFEC	transcription factor EC [Source:HGNC Symbol;Acc:HGNC:11754]	GO:0043227,GO:0043226,GO:0005515,GO:0044424,GO:0043231,GO:0043229,GO:0044446,GO:0044422,GO:0005622,GO:0070013,GO:0043233,GO:0031974,GO:0005634,GO:0005737,GO:0031981,GO:0006950,GO:0044428,GO:0005654,GO:0048518,GO:0071704,GO:0008152,GO:0044238,GO:0005488,GO:0043170,GO:0010467,GO:0044237,GO:0009893,GO:0006807,GO:0060255,GO:0010604,GO:0034641,GO:0048522,GO:0006139,GO:0046983,GO:0010557,GO:0090304,GO:…	membrane-bounded organelle,organelle,protein binding,intracellular part,intracellular membrane-bounded organelle,intracellular organelle,intracellular organelle part,organelle part,intracellular,intracellular organelle lumen,organelle lumen,membrane-enclosed lumen,nucleus,cytoplasm,nuclear lumen,response to stress,nuclear part,nucleoplasm,positive regulation of biological process,organic substanc…	--	--
LNC_000191	XLOC_011580	-	GL896133.1:70799-73908	2.11339	3.81131	-0.850725	0.003	0.0469298	Novel_lncRNA	co_expression	ENSSSCG00000011924	GTPBP8	GTP binding protein 8 (putative) [Source:HGNC Symbol;Acc:HGNC:25007]	GO:0007049,GO:0022402,GO:0000917,GO:0090529,GO:0051301,GO:0000910,GO:0044763,GO:0032506,GO:0022607,GO:0044699,GO:1901363,GO:0097159,GO:0044085,GO:0044444,GO:0005623,GO:0005737,GO:0035639,GO:0001883,GO:0032550,GO:0032549,GO:0001882,GO:0032555,GO:0043231,GO:0009987,GO:0017076,GO:0032553,GO:0043226,GO:0043227,GO:0044464,GO:0005575,GO:0043229,GO:0000166,GO:1901265,GO:0008150,GO:0036094,GO:0016043,GO:…	cell cycle,cell cycle process,barrier septum assembly,cell septum assembly,cell division,cytokinesis,single-organism cellular process,cytokinetic process,cellular component assembly,single-organism process,heterocyclic compound binding,organic cyclic compound binding,cellular component biogenesis,cytoplasmic part,cell,cytoplasm,purine ribonucleoside triphosphate binding,purine nucleoside binding,…	--	--
LNC_001985	XLOC_118644	-	chr9:120073677-120106475	2.25163	1.45455	0.630399	0.003	0.0469298	Novel_lncRNA	co_location	ENSSSCG00000030294	ZNF398	zinc finger protein 398 [Source:HGNC Symbol;Acc:HGNC:18373]	GO:0046872,GO:0043169,GO:0034654,GO:0019438,GO:0018130,GO:0044271,GO:1901362,GO:0006351,GO:0032774,GO:0043170,GO:0044260,GO:0043167,GO:0006355,GO:2001141,GO:0044238,GO:0051252,GO:0016070,GO:2000112,GO:0071704,GO:0044249,GO:0010556,GO:0034645,GO:0031323,GO:1901576,GO:0009059,GO:0031326,GO:0009058,GO:0009889,GO:0003676,GO:0044237,GO:0010468,GO:0090304,GO:0006139,GO:0060255,GO:0010467,GO:0046483,GO:…	metal ion binding,cation binding,nucleobase-containing compound biosynthetic process,aromatic compound biosynthetic process,heterocycle biosynthetic process,cellular nitrogen compound biosynthetic process,organic cyclic compound biosynthetic process,transcription, DNA-dependent,RNA biosynthetic process,macromolecule metabolic process,cellular macromolecule metabolic process,ion binding,regulation…	--	--
LNC_001985	XLOC_118644	-	chr9:120073677-120106475	2.25163	1.45455	0.630399	0.003	0.0469298	Novel_lncRNA	co_location	ENSSSCG00000015453	PDIA4	protein disulfide isomerase family A member 4 [Source:HGNC Symbol;Acc:HGNC:30167]	GO:0003756,GO:0016864,GO:0016862,GO:0016860,GO:0045454,GO:0034976,GO:0033554,GO:0016853,GO:0006457,GO:0046872,GO:0043169,GO:0006950,GO:0061077,GO:0005788,GO:0044432,GO:0043170,GO:0044260,GO:0019725,GO:0043167,GO:0044238,GO:0071704,GO:0051716,GO:0019538,GO:0044267,GO:0044237,GO:0005783,GO:0008152,GO:0050896,GO:0042592,GO:0050794,GO:0003824,GO:0009986,GO:0043231,GO:0050789,GO:0044444,GO:0005509,GO:…	protein disulfide isomerase activity,intramolecular oxidoreductase activity, transposing S-S bonds,intramolecular oxidoreductase activity, interconverting keto- and enol-groups,intramolecular oxidoreductase activity,cell redox homeostasis,response to endoplasmic reticulum stress,cellular response to stress,isomerase activity,protein folding,metal ion binding,cation binding,response to stress,chap…	ssc04918,ssc04141	Thyroid hormone synthesis,Protein processing in endoplasmic reticulum
LNC_001985	XLOC_118644	-	chr9:120073677-120106475	2.25163	1.45455	0.630399	0.003	0.0469298	Novel_lncRNA	co_location	ENSSSCG00000021081	ZNF425	zinc finger protein 425 [Source:HGNC Symbol;Acc:HGNC:20690]	GO:0046872,GO:0043169,GO:0034654,GO:0019438,GO:0018130,GO:0044271,GO:1901362,GO:0006351,GO:0032774,GO:0043170,GO:0044260,GO:0043167,GO:0006355,GO:2001141,GO:0044238,GO:0051252,GO:0016070,GO:2000112,GO:0071704,GO:0044249,GO:0010556,GO:0034645,GO:0031323,GO:1901576,GO:0009059,GO:0031326,GO:0009058,GO:0009889,GO:0003676,GO:0044237,GO:0010468,GO:0090304,GO:0006139,GO:0060255,GO:0010467,GO:0046483,GO:…	metal ion binding,cation binding,nucleobase-containing compound biosynthetic process,aromatic compound biosynthetic process,heterocycle biosynthetic process,cellular nitrogen compound biosynthetic process,organic cyclic compound biosynthetic process,transcription, DNA-dependent,RNA biosynthetic process,macromolecule metabolic process,cellular macromolecule metabolic process,ion binding,regulation…	--	--
LNC_001985	XLOC_118644	-	chr9:120073677-120106475	2.25163	1.45455	0.630399	0.003	0.0469298	Novel_lncRNA	co_location	ENSSSCG00000015450	ZNF786	zinc finger protein 786 [Source:HGNC Symbol;Acc:HGNC:21806]	GO:0046872,GO:0043169,GO:0034654,GO:0019438,GO:0018130,GO:0044271,GO:1901362,GO:0006351,GO:0032774,GO:0043170,GO:0044260,GO:0043167,GO:0006355,GO:2001141,GO:0044238,GO:0051252,GO:0016070,GO:2000112,GO:0071704,GO:0044249,GO:0010556,GO:0034645,GO:0031323,GO:1901576,GO:0009059,GO:0031326,GO:0009058,GO:0009889,GO:0003676,GO:0044237,GO:0010468,GO:0090304,GO:0006139,GO:0060255,GO:0010467,GO:0046483,GO:…	metal ion binding,cation binding,nucleobase-containing compound biosynthetic process,aromatic compound biosynthetic process,heterocycle biosynthetic process,cellular nitrogen compound biosynthetic process,organic cyclic compound biosynthetic process,transcription, DNA-dependent,RNA biosynthetic process,macromolecule metabolic process,cellular macromolecule metabolic process,ion binding,regulation…	--	--
LNC_001987	XLOC_118880	-	chr9:135675600-135696602	2.8914	4.72852	-0.709617	0.001	0.0220024	Novel_lncRNA	co_location	ENSSSCG00000015544	ZNF648	zinc finger protein 648 [Source:HGNC Symbol;Acc:HGNC:18190]	GO:0046872,GO:0043169,GO:0043167,GO:0003676,GO:1901363,GO:0097159,GO:0005488,GO:0003674	metal ion binding,cation binding,ion binding,nucleic acid binding,heterocyclic compound binding,organic cyclic compound binding,binding,molecular_function	--	--
LNC_000263	XLOC_016001	-	JH118940.1:147819-149860	12.3408	23.0257	-0.82431	5e-05	0.00233958	Novel_lncRNA	co_location	ENSSSCG00000027889	--	--	GO:0003756,GO:0016864,GO:0016862,GO:0016860,GO:0045454,GO:0034976,GO:0033554,GO:0016853,GO:0006457,GO:0006950,GO:0043170,GO:0044260,GO:0019725,GO:0044238,GO:0071704,GO:0051716,GO:0019538,GO:0044267,GO:0044237,GO:0008152,GO:0050896,GO:0042592,GO:0050794,GO:0003824,GO:0050789,GO:0065007,GO:0065008,GO:0005575,GO:0009987,GO:0044699,GO:0003674,GO:0044763,GO:0008150,GO:0005623	protein disulfide isomerase activity,intramolecular oxidoreductase activity, transposing S-S bonds,intramolecular oxidoreductase activity, interconverting keto- and enol-groups,intramolecular oxidoreductase activity,cell redox homeostasis,response to endoplasmic reticulum stress,cellular response to stress,isomerase activity,protein folding,response to stress,macromolecule metabolic process,cellu…	--	--
LNC_000263	XLOC_016001	-	JH118940.1:147819-149860	12.3408	23.0257	-0.82431	5e-05	0.00233958	Novel_lncRNA	co_location	ENSSSCG00000007895	ZC3H7A	zinc finger CCCH-type containing 7A [Source:HGNC Symbol;Acc:HGNC:30959]	GO:0046872,GO:0043169,GO:0043167,GO:0005488,GO:0003674	metal ion binding,cation binding,ion binding,binding,molecular_function	--	--
LNC_000263	XLOC_016001	-	JH118940.1:147819-149860	12.3408	23.0257	-0.82431	5e-05	0.00233958	Novel_lncRNA	co_expression	ENSSSCG00000029830	RPL8	ribosomal protein L8 [Source:HGNC Symbol;Acc:HGNC:10368]	GO:0070013,GO:0043233,GO:0031981,GO:0031974,GO:0043170,GO:0044260,GO:0071704,GO:1901363,GO:0097159,GO:0003676,GO:0044238,GO:0044237,GO:0044428,GO:0002181,GO:0005925,GO:0044444,GO:0005924,GO:0030055,GO:0005623,GO:0005737,GO:0003723,GO:0019538,GO:0043231,GO:0009987,GO:0043228,GO:0043232,GO:0005634,GO:0043226,GO:0022625,GO:0043227,GO:0044464,GO:0005730,GO:0005829,GO:0005575,GO:0005198,GO:0015934,GO:…	intracellular organelle lumen,organelle lumen,nuclear lumen,membrane-enclosed lumen,macromolecule metabolic process,cellular macromolecule metabolic process,organic substance metabolic process,heterocyclic compound binding,organic cyclic compound binding,nucleic acid binding,primary metabolic process,cellular metabolic process,nuclear part,cytoplasmic translation,focal adhesion,cytoplasmic part,c…	ssc03010	Ribosome
LNC_000263	XLOC_016001	-	JH118940.1:147819-149860	12.3408	23.0257	-0.82431	5e-05	0.00233958	Novel_lncRNA	co_expression	ENSSSCG00000007502	SPO11	SPO11, initiator of meiotic double stranded breaks [Source:HGNC Symbol;Acc:HGNC:11250]	GO:0043226,GO:0005515,GO:0044424,GO:0043229,GO:0044446,GO:0044422,GO:0005622,GO:0006996,GO:0016043,GO:0071840,GO:0071704,GO:0008152,GO:0044238,GO:0005488,GO:0043170,GO:0044237,GO:0006807,GO:0034641,GO:0006139,GO:0043228,GO:0043232,GO:0090304,GO:0046483,GO:0005694,GO:0044260,GO:0044427,GO:0005575,GO:0006725,GO:0051276,GO:1901360,GO:0048869,GO:0009057,GO:0048513,GO:0061458,GO:0032502,GO:0048608,GO:…	organelle,protein binding,intracellular part,intracellular organelle,intracellular organelle part,organelle part,intracellular,organelle organization,cellular component organization,cellular component organization or biogenesis,organic substance metabolic process,metabolic process,primary metabolic process,binding,macromolecule metabolic process,cellular metabolic process,nitrogen compound metabo…	--	--
LNC_000263	XLOC_016001	-	JH118940.1:147819-149860	12.3408	23.0257	-0.82431	5e-05	0.00233958	Novel_lncRNA	co_expression	ENSSSCG00000006316	MAEL	protein maelstrom homolog [Source:RefSeq peptide;Acc:NP_001090980]	--	--	--	--
LNC_000263	XLOC_016001	-	JH118940.1:147819-149860	12.3408	23.0257	-0.82431	5e-05	0.00233958	Novel_lncRNA	co_expression	ENSSSCG00000015020	BTG4	BTG anti-proliferation factor 4 [Source:HGNC Symbol;Acc:HGNC:13862]	GO:0048519,GO:0048523,GO:0000278,GO:0007049,GO:0009987,GO:0044699,GO:0051726,GO:0008150,GO:0044763,GO:0050789,GO:0065007,GO:0050794,GO:0007346,GO:0045786,GO:0045930	negative regulation of biological process,negative regulation of cellular process,mitotic cell cycle,cell cycle,cellular process,single-organism process,regulation of cell cycle,biological_process,single-organism cellular process,regulation of biological process,biological regulation,regulation of cellular process,regulation of mitotic cell cycle,negative regulation of cell cycle,negative regulat…	ssc03018	RNA degradation
LNC_000263	XLOC_016001	-	JH118940.1:147819-149860	12.3408	23.0257	-0.82431	5e-05	0.00233958	Novel_lncRNA	co_expression	ENSSSCG00000016489	WEE2	WEE1 homolog 2 (S. pombe) [Source:HGNC Symbol;Acc:HGNC:19684]	GO:0044702,GO:0019953,GO:0007049,GO:0007276,GO:0022402,GO:0007281,GO:0030154,GO:0022414,GO:0048609,GO:0048610,GO:0032504,GO:0022412,GO:0035038,GO:0000003,GO:0048869,GO:0060283,GO:0018108,GO:0018212,GO:0007126,GO:2000242,GO:0051321,GO:0048477,GO:1900194,GO:0007127,GO:0032502,GO:0060631,GO:0001932,GO:0019220,GO:0007292,GO:0051174,GO:0051726,GO:0051246,GO:0048468,GO:0048519,GO:0031323,GO:0045786,GO:…	single organism reproductive process,sexual reproduction,cell cycle,gamete generation,cell cycle process,germ cell development,cell differentiation,reproductive process,multicellular organismal reproductive process,cellular process involved in reproduction,multicellular organism reproduction,cellular process involved in reproduction in multicellular organism,female pronucleus assembly,reproductio…	ssc04110	Cell cycle
LNC_000263	XLOC_016001	-	JH118940.1:147819-149860	12.3408	23.0257	-0.82431	5e-05	0.00233958	Novel_lncRNA	co_expression	ENSSSCG00000021498	--	--	--	--	--	--
LNC_000263	XLOC_016001	-	JH118940.1:147819-149860	12.3408	23.0257	-0.82431	5e-05	0.00233958	Novel_lncRNA	co_expression	ENSSSCG00000015469	--	--	GO:0042221,GO:0044763,GO:0050896,GO:0032501,GO:0044699,GO:0071944,GO:0004871,GO:0060089,GO:0038023,GO:0044707,GO:0005623,GO:0065007,GO:0005886,GO:0050789,GO:0050794,GO:0009987,GO:0007166,GO:0004872,GO:0004888,GO:0044700,GO:0023052,GO:0044464,GO:0007154,GO:0044425,GO:0007165,GO:0005575,GO:0016021,GO:0008150,GO:0031224,GO:0051716,GO:0050877,GO:0009593,GO:0003008,GO:0051606,GO:0016020,GO:0004930,GO:…	response to chemical stimulus,single-organism cellular process,response to stimulus,multicellular organismal process,single-organism process,cell periphery,signal transducer activity,molecular transducer activity,signaling receptor activity,single-multicellular organism process,cell,biological regulation,plasma membrane,regulation of biological process,regulation of cellular process,cellular proc…	ssc04740	Olfactory transduction
LNC_000263	XLOC_016001	-	JH118940.1:147819-149860	12.3408	23.0257	-0.82431	5e-05	0.00233958	Novel_lncRNA	co_expression	ENSSSCG00000003361	--	--	GO:0007049,GO:0022402,GO:0031325,GO:0009893,GO:0080134,GO:0010604,GO:0045944,GO:0044427,GO:0048522,GO:0000785,GO:0005694,GO:0031328,GO:0009891,GO:0043565,GO:0010557,GO:0003677,GO:0048518,GO:0003690,GO:0045935,GO:0045893,GO:0001932,GO:0043566,GO:0051173,GO:0043508,GO:0019220,GO:0051174,GO:0051726,GO:0051246,GO:0048519,GO:0031323,GO:0051254,GO:0009411,GO:0006950,GO:0006978,GO:0042772,GO:0042325,GO:…	cell cycle,cell cycle process,positive regulation of cellular metabolic process,positive regulation of metabolic process,regulation of response to stress,positive regulation of macromolecule metabolic process,positive regulation of transcription from RNA polymerase II promoter,chromosomal part,positive regulation of cellular process,chromatin,chromosome,positive regulation of cellular biosyntheti…	ssc05206	MicroRNAs in cancer
LNC_000263	XLOC_016001	-	JH118940.1:147819-149860	12.3408	23.0257	-0.82431	5e-05	0.00233958	Novel_lncRNA	co_expression	ENSSSCG00000010353	--	--	GO:0019220,GO:0051174,GO:0031323,GO:0080090,GO:0019222,GO:0044270,GO:0044763,GO:0046700,GO:0019439,GO:1901361,GO:0050896,GO:0034641,GO:0019219,GO:0051171,GO:0071704,GO:0044699,GO:0006796,GO:0034655,GO:0006793,GO:0044238,GO:0044237,GO:0006807,GO:0046483,GO:0006725,GO:0065009,GO:1901360,GO:0006139,GO:0005623,GO:1900542,GO:0006140,GO:0065007,GO:0050789,GO:0050794,GO:0009987,GO:0043547,GO:0050790,GO:…	regulation of phosphate metabolic process,regulation of phosphorus metabolic process,regulation of cellular metabolic process,regulation of primary metabolic process,regulation of metabolic process,cellular nitrogen compound catabolic process,single-organism cellular process,heterocycle catabolic process,aromatic compound catabolic process,organic cyclic compound catabolic process,response to sti…	--	--
LNC_000263	XLOC_016001	-	JH118940.1:147819-149860	12.3408	23.0257	-0.82431	5e-05	0.00233958	Novel_lncRNA	co_expression	ENSSSCG00000013904	--	--	GO:0042795,GO:0009301,GO:0006366,GO:0070013,GO:0043233,GO:0031981,GO:0031974,GO:0043170,GO:0044260,GO:0034641,GO:0071704,GO:0008023,GO:0006368,GO:0044238,GO:0006354,GO:0044237,GO:0006807,GO:0046483,GO:0044428,GO:0006725,GO:0044271,GO:1901360,GO:0006139,GO:0006351,GO:0090304,GO:0032774,GO:0005623,GO:0034654,GO:0043231,GO:0009987,GO:0019438,GO:0018130,GO:0005634,GO:0043226,GO:0043227,GO:0044464,GO:…	snRNA transcription from RNA polymerase II promoter,snRNA transcription,transcription from RNA polymerase II promoter,intracellular organelle lumen,organelle lumen,nuclear lumen,membrane-enclosed lumen,macromolecule metabolic process,cellular macromolecule metabolic process,cellular nitrogen compound metabolic process,organic substance metabolic process,transcription elongation factor complex,tra…	--	--
LNC_000263	XLOC_016001	-	JH118940.1:147819-149860	12.3408	23.0257	-0.82431	5e-05	0.00233958	Novel_lncRNA	co_expression	ENSSSCG00000003303	--	--	GO:0005515,GO:0043167,GO:0046914,GO:0046872,GO:0043169,GO:0008270,GO:0005575,GO:0005488,GO:0003674,GO:0005737,GO:0043226,GO:0044424,GO:0043227,GO:0005634,GO:0043229,GO:0005622,GO:0043231,GO:0044464,GO:0005623	protein binding,ion binding,transition metal ion binding,metal ion binding,cation binding,zinc ion binding,cellular_component,binding,molecular_function,cytoplasm,organelle,intracellular part,membrane-bounded organelle,nucleus,intracellular organelle,intracellular,intracellular membrane-bounded organelle,cell part,cell	--	--
LNC_000263	XLOC_016001	-	JH118940.1:147819-149860	12.3408	23.0257	-0.82431	5e-05	0.00233958	Novel_lncRNA	co_expression	ENSSSCG00000003307	NLRP9	NLR family pyrin domain containing 9 [Source:HGNC Symbol;Acc:HGNC:22941]	GO:1901363,GO:0097159,GO:0005524,GO:0032559,GO:0030554,GO:0035639,GO:0001883,GO:0032550,GO:0032549,GO:0001882,GO:0032555,GO:0017076,GO:0032553,GO:0000166,GO:1901265,GO:0036094,GO:0043168,GO:0043167,GO:0005488,GO:0003674	heterocyclic compound binding,organic cyclic compound binding,ATP binding,adenyl ribonucleotide binding,adenyl nucleotide binding,purine ribonucleoside triphosphate binding,purine nucleoside binding,purine ribonucleoside binding,ribonucleoside binding,nucleoside binding,purine ribonucleotide binding,purine nucleotide binding,ribonucleotide binding,nucleotide binding,nucleoside phosphate binding,s…	--	--
LNC_000263	XLOC_016001	-	JH118940.1:147819-149860	12.3408	23.0257	-0.82431	5e-05	0.00233958	Novel_lncRNA	co_expression	ENSSSCG00000005063	OTX2	orthodenticle homeobox 2 [Source:HGNC Symbol;Acc:HGNC:8522]	GO:0001228,GO:0030154,GO:0031325,GO:0001077,GO:0009893,GO:0048869,GO:0010604,GO:0045944,GO:0048522,GO:0000978,GO:0000976,GO:0031328,GO:0009891,GO:0000982,GO:0040011,GO:0000981,GO:0000987,GO:0001159,GO:0043565,GO:0007411,GO:0097485,GO:0061564,GO:0010557,GO:0003677,GO:0006928,GO:0048518,GO:0032502,GO:0045935,GO:0045893,GO:0000977,GO:0001012,GO:0051173,GO:0044212,GO:0048468,GO:0000975,GO:0001067,GO:…	RNA polymerase II transcription regulatory region sequence-specific DNA binding transcription factor activity involved in positive regulation of transcription,cell differentiation,positive regulation of cellular metabolic process,RNA polymerase II core promoter proximal region sequence-specific DNA binding transcription factor activity involved in positive regulation of transcription,positive reg…	--	--
LNC_000263	XLOC_016001	-	JH118940.1:147819-149860	12.3408	23.0257	-0.82431	5e-05	0.00233958	Novel_lncRNA	co_expression	ENSSSCG00000011591	H1FOO	--	GO:0048519,GO:0048523,GO:0048869,GO:0030154,GO:0045595,GO:0000786,GO:0065007,GO:0006334,GO:0050789,GO:0032502,GO:0031497,GO:0034728,GO:0050793,GO:0016584,GO:0006333,GO:0032993,GO:0050794,GO:0006323,GO:0045596,GO:0065004,GO:0031490,GO:0003677,GO:0044699,GO:0071824,GO:0044030,GO:2000737,GO:0071103,GO:0044763,GO:0043566,GO:0051093,GO:2000736,GO:0005575,GO:0005488,GO:0019222,GO:0003674,GO:0031492,GO:…	negative regulation of biological process,negative regulation of cellular process,cellular developmental process,cell differentiation,regulation of cell differentiation,nucleosome,biological regulation,nucleosome assembly,regulation of biological process,developmental process,chromatin assembly,nucleosome organization,regulation of developmental process,nucleosome positioning,chromatin assembly o…	--	--
LNC_000263	XLOC_016001	-	JH118940.1:147819-149860	12.3408	23.0257	-0.82431	5e-05	0.00233958	Novel_lncRNA	co_expression	ENSSSCG00000012206	--	--	--	--	--	--
LNC_000263	XLOC_016001	-	JH118940.1:147819-149860	12.3408	23.0257	-0.82431	5e-05	0.00233958	Novel_lncRNA	co_expression	ENSSSCG00000000892	HAL	histidine ammonia-lyase [Source:HGNC Symbol;Acc:HGNC:4806]	GO:0004397,GO:0015942,GO:0019557,GO:0019556,GO:0043606,GO:0043603,GO:0006547,GO:0006548,GO:0016841,GO:0052803,GO:0052805,GO:0016840,GO:0044270,GO:0046700,GO:0019439,GO:1901361,GO:0006536,GO:0016829,GO:0034641,GO:1901605,GO:0071704,GO:1901606,GO:0044238,GO:0009064,GO:0044237,GO:0009063,GO:0006807,GO:0043648,GO:0046483,GO:0006725,GO:1901360,GO:0043436,GO:0005623,GO:0006082,GO:0005737,GO:0032787,GO:…	histidine ammonia-lyase activity,formate metabolic process,histidine catabolic process to glutamate and formate,histidine catabolic process to glutamate and formamide,formamide metabolic process,cellular amide metabolic process,histidine metabolic process,histidine catabolic process,ammonia-lyase activity,imidazole-containing compound metabolic process,imidazole-containing compound catabolic proc…	ssc00340,ssc01100	Histidine metabolism,Metabolic pathways
LNC_000263	XLOC_016001	-	JH118940.1:147819-149860	12.3408	23.0257	-0.82431	5e-05	0.00233958	Novel_lncRNA	co_expression	ENSSSCG00000028577	--	--	GO:0042221,GO:0044763,GO:0050896,GO:0032501,GO:0044699,GO:0071944,GO:0004871,GO:0060089,GO:0038023,GO:0044707,GO:0005623,GO:0065007,GO:0005886,GO:0050789,GO:0050794,GO:0009987,GO:0007166,GO:0004872,GO:0004888,GO:0044700,GO:0023052,GO:0044464,GO:0007154,GO:0044425,GO:0007165,GO:0005575,GO:0016021,GO:0008150,GO:0031224,GO:0051716,GO:0050877,GO:0009593,GO:0003008,GO:0051606,GO:0016020,GO:0004930,GO:…	response to chemical stimulus,single-organism cellular process,response to stimulus,multicellular organismal process,single-organism process,cell periphery,signal transducer activity,molecular transducer activity,signaling receptor activity,single-multicellular organism process,cell,biological regulation,plasma membrane,regulation of biological process,regulation of cellular process,cellular proc…	ssc04740	Olfactory transduction
LNC_000263	XLOC_016001	-	JH118940.1:147819-149860	12.3408	23.0257	-0.82431	5e-05	0.00233958	Novel_lncRNA	co_expression	ENSSSCG00000007702	FKBP6	FK506 binding protein 6 [Source:HGNC Symbol;Acc:HGNC:3722]	GO:0044702,GO:0019953,GO:0007049,GO:0007276,GO:0022402,GO:0022414,GO:0048609,GO:0048610,GO:0032504,GO:0051704,GO:0000003,GO:0006305,GO:0006306,GO:0031047,GO:0044427,GO:0048522,GO:0007283,GO:0048232,GO:0044728,GO:0007126,GO:0005694,GO:0043900,GO:0051321,GO:0006304,GO:0008144,GO:0040029,GO:0034587,GO:0048518,GO:0043046,GO:0048519,GO:0060255,GO:0044454,GO:0045070,GO:0000228,GO:0016458,GO:0019222,GO:…	single organism reproductive process,sexual reproduction,cell cycle,gamete generation,cell cycle process,reproductive process,multicellular organismal reproductive process,cellular process involved in reproduction,multicellular organism reproduction,multi-organism process,reproduction,DNA alkylation,DNA methylation,gene silencing by RNA,chromosomal part,positive regulation of cellular process,spe…	--	--
LNC_000263	XLOC_016001	-	JH118940.1:147819-149860	12.3408	23.0257	-0.82431	5e-05	0.00233958	Novel_lncRNA	co_expression	ENSSSCG00000013320	PAX6	paired box 6 [Source:HGNC Symbol;Acc:HGNC:8620]	GO:0007049,GO:0022402,GO:0001228,GO:0030154,GO:0031325,GO:0003322,GO:0021905,GO:0021917,GO:0021918,GO:0001077,GO:0060429,GO:0009893,GO:0048869,GO:0009913,GO:0009888,GO:0010604,GO:0030855,GO:0045944,GO:0031018,GO:0044427,GO:0048522,GO:0021912,GO:0021778,GO:0021779,GO:0021780,GO:0002064,GO:0000785,GO:0000978,GO:0005694,GO:0000976,GO:0031328,GO:0021538,GO:0021986,GO:0021913,GO:0009891,GO:0021798,GO:…	cell cycle,cell cycle process,RNA polymerase II transcription regulatory region sequence-specific DNA binding transcription factor activity involved in positive regulation of transcription,cell differentiation,positive regulation of cellular metabolic process,pancreatic A cell development,forebrain-midbrain boundary formation,somatic motor neuron fate commitment,regulation of transcription from R…	ssc04950,ssc04550	Maturity onset diabetes of the young,Signaling pathways regulating pluripotency of stem cells
LNC_000263	XLOC_016001	-	JH118940.1:147819-149860	12.3408	23.0257	-0.82431	5e-05	0.00233958	Novel_lncRNA	co_expression	ENSSSCG00000027041	--	--	GO:0006826,GO:0046916,GO:0055076,GO:0000041,GO:0044763,GO:0008199,GO:0006812,GO:0006811,GO:0030001,GO:0030003,GO:0006873,GO:0044699,GO:0006879,GO:0055080,GO:0055072,GO:0055082,GO:0050801,GO:0048878,GO:0005623,GO:0006875,GO:0019725,GO:0065007,GO:0009987,GO:0055065,GO:0046914,GO:0051179,GO:0005575,GO:0008150,GO:0005506,GO:0044765,GO:0042592,GO:0046872,GO:0051234,GO:0043167,GO:0043169,GO:0006810,GO:…	iron ion transport,cellular transition metal ion homeostasis,transition metal ion homeostasis,transition metal ion transport,single-organism cellular process,ferric iron binding,cation transport,ion transport,metal ion transport,cellular cation homeostasis,cellular ion homeostasis,single-organism process,cellular iron ion homeostasis,cation homeostasis,iron ion homeostasis,cellular chemical homeo…	--	--
LNC_000263	XLOC_016001	-	JH118940.1:147819-149860	12.3408	23.0257	-0.82431	5e-05	0.00233958	Novel_lncRNA	co_expression	ENSSSCG00000029192	--	--	GO:0005488,GO:0005515,GO:0003674	binding,protein binding,molecular_function	--	--
LNC_000263	XLOC_016001	-	JH118940.1:147819-149860	12.3408	23.0257	-0.82431	5e-05	0.00233958	Novel_lncRNA	co_expression	ENSSSCG00000015101	FOXR1	forkhead box R1 [Source:HGNC Symbol;Acc:HGNC:29980]	GO:0030154,GO:0048869,GO:0000981,GO:0043565,GO:0003677,GO:0032502,GO:0031323,GO:0060255,GO:0006366,GO:0080090,GO:0019222,GO:0048856,GO:0044763,GO:0006357,GO:0001071,GO:0003700,GO:0043170,GO:0044260,GO:0034641,GO:0019219,GO:0051171,GO:0071704,GO:0044699,GO:1901363,GO:0097159,GO:0003676,GO:0044238,GO:0044237,GO:0006807,GO:0009653,GO:0046483,GO:0006725,GO:0044271,GO:0010468,GO:0051252,GO:1901360,GO:…	cell differentiation,cellular developmental process,sequence-specific DNA binding RNA polymerase II transcription factor activity,sequence-specific DNA binding,DNA binding,developmental process,regulation of cellular metabolic process,regulation of macromolecule metabolic process,transcription from RNA polymerase II promoter,regulation of primary metabolic process,regulation of metabolic process,…	--	--
LNC_000263	XLOC_016001	-	JH118940.1:147819-149860	12.3408	23.0257	-0.82431	5e-05	0.00233958	Novel_lncRNA	co_expression	ENSSSCG00000000296	--	--	--	--	--	--
LNC_000263	XLOC_016001	-	JH118940.1:147819-149860	12.3408	23.0257	-0.82431	5e-05	0.00233958	Novel_lncRNA	co_expression	ENSSSCG00000002498	TCL1A	T-cell leukemia/lymphoma 1A [Source:HGNC Symbol;Acc:HGNC:11648]	GO:0005488,GO:0005515,GO:0003674	binding,protein binding,molecular_function	ssc04151	PI3K-Akt signaling pathway
LNC_000263	XLOC_016001	-	JH118940.1:147819-149860	12.3408	23.0257	-0.82431	5e-05	0.00233958	Novel_lncRNA	co_expression	ENSSSCG00000004623	BCL2L10	BCL2 like 10 [Source:HGNC Symbol;Acc:HGNC:993]	GO:0048522,GO:2001237,GO:0048518,GO:0097191,GO:0048519,GO:0006950,GO:0008630,GO:0043065,GO:0043068,GO:0048583,GO:0010942,GO:0048523,GO:2001236,GO:0044763,GO:1901099,GO:2001240,GO:0097190,GO:2001234,GO:0009968,GO:0023057,GO:0010648,GO:2001239,GO:0050896,GO:0006915,GO:0046982,GO:0012501,GO:0044699,GO:0042981,GO:0043067,GO:0008219,GO:0016265,GO:0048585,GO:0097193,GO:0010941,GO:0038034,GO:0097192,GO:…	positive regulation of cellular process,negative regulation of extrinsic apoptotic signaling pathway,positive regulation of biological process,extrinsic apoptotic signaling pathway,negative regulation of biological process,response to stress,intrinsic apoptotic signaling pathway in response to DNA damage,positive regulation of apoptotic process,positive regulation of programmed cell death,regulat…	--	--
LNC_000263	XLOC_016001	-	JH118940.1:147819-149860	12.3408	23.0257	-0.82431	5e-05	0.00233958	Novel_lncRNA	co_expression	ENSSSCG00000010141	ZP4	Zona pellucida sperm-binding protein 4 Processed zona pellucida sperm-binding protein 4 [Source:UniProtKB/Swiss-Prot;Acc:Q07287]	GO:0044702,GO:0019953,GO:0022414,GO:0002920,GO:0031325,GO:0048610,GO:0009893,GO:0000003,GO:0010604,GO:0048522,GO:2000242,GO:0032190,GO:2000359,GO:2000360,GO:0060478,GO:2000344,GO:0048518,GO:0001932,GO:0042102,GO:0019220,GO:0051174,GO:0051246,GO:0002922,GO:0060046,GO:0048519,GO:0031323,GO:0008284,GO:0042325,GO:0060255,GO:0007338,GO:0032268,GO:0080090,GO:0032946,GO:0050671,GO:2000241,GO:0006468,GO:…	single organism reproductive process,sexual reproduction,reproductive process,regulation of humoral immune response,positive regulation of cellular metabolic process,cellular process involved in reproduction,positive regulation of metabolic process,reproduction,positive regulation of macromolecule metabolic process,positive regulation of cellular process,negative regulation of reproductive proces…	--	--
LNC_000263	XLOC_016001	-	JH118940.1:147819-149860	12.3408	23.0257	-0.82431	5e-05	0.00233958	Novel_lncRNA	co_expression	ENSSSCG00000009704	HMGB2	Sus scrofa high mobility group box 2 (HMGB2), mRNA. [Source:RefSeq mRNA;Acc:NM_214063]	GO:0044702,GO:0019953,GO:0007276,GO:0042742,GO:0007281,GO:0030154,GO:0022414,GO:0031325,GO:0048609,GO:0048610,GO:0032504,GO:0022412,GO:0051704,GO:0060429,GO:0009893,GO:0006334,GO:0000003,GO:0048869,GO:0009888,GO:0010604,GO:0030855,GO:0045944,GO:0044427,GO:0031497,GO:0048522,GO:0050830,GO:0034728,GO:0002064,GO:0044378,GO:0007283,GO:0048232,GO:0000785,GO:0006333,GO:0005694,GO:0000976,GO:0031328,GO:…	single organism reproductive process,sexual reproduction,gamete generation,defense response to bacterium,germ cell development,cell differentiation,reproductive process,positive regulation of cellular metabolic process,multicellular organismal reproductive process,cellular process involved in reproduction,multicellular organism reproduction,cellular process involved in reproduction in multicellul…	--	--
LNC_000263	XLOC_016001	-	JH118940.1:147819-149860	12.3408	23.0257	-0.82431	5e-05	0.00233958	Novel_lncRNA	co_expression	ENSSSCG00000003314	NLRP11	NLR family pyrin domain containing 11 [Source:HGNC Symbol;Acc:HGNC:22945]	GO:1901363,GO:0097159,GO:0005524,GO:0032559,GO:0030554,GO:0035639,GO:0001883,GO:0032550,GO:0032549,GO:0001882,GO:0032555,GO:0017076,GO:0032553,GO:0000166,GO:1901265,GO:0036094,GO:0043168,GO:0043167,GO:0005488,GO:0003674	heterocyclic compound binding,organic cyclic compound binding,ATP binding,adenyl ribonucleotide binding,adenyl nucleotide binding,purine ribonucleoside triphosphate binding,purine nucleoside binding,purine ribonucleoside binding,ribonucleoside binding,nucleoside binding,purine ribonucleotide binding,purine nucleotide binding,ribonucleotide binding,nucleotide binding,nucleoside phosphate binding,s…	--	--
ALDBSSCT0000006918	ALDBSSCG0000004208	-	chr3:132697656-132699530	14.2015	33.3167	-1.04856	0.0001	0.0041022	Annotated_lncRNA	co_expression	ENSSSCG00000003616	FAM167B	family with sequence similarity 167 member B [Source:HGNC Symbol;Acc:HGNC:28133]	--	--	--	--
ALDBSSCT0000006918	ALDBSSCG0000004208	-	chr3:132697656-132699530	14.2015	33.3167	-1.04856	0.0001	0.0041022	Annotated_lncRNA	co_expression	ENSSSCG00000011463	IL17RD	interleukin 17 receptor D [Source:HGNC Symbol;Acc:HGNC:17616]	GO:0030368,GO:0010033,GO:0071310,GO:0004896,GO:0042221,GO:0044763,GO:0070013,GO:0043233,GO:0031981,GO:0031974,GO:0050896,GO:0070887,GO:0044459,GO:0044699,GO:0005887,GO:0031226,GO:0044428,GO:0071944,GO:0044444,GO:0004871,GO:0060089,GO:0038023,GO:0005623,GO:0005794,GO:0005737,GO:0065007,GO:0005886,GO:0050789,GO:0050794,GO:0043231,GO:0009987,GO:0007166,GO:0005634,GO:0004872,GO:0043226,GO:0043227,GO:…	interleukin-17 receptor activity,response to organic substance,cellular response to organic substance,cytokine receptor activity,response to chemical stimulus,single-organism cellular process,intracellular organelle lumen,organelle lumen,nuclear lumen,membrane-enclosed lumen,response to stimulus,cellular response to chemical stimulus,plasma membrane part,single-organism process,integral to plasma…	--	--
ALDBSSCT0000006918	ALDBSSCG0000004208	-	chr3:132697656-132699530	14.2015	33.3167	-1.04856	0.0001	0.0041022	Annotated_lncRNA	co_expression	ENSSSCG00000009585	GADD45G	growth arrest and DNA damage inducible gamma [Source:HGNC Symbol;Acc:HGNC:4097]	GO:0007049,GO:0031325,GO:0009893,GO:0080134,GO:0010604,GO:0048522,GO:0048518,GO:0001932,GO:1900745,GO:0019220,GO:0051174,GO:0051726,GO:0051246,GO:0031323,GO:0006950,GO:0000185,GO:1900744,GO:0042325,GO:0060255,GO:0043065,GO:0032268,GO:0043068,GO:0080090,GO:0006468,GO:0048583,GO:0038066,GO:0010942,GO:0046328,GO:0007254,GO:0019222,GO:0031399,GO:0044763,GO:0032872,GO:0070302,GO:0010562,GO:0045937,GO:…	cell cycle,positive regulation of cellular metabolic process,positive regulation of metabolic process,regulation of response to stress,positive regulation of macromolecule metabolic process,positive regulation of cellular process,positive regulation of biological process,regulation of protein phosphorylation,positive regulation of p38MAPK cascade,regulation of phosphate metabolic process,regulati…	ssc04110,ssc04115,ssc04068,ssc04010	Cell cycle,p53 signaling pathway,FoxO signaling pathway,MAPK signaling pathway
ALDBSSCT0000006918	ALDBSSCG0000004208	-	chr3:132697656-132699530	14.2015	33.3167	-1.04856	0.0001	0.0041022	Annotated_lncRNA	co_expression	ENSSSCG00000030725	LY6G5B	-	--	--	--	--
ALDBSSCT0000006918	ALDBSSCG0000004208	-	chr3:132697656-132699530	14.2015	33.3167	-1.04856	0.0001	0.0041022	Annotated_lncRNA	co_expression	ENSSSCG00000009120	ZGRF1	--	--	--	--	--
ALDBSSCT0000006918	ALDBSSCG0000004208	-	chr3:132697656-132699530	14.2015	33.3167	-1.04856	0.0001	0.0041022	Annotated_lncRNA	co_expression	ENSSSCG00000011728	IQCJ	IQ motif containing J [Source:HGNC Symbol;Acc:HGNC:32406]	--	--	--	--
ALDBSSCT0000006918	ALDBSSCG0000004208	-	chr3:132697656-132699530	14.2015	33.3167	-1.04856	0.0001	0.0041022	Annotated_lncRNA	co_expression	ENSSSCG00000029294	--	--	--	--	--	--
ALDBSSCT0000006918	ALDBSSCG0000004208	-	chr3:132697656-132699530	14.2015	33.3167	-1.04856	0.0001	0.0041022	Annotated_lncRNA	co_expression	ENSSSCG00000011761	--	--	GO:0005513,GO:0015269,GO:0042221,GO:0005227,GO:0044763,GO:0006812,GO:0006811,GO:0015459,GO:0030001,GO:0050896,GO:0032501,GO:0044459,GO:0051592,GO:0044699,GO:0034702,GO:0005887,GO:0031226,GO:0015672,GO:0071944,GO:0008076,GO:0034705,GO:0016247,GO:0044707,GO:0005623,GO:0005886,GO:0009987,GO:0010038,GO:0044700,GO:0023052,GO:0044464,GO:0007154,GO:0051179,GO:0044425,GO:0005575,GO:0005267,GO:0034703,GO:…	detection of calcium ion,calcium-activated potassium channel activity,response to chemical stimulus,calcium activated cation channel activity,single-organism cellular process,cation transport,ion transport,potassium channel regulator activity,metal ion transport,response to stimulus,multicellular organismal process,plasma membrane part,response to calcium ion,single-organism process,ion channel c…	ssc04270,ssc04911,ssc04022	Vascular smooth muscle contraction,Insulin secretion,cGMP-PKG signaling pathway
ALDBSSCT0000006918	ALDBSSCG0000004208	-	chr3:132697656-132699530	14.2015	33.3167	-1.04856	0.0001	0.0041022	Annotated_lncRNA	co_expression	ENSSSCG00000024709	--	--	GO:0007155,GO:0007049,GO:0022610,GO:0022402,GO:0048522,GO:0048518,GO:0019220,GO:0051174,GO:0051726,GO:0031323,GO:0051301,GO:0051302,GO:0080090,GO:0000910,GO:0019222,GO:0032467,GO:0044270,GO:0044763,GO:0046700,GO:0019439,GO:1901361,GO:0034641,GO:0019219,GO:0032465,GO:0051171,GO:0071704,GO:0016337,GO:0044699,GO:0051781,GO:0010564,GO:0006796,GO:0034655,GO:0006793,GO:0044238,GO:0044237,GO:0006807,GO:…	cell adhesion,cell cycle,biological adhesion,cell cycle process,positive regulation of cellular process,positive regulation of biological process,regulation of phosphate metabolic process,regulation of phosphorus metabolic process,regulation of cell cycle,regulation of cellular metabolic process,cell division,regulation of cell division,regulation of primary metabolic process,cytokinesis,regulati…	--	--
ALDBSSCT0000006918	ALDBSSCG0000004208	-	chr3:132697656-132699530	14.2015	33.3167	-1.04856	0.0001	0.0041022	Annotated_lncRNA	co_expression	ENSSSCG00000004990	LRFN5	leucine rich repeat and fibronectin type III domain containing 5 [Source:HGNC Symbol;Acc:HGNC:20360]	GO:0009986,GO:0005623,GO:0044464,GO:0044425,GO:0005575,GO:0016021,GO:0031224,GO:0016020,GO:0005488,GO:0005515,GO:0003674	cell surface,cell,cell part,membrane part,cellular_component,integral to membrane,intrinsic to membrane,membrane,binding,protein binding,molecular_function	--	--
ALDBSSCT0000006918	ALDBSSCG0000004208	-	chr3:132697656-132699530	14.2015	33.3167	-1.04856	0.0001	0.0041022	Annotated_lncRNA	co_expression	ENSSSCG00000001382	DDR1	discoidin domain receptor tyrosine kinase 1 [Source:HGNC Symbol;Acc:HGNC:2730]	GO:0044702,GO:0007155,GO:0022610,GO:0031589,GO:0007160,GO:0001952,GO:0030155,GO:0044319,GO:0090505,GO:0090504,GO:0030154,GO:0022414,GO:0051704,GO:0060429,GO:0000003,GO:0048869,GO:0010810,GO:0009888,GO:0038062,GO:0002011,GO:0018108,GO:0005518,GO:0018212,GO:0038064,GO:0040011,GO:0038063,GO:0061302,GO:0048513,GO:0004714,GO:0038065,GO:0061564,GO:0006928,GO:0010715,GO:0032502,GO:0009611,GO:0019199,GO:…	single organism reproductive process,cell adhesion,biological adhesion,cell-substrate adhesion,cell-matrix adhesion,regulation of cell-matrix adhesion,regulation of cell adhesion,wound healing, spreading of cells,epiboly involved in wound healing,epiboly,cell differentiation,reproductive process,multi-organism process,epithelium development,reproduction,cellular developmental process,regulation o…	--	--
ALDBSSCT0000006918	ALDBSSCG0000004208	-	chr3:132697656-132699530	14.2015	33.3167	-1.04856	0.0001	0.0041022	Annotated_lncRNA	co_expression	ENSSSCG00000006059	NCALD	neurocalcin delta [Source:HGNC Symbol;Acc:HGNC:7655]	GO:0044763,GO:0050896,GO:0032501,GO:0044699,GO:0030276,GO:0003073,GO:0019722,GO:0044707,GO:0005623,GO:0065007,GO:0050789,GO:0008217,GO:0050794,GO:0009987,GO:0043226,GO:0043227,GO:0044700,GO:0023052,GO:0044464,GO:0005576,GO:0007154,GO:0007165,GO:0035556,GO:0019932,GO:0005575,GO:0008150,GO:0015631,GO:0044421,GO:0008015,GO:0003013,GO:0005622,GO:0051716,GO:0003779,GO:0005509,GO:0046872,GO:0003008,GO:…	single-organism cellular process,response to stimulus,multicellular organismal process,single-organism process,clathrin binding,regulation of systemic arterial blood pressure,calcium-mediated signaling,single-multicellular organism process,cell,biological regulation,regulation of biological process,regulation of blood pressure,regulation of cellular process,cellular process,organelle,membrane-bou…	--	--
ALDBSSCT0000006918	ALDBSSCG0000004208	-	chr3:132697656-132699530	14.2015	33.3167	-1.04856	0.0001	0.0041022	Annotated_lncRNA	co_expression	ENSSSCG00000001749	IL17F	interleukin 17F [Source:HGNC Symbol;Acc:HGNC:16404]	GO:0031325,GO:0031347,GO:0032641,GO:0042109,GO:0009893,GO:0080134,GO:0009888,GO:0010604,GO:0045944,GO:0090287,GO:0048522,GO:0042253,GO:0045423,GO:0031328,GO:0009891,GO:0006952,GO:0048513,GO:0010033,GO:0010557,GO:0017015,GO:0048518,GO:0032502,GO:0045935,GO:0009611,GO:0045893,GO:0051173,GO:1900017,GO:0051246,GO:0045076,GO:0019955,GO:0048519,GO:0031323,GO:0051254,GO:0032604,GO:0032645,GO:0042094,GO:…	positive regulation of cellular metabolic process,regulation of defense response,lymphotoxin A production,lymphotoxin A biosynthetic process,positive regulation of metabolic process,regulation of response to stress,tissue development,positive regulation of macromolecule metabolic process,positive regulation of transcription from RNA polymerase II promoter,regulation of cellular response to growth…	ssc05321	Inflammatory bowel disease (IBD)
ALDBSSCT0000006918	ALDBSSCG0000004208	-	chr3:132697656-132699530	14.2015	33.3167	-1.04856	0.0001	0.0041022	Annotated_lncRNA	co_expression	ENSSSCG00000025090	--	--	GO:0044763,GO:0006915,GO:0005811,GO:0012501,GO:0044699,GO:0042981,GO:0043067,GO:0008219,GO:0016265,GO:0010941,GO:0044444,GO:0005623,GO:0005737,GO:0065007,GO:0050789,GO:0050794,GO:0009987,GO:0044464,GO:0005575,GO:0008150,GO:0044424,GO:0005622	single-organism cellular process,apoptotic process,lipid particle,programmed cell death,single-organism process,regulation of apoptotic process,regulation of programmed cell death,cell death,death,regulation of cell death,cytoplasmic part,cell,cytoplasm,biological regulation,regulation of biological process,regulation of cellular process,cellular process,cell part,cellular_component,biological_pr…	--	--
ALDBSSCT0000006918	ALDBSSCG0000004208	-	chr3:132697656-132699530	14.2015	33.3167	-1.04856	0.0001	0.0041022	Annotated_lncRNA	co_expression	ENSSSCG00000015041	--	--	GO:0007155,GO:0022610,GO:0031589,GO:0007160,GO:0001952,GO:0030155,GO:0044319,GO:0090505,GO:0090504,GO:0060429,GO:0010810,GO:0009888,GO:0048522,GO:0002011,GO:0040011,GO:0006928,GO:0048518,GO:0032502,GO:0009611,GO:0030334,GO:2000145,GO:0048519,GO:0016477,GO:0035313,GO:0006950,GO:0051270,GO:0040012,GO:0048870,GO:0051674,GO:0048523,GO:0044767,GO:0048856,GO:0001953,GO:0044763,GO:0030335,GO:2000147,GO:…	cell adhesion,biological adhesion,cell-substrate adhesion,cell-matrix adhesion,regulation of cell-matrix adhesion,regulation of cell adhesion,wound healing, spreading of cells,epiboly involved in wound healing,epiboly,epithelium development,regulation of cell-substrate adhesion,tissue development,positive regulation of cellular process,morphogenesis of an epithelial sheet,locomotion,cellular comp…	--	--
ALDBSSCT0000006918	ALDBSSCG0000004208	-	chr3:132697656-132699530	14.2015	33.3167	-1.04856	0.0001	0.0041022	Annotated_lncRNA	co_expression	ENSSSCG00000014412	POU4F3	POU class 4 homeobox 3 [Source:HGNC Symbol;Acc:HGNC:9220]	GO:0001228,GO:0030154,GO:0031325,GO:0001077,GO:0060429,GO:0009893,GO:0048869,GO:0009913,GO:0009888,GO:0010604,GO:0030855,GO:0045944,GO:0050885,GO:0048522,GO:0000978,GO:0000976,GO:0031328,GO:0009891,GO:0000982,GO:0040011,GO:0000981,GO:0000987,GO:0001159,GO:0043565,GO:0007411,GO:0097485,GO:0048513,GO:0008544,GO:0061564,GO:0010557,GO:0003677,GO:0021562,GO:0006928,GO:0050905,GO:0048518,GO:0032502,GO:…	RNA polymerase II transcription regulatory region sequence-specific DNA binding transcription factor activity involved in positive regulation of transcription,cell differentiation,positive regulation of cellular metabolic process,RNA polymerase II core promoter proximal region sequence-specific DNA binding transcription factor activity involved in positive regulation of transcription,epithelium d…	--	--
ALDBSSCT0000006918	ALDBSSCG0000004208	-	chr3:132697656-132699530	14.2015	33.3167	-1.04856	0.0001	0.0041022	Annotated_lncRNA	co_expression	ENSSSCG00000029700	--	--	--	--	--	--
ALDBSSCT0000006918	ALDBSSCG0000004208	-	chr3:132697656-132699530	14.2015	33.3167	-1.04856	0.0001	0.0041022	Annotated_lncRNA	co_expression	ENSSSCG00000000765	IL17RA	--	GO:0030368,GO:0010033,GO:0071310,GO:0004896,GO:0042221,GO:0044763,GO:0050896,GO:0070887,GO:0044459,GO:0044699,GO:0005887,GO:0031226,GO:0071944,GO:0004871,GO:0060089,GO:0038023,GO:0005623,GO:0065007,GO:0005886,GO:0050789,GO:0050794,GO:0009987,GO:0007166,GO:0004872,GO:0004888,GO:0044700,GO:0023052,GO:0044464,GO:0007154,GO:0019221,GO:0044425,GO:0007165,GO:0005575,GO:0016021,GO:0008150,GO:0071345,GO:…	interleukin-17 receptor activity,response to organic substance,cellular response to organic substance,cytokine receptor activity,response to chemical stimulus,single-organism cellular process,response to stimulus,cellular response to chemical stimulus,plasma membrane part,single-organism process,integral to plasma membrane,intrinsic to plasma membrane,cell periphery,signal transducer activity,mol…	ssc04060	Cytokine-cytokine receptor interaction
ALDBSSCT0000006918	ALDBSSCG0000004208	-	chr3:132697656-132699530	14.2015	33.3167	-1.04856	0.0001	0.0041022	Annotated_lncRNA	co_expression	ENSSSCG00000024523	SLC2A13	-	GO:0044763,GO:0035428,GO:0005355,GO:0015149,GO:0034219,GO:0006812,GO:0015145,GO:0006811,GO:0005351,GO:0005402,GO:0044459,GO:0051119,GO:0015295,GO:0044699,GO:0005887,GO:0031226,GO:0015144,GO:1901476,GO:0046323,GO:0015672,GO:0015758,GO:0071944,GO:0008645,GO:0015749,GO:0005623,GO:0005886,GO:0009987,GO:0008643,GO:0015992,GO:0006818,GO:0044464,GO:0015294,GO:0015293,GO:0051179,GO:0044425,GO:0005575,GO:…	single-organism cellular process,hexose transmembrane transport,glucose transmembrane transporter activity,hexose transmembrane transporter activity,carbohydrate transmembrane transport,cation transport,monosaccharide transmembrane transporter activity,ion transport,sugar:hydrogen symporter activity,cation:sugar symporter activity,plasma membrane part,sugar transmembrane transporter activity,solu…	--	--
ALDBSSCT0000006918	ALDBSSCG0000004208	-	chr3:132697656-132699530	14.2015	33.3167	-1.04856	0.0001	0.0041022	Annotated_lncRNA	co_expression	ENSSSCG00000015795	CCDC110	coiled-coil domain containing 110 [Source:HGNC Symbol;Acc:HGNC:28504]	GO:0043227,GO:0043226,GO:0044446,GO:0044422,GO:0070013,GO:0043233,GO:0031974,GO:0005634,GO:0043229,GO:0044428,GO:0031981,GO:0043231,GO:0044424,GO:0005622,GO:0005515,GO:0043228,GO:0043232,GO:0005488,GO:0005737,GO:0044464,GO:0005623,GO:0005575,GO:0044444,GO:0005730,GO:0003674,GO:0005794	membrane-bounded organelle,organelle,intracellular organelle part,organelle part,intracellular organelle lumen,organelle lumen,membrane-enclosed lumen,nucleus,intracellular organelle,nuclear part,nuclear lumen,intracellular membrane-bounded organelle,intracellular part,intracellular,protein binding,non-membrane-bounded organelle,intracellular non-membrane-bounded organelle,binding,cytoplasm,cell …	--	--
ALDBSSCT0000006918	ALDBSSCG0000004208	-	chr3:132697656-132699530	14.2015	33.3167	-1.04856	0.0001	0.0041022	Annotated_lncRNA	co_expression	ENSSSCG00000003557	LIN28A	lin-28 homolog A (C. elegans) [Source:HGNC Symbol;Acc:HGNC:15986]	GO:0044702,GO:0019953,GO:0007276,GO:0007281,GO:0030154,GO:0022414,GO:0031325,GO:0048609,GO:0048610,GO:0032504,GO:0022412,GO:0009893,GO:0000003,GO:0048869,GO:0010604,GO:0031047,GO:0048522,GO:1901724,GO:0031328,GO:0009891,GO:0010587,GO:0048513,GO:0010033,GO:1901722,GO:0010557,GO:0040029,GO:0003677,GO:0048518,GO:0032502,GO:0072111,GO:0051246,GO:0048468,GO:0048519,GO:0031323,GO:0003006,GO:0035198,GO:…	single organism reproductive process,sexual reproduction,gamete generation,germ cell development,cell differentiation,reproductive process,positive regulation of cellular metabolic process,multicellular organismal reproductive process,cellular process involved in reproduction,multicellular organism reproduction,cellular process involved in reproduction in multicellular organism,positive regulatio…	--	--
ALDBSSCT0000006918	ALDBSSCG0000004208	-	chr3:132697656-132699530	14.2015	33.3167	-1.04856	0.0001	0.0041022	Annotated_lncRNA	co_expression	ENSSSCG00000007226	DEFB123	defensin beta 123 [Source:HGNC Symbol;Acc:HGNC:18103]	GO:0042742,GO:0051704,GO:0051707,GO:0006952,GO:0009607,GO:0009617,GO:0006950,GO:0009986,GO:0050896,GO:0002376,GO:0006955,GO:0005623,GO:0044464,GO:0005576,GO:0005575,GO:0045087,GO:0008150	defense response to bacterium,multi-organism process,response to other organism,defense response,response to biotic stimulus,response to bacterium,response to stress,cell surface,response to stimulus,immune system process,immune response,cell,cell part,extracellular region,cellular_component,innate immune response,biological_process	--	--
ALDBSSCT0000006918	ALDBSSCG0000004208	-	chr3:132697656-132699530	14.2015	33.3167	-1.04856	0.0001	0.0041022	Annotated_lncRNA	co_expression	ENSSSCG00000005456	MUSK	muscle associated receptor tyrosine kinase [Source:HGNC Symbol;Acc:HGNC:7525]	GO:0030154,GO:0031325,GO:0009893,GO:0048869,GO:0009888,GO:0010604,GO:0048522,GO:0018108,GO:0018212,GO:0048513,GO:0004714,GO:0048518,GO:0032502,GO:0001932,GO:0019220,GO:0019199,GO:0051174,GO:0051246,GO:0048468,GO:0031323,GO:0042325,GO:0060255,GO:0032268,GO:0080090,GO:0006468,GO:0044767,GO:0019222,GO:0048856,GO:0031399,GO:0004713,GO:0044763,GO:0048731,GO:0010562,GO:0045937,GO:0007528,GO:0043170,GO:…	cell differentiation,positive regulation of cellular metabolic process,positive regulation of metabolic process,cellular developmental process,tissue development,positive regulation of macromolecule metabolic process,positive regulation of cellular process,peptidyl-tyrosine phosphorylation,peptidyl-tyrosine modification,organ development,transmembrane receptor protein tyrosine kinase activity,pos…	--	--
ALDBSSCT0000006918	ALDBSSCG0000004208	-	chr3:132697656-132699530	14.2015	33.3167	-1.04856	0.0001	0.0041022	Annotated_lncRNA	co_expression	ENSSSCG00000000361	CD63	CD63 molecule [Source:HGNC Symbol;Acc:HGNC:1692]	GO:0043227,GO:0043226,GO:0070062,GO:0043230,GO:0065010,GO:0044446,GO:0044422,GO:0031988,GO:0031982,GO:0070013,GO:0043233,GO:0031974,GO:0043229,GO:0044421,GO:0043231,GO:0044424,GO:0005622,GO:0005576,GO:0005515,GO:0016043,GO:0071840,GO:0060255,GO:0005488,GO:0048518,GO:0019222,GO:0048584,GO:0051128,GO:0044237,GO:0048522,GO:0010604,GO:0009893,GO:0031323,GO:0071704,GO:0051130,GO:0043170,GO:0006897,GO:…	membrane-bounded organelle,organelle,extracellular vesicular exosome,extracellular organelle,extracellular membrane-bounded organelle,intracellular organelle part,organelle part,membrane-bounded vesicle,vesicle,intracellular organelle lumen,organelle lumen,membrane-enclosed lumen,intracellular organelle,extracellular region part,intracellular membrane-bounded organelle,intracellular part,intracel…	ssc04142,ssc05205	Lysosome,Proteoglycans in cancer
ALDBSSCT0000006918	ALDBSSCG0000004208	-	chr3:132697656-132699530	14.2015	33.3167	-1.04856	0.0001	0.0041022	Annotated_lncRNA	co_expression	ENSSSCG00000003271	TTYH1	tweety family member 1 [Source:HGNC Symbol;Acc:HGNC:13476]	GO:0007155,GO:0007049,GO:0022610,GO:0031589,GO:0022402,GO:0072320,GO:0030868,GO:0097425,GO:0006821,GO:0005225,GO:0032433,GO:0005790,GO:0031527,GO:0000278,GO:0015698,GO:0034707,GO:0031253,GO:0030030,GO:0044763,GO:0022607,GO:0006811,GO:0046847,GO:0044459,GO:0016337,GO:0044699,GO:0034702,GO:0005789,GO:0042175,GO:0044085,GO:0030175,GO:0000280,GO:0007067,GO:0005783,GO:0044432,GO:0044463,GO:0030031,GO:…	cell adhesion,cell cycle,biological adhesion,cell-substrate adhesion,cell cycle process,volume-sensitive chloride channel activity,smooth endoplasmic reticulum membrane,smooth endoplasmic reticulum part,chloride transport,volume-sensitive anion channel activity,filopodium tip,smooth endoplasmic reticulum,filopodium membrane,mitotic cell cycle,inorganic anion transport,chloride channel complex,cel…	--	--
ALDBSSCT0000006918	ALDBSSCG0000004208	-	chr3:132697656-132699530	14.2015	33.3167	-1.04856	0.0001	0.0041022	Annotated_lncRNA	co_expression	ENSSSCG00000001474	RXRB	retinoid X receptor beta [Source:HGNC Symbol;Acc:HGNC:10478]	GO:0001228,GO:0031325,GO:0009893,GO:0010604,GO:0045944,GO:0048522,GO:0000976,GO:0031328,GO:0009891,GO:0000981,GO:0043565,GO:0010033,GO:0010557,GO:0003677,GO:0048518,GO:0045935,GO:0045893,GO:0000977,GO:0001012,GO:0051173,GO:0044212,GO:0000975,GO:0001067,GO:0031323,GO:0051254,GO:0071310,GO:0060255,GO:0006366,GO:0080090,GO:0010628,GO:0042221,GO:0019222,GO:0044763,GO:0006357,GO:0001071,GO:0003700,GO:…	RNA polymerase II transcription regulatory region sequence-specific DNA binding transcription factor activity involved in positive regulation of transcription,positive regulation of cellular metabolic process,positive regulation of metabolic process,positive regulation of macromolecule metabolic process,positive regulation of transcription from RNA polymerase II promoter,positive regulation of ce…	ssc05216,ssc05223,ssc03320,ssc04920,ssc05222,ssc04919,ssc05202,ssc05200	Thyroid cancer,Non-small cell lung cancer,PPAR signaling pathway,Adipocytokine signaling pathway,Small cell lung cancer,Thyroid hormone signaling pathway,Transcriptional misregulation in cancer,Pathways in cancer
ALDBSSCT0000006918	ALDBSSCG0000004208	-	chr3:132697656-132699530	14.2015	33.3167	-1.04856	0.0001	0.0041022	Annotated_lncRNA	co_expression	ENSSSCG00000007917	RBFOX1	--	GO:0030154,GO:0048869,GO:0009888,GO:0050885,GO:0048513,GO:0050905,GO:0032502,GO:0031323,GO:0060255,GO:0080090,GO:0044767,GO:0019222,GO:0048856,GO:0044763,GO:0045595,GO:0003729,GO:0048731,GO:0000381,GO:0007399,GO:0000380,GO:0043170,GO:0044260,GO:0032501,GO:0034641,GO:0019219,GO:0051171,GO:0071704,GO:0044699,GO:1901363,GO:0007275,GO:0097159,GO:0050793,GO:2001014,GO:0003676,GO:0048024,GO:0007519,GO:…	cell differentiation,cellular developmental process,tissue development,neuromuscular process controlling balance,organ development,neuromuscular process,developmental process,regulation of cellular metabolic process,regulation of macromolecule metabolic process,regulation of primary metabolic process,single-organism developmental process,regulation of metabolic process,anatomical structure develo…	--	--
ALDBSSCT0000006918	ALDBSSCG0000004208	-	chr3:132697656-132699530	14.2015	33.3167	-1.04856	0.0001	0.0041022	Annotated_lncRNA	co_expression	ENSSSCG00000000031	MCAT	malonyl-CoA-acyl carrier protein transacylase [Source:HGNC Symbol;Acc:HGNC:29622]	GO:0004314,GO:0016419,GO:0016420,GO:0004312,GO:0016746,GO:0016417,GO:0071704,GO:0016747,GO:0016053,GO:0046394,GO:0044238,GO:0044237,GO:0044444,GO:0043436,GO:0006633,GO:0005623,GO:0006082,GO:0005737,GO:0044283,GO:0043231,GO:0032787,GO:0044711,GO:0009987,GO:0072330,GO:0043226,GO:0043227,GO:0044464,GO:0016740,GO:0005575,GO:0043229,GO:0019752,GO:0044281,GO:0044249,GO:0008150,GO:0008152,GO:1901576,GO:…	[acyl-carrier-protein] S-malonyltransferase activity,S-malonyltransferase activity,malonyltransferase activity,fatty acid synthase activity,transferase activity, transferring acyl groups,S-acyltransferase activity,organic substance metabolic process,transferase activity, transferring acyl groups other than amino-acyl groups,organic acid biosynthetic process,carboxylic acid biosynthetic process,pr…	ssc00061,ssc01212,ssc01100	Fatty acid biosynthesis,Fatty acid metabolism,Metabolic pathways
ALDBSSCT0000006918	ALDBSSCG0000004208	-	chr3:132697656-132699530	14.2015	33.3167	-1.04856	0.0001	0.0041022	Annotated_lncRNA	co_expression	ENSSSCG00000010056	GGT1	-	GO:0044702,GO:0019953,GO:0007276,GO:0022414,GO:0048609,GO:0031347,GO:0032504,GO:0000003,GO:0080134,GO:0019344,GO:0007283,GO:0048232,GO:0043603,GO:0003840,GO:0006952,GO:0009611,GO:0006534,GO:0006950,GO:0044272,GO:0006750,GO:0009070,GO:0000097,GO:0048583,GO:0019184,GO:0016746,GO:0043043,GO:0009605,GO:0002682,GO:0016755,GO:0000096,GO:0009069,GO:0050896,GO:0032501,GO:0034641,GO:1901605,GO:0002376,GO:…	single organism reproductive process,sexual reproduction,gamete generation,reproductive process,multicellular organismal reproductive process,regulation of defense response,multicellular organism reproduction,reproduction,regulation of response to stress,cysteine biosynthetic process,spermatogenesis,male gamete generation,cellular amide metabolic process,gamma-glutamyltransferase activity,defense…	--	--
ALDBSSCT0000006918	ALDBSSCG0000004208	-	chr3:132697656-132699530	14.2015	33.3167	-1.04856	0.0001	0.0041022	Annotated_lncRNA	co_expression	ENSSSCG00000024875	--	--	GO:0044444,GO:0005623,GO:0005794,GO:0005737,GO:0043231,GO:0043226,GO:0043227,GO:0044464,GO:0005575,GO:0043229,GO:0044424,GO:0005622	cytoplasmic part,cell,Golgi apparatus,cytoplasm,intracellular membrane-bounded organelle,organelle,membrane-bounded organelle,cell part,cellular_component,intracellular organelle,intracellular part,intracellular	--	--
ALDBSSCT0000006918	ALDBSSCG0000004208	-	chr3:132697656-132699530	14.2015	33.3167	-1.04856	0.0001	0.0041022	Annotated_lncRNA	co_expression	ENSSSCG00000022094	CA7	carbonic anhydrase 7 [Source:HGNC Symbol;Acc:HGNC:1381]	GO:0002831,GO:0031347,GO:0051704,GO:0080134,GO:0048522,GO:0032849,GO:0043900,GO:2001225,GO:0032847,GO:0002697,GO:0006821,GO:0051707,GO:0006952,GO:0009607,GO:0048518,GO:0032230,GO:0002230,GO:0006950,GO:0050691,GO:0015698,GO:0048583,GO:0004089,GO:0050688,GO:0032228,GO:0051932,GO:0009615,GO:0044763,GO:0002682,GO:0051452,GO:0045851,GO:0006811,GO:0002252,GO:0032879,GO:0044070,GO:0016829,GO:0050896,GO:…	regulation of response to biotic stimulus,regulation of defense response,multi-organism process,regulation of response to stress,positive regulation of cellular process,positive regulation of cellular pH reduction,regulation of multi-organism process,regulation of chloride transport,regulation of cellular pH reduction,regulation of immune effector process,chloride transport,response to other orga…	ssc00910	Nitrogen metabolism
ALDBSSCT0000006918	ALDBSSCG0000004208	-	chr3:132697656-132699530	14.2015	33.3167	-1.04856	0.0001	0.0041022	Annotated_lncRNA	co_expression	ENSSSCG00000007922	--	--	GO:0008150,GO:0008152,GO:0046872,GO:0043167,GO:0043169,GO:0005488,GO:0003674,GO:0003824	biological_process,metabolic process,metal ion binding,ion binding,cation binding,binding,molecular_function,catalytic activity	ssc00600,ssc01100	Sphingolipid metabolism,Metabolic pathways
ALDBSSCT0000006918	ALDBSSCG0000004208	-	chr3:132697656-132699530	14.2015	33.3167	-1.04856	0.0001	0.0041022	Annotated_lncRNA	co_expression	ENSSSCG00000010710	SYCN	-	GO:0044763,GO:0030141,GO:0044699,GO:0030667,GO:0006887,GO:0044444,GO:0012505,GO:0016023,GO:0005623,GO:0005737,GO:0043231,GO:0009987,GO:0031410,GO:0043226,GO:0043227,GO:0044464,GO:0032940,GO:0051179,GO:0005575,GO:0016192,GO:0046903,GO:0030659,GO:0043229,GO:0031090,GO:0044433,GO:0012506,GO:0008150,GO:0044446,GO:0044422,GO:0044765,GO:0044424,GO:0005622,GO:0051234,GO:0031988,GO:0016020,GO:0051649,GO:…	single-organism cellular process,secretory granule,single-organism process,secretory granule membrane,exocytosis,cytoplasmic part,endomembrane system,cytoplasmic membrane-bounded vesicle,cell,cytoplasm,intracellular membrane-bounded organelle,cellular process,cytoplasmic vesicle,organelle,membrane-bounded organelle,cell part,secretion by cell,localization,cellular_component,vesicle-mediated trans…	--	--
ALDBSSCT0000006918	ALDBSSCG0000004208	-	chr3:132697656-132699530	14.2015	33.3167	-1.04856	0.0001	0.0041022	Annotated_lncRNA	co_expression	ENSSSCG00000017300	MRC2	mannose receptor C type 2 [Source:HGNC Symbol;Acc:HGNC:16875]	GO:0005515,GO:0005488,GO:0071704,GO:0043170,GO:0008152,GO:0005575,GO:0030055,GO:0005925,GO:0005924,GO:0005912,GO:0070161,GO:0044236,GO:0048869,GO:0032502,GO:0030154,GO:0009056,GO:0044699,GO:0044763,GO:0001649,GO:0032963,GO:0001503,GO:0009987,GO:0044259,GO:0003674,GO:0030574,GO:0030054,GO:0044710,GO:0044243,GO:0008150,GO:0005518,GO:0044707,GO:0032501,GO:0016020,GO:0044425,GO:0031224,GO:0016021	protein binding,binding,organic substance metabolic process,macromolecule metabolic process,metabolic process,cellular_component,cell-substrate junction,focal adhesion,cell-substrate adherens junction,adherens junction,anchoring junction,multicellular organismal metabolic process,cellular developmental process,developmental process,cell differentiation,catabolic process,single-organism process,si…	ssc04145,ssc05152	Phagosome,Tuberculosis
ALDBSSCT0000006918	ALDBSSCG0000004208	-	chr3:132697656-132699530	14.2015	33.3167	-1.04856	0.0001	0.0041022	Annotated_lncRNA	co_expression	ENSSSCG00000016031	CALCRL	calcitonin receptor like receptor [Source:HGNC Symbol;Acc:HGNC:16709]	GO:0070887,GO:0048518,GO:0010033,GO:0050896,GO:0071310,GO:0048522,GO:0044700,GO:0023052,GO:0005515,GO:0001605,GO:0001635,GO:0009744,GO:0034285,GO:0071324,GO:0071329,GO:0042221,GO:1901700,GO:0065007,GO:0007154,GO:0050789,GO:0032502,GO:0007165,GO:0032501,GO:0044707,GO:1901701,GO:0004948,GO:0048731,GO:0048856,GO:0050794,GO:1901566,GO:0048513,GO:0009893,GO:0006811,GO:1901564,GO:0044767,GO:0042127,GO:…	cellular response to chemical stimulus,positive regulation of biological process,response to organic substance,response to stimulus,cellular response to organic substance,positive regulation of cellular process,single organism signaling,signaling,protein binding,adrenomedullin receptor activity,calcitonin gene-related polypeptide receptor activity,response to sucrose stimulus,response to disaccha…	ssc04270,ssc04080	Vascular smooth muscle contraction,Neuroactive ligand-receptor interaction
ALDBSSCT0000006918	ALDBSSCG0000004208	-	chr3:132697656-132699530	14.2015	33.3167	-1.04856	0.0001	0.0041022	Annotated_lncRNA	co_expression	ENSSSCG00000012785	PDZD4	PDZ domain containing 4 [Source:HGNC Symbol;Acc:HGNC:21167]	GO:0043170,GO:0044260,GO:0071704,GO:0044238,GO:0044237,GO:0019538,GO:0009987,GO:0043412,GO:0006464,GO:0036211,GO:0044267,GO:0008150,GO:0008152,GO:0016567,GO:0005488,GO:0032446,GO:0070647,GO:0005515,GO:0003674	macromolecule metabolic process,cellular macromolecule metabolic process,organic substance metabolic process,primary metabolic process,cellular metabolic process,protein metabolic process,cellular process,macromolecule modification,cellular protein modification process,protein modification process,cellular protein metabolic process,biological_process,metabolic process,protein ubiquitination,bindi…	--	--
ALDBSSCT0000006918	ALDBSSCG0000004208	-	chr3:132697656-132699530	14.2015	33.3167	-1.04856	0.0001	0.0041022	Annotated_lncRNA	co_expression	ENSSSCG00000023900	HIST1H2BA	histone cluster 1, H2ba [Source:HGNC Symbol;Acc:HGNC:18730]	GO:0006334,GO:0044427,GO:0031497,GO:0034728,GO:0000785,GO:0006333,GO:0005694,GO:0006323,GO:0065004,GO:0003677,GO:0071824,GO:0071103,GO:0000781,GO:0044454,GO:0000786,GO:0000790,GO:0000228,GO:0044763,GO:0022607,GO:0070013,GO:0043233,GO:0031981,GO:0032993,GO:0000788,GO:0031974,GO:0043170,GO:0044260,GO:0034641,GO:0046982,GO:0071704,GO:0044699,GO:0006259,GO:1901363,GO:0097159,GO:0044085,GO:0003676,GO:…	nucleosome assembly,chromosomal part,chromatin assembly,nucleosome organization,chromatin,chromatin assembly or disassembly,chromosome,DNA packaging,protein-DNA complex assembly,DNA binding,protein-DNA complex subunit organization,DNA conformation change,chromosome, telomeric region,nuclear chromosome part,nucleosome,nuclear chromatin,nuclear chromosome,single-organism cellular process,cellular c…	ssc05322,ssc05034,ssc05203	Systemic lupus erythematosus,Alcoholism,Viral carcinogenesis
ALDBSSCT0000006918	ALDBSSCG0000004208	-	chr3:132697656-132699530	14.2015	33.3167	-1.04856	0.0001	0.0041022	Annotated_lncRNA	co_expression	ENSSSCG00000030097	--	--	GO:0044425,GO:0005575,GO:0016021,GO:0031224,GO:0016020	membrane part,cellular_component,integral to membrane,intrinsic to membrane,membrane	--	--
ALDBSSCT0000006918	ALDBSSCG0000004208	-	chr3:132697656-132699530	14.2015	33.3167	-1.04856	0.0001	0.0041022	Annotated_lncRNA	co_expression	ENSSSCG00000009503	--	--	GO:0017095,GO:0015015,GO:0034483,GO:0044272,GO:0015012,GO:0030201,GO:0043170,GO:0044260,GO:0006790,GO:0030166,GO:0071704,GO:0008146,GO:0006029,GO:0044238,GO:0044237,GO:0016782,GO:0043436,GO:0006082,GO:0019538,GO:0009987,GO:0044425,GO:0016740,GO:0005575,GO:0044281,GO:0044249,GO:0016021,GO:0008150,GO:0008152,GO:0031224,GO:0034645,GO:1901576,GO:0009059,GO:0009058,GO:0009101,GO:1901137,GO:1901135,GO:…	heparan sulfate 6-O-sulfotransferase activity,heparan sulfate proteoglycan biosynthetic process, enzymatic modification,heparan sulfate sulfotransferase activity,sulfur compound biosynthetic process,heparan sulfate proteoglycan biosynthetic process,heparan sulfate proteoglycan metabolic process,macromolecule metabolic process,cellular macromolecule metabolic process,sulfur compound metabolic proc…	ssc00534	Glycosaminoglycan biosynthesis - heparan sulfate / heparin
ALDBSSCT0000006918	ALDBSSCG0000004208	-	chr3:132697656-132699530	14.2015	33.3167	-1.04856	0.0001	0.0041022	Annotated_lncRNA	co_expression	ENSSSCG00000005924	MROH1	--	GO:0005488,GO:0003674	binding,molecular_function	--	--
ALDBSSCT0000006918	ALDBSSCG0000004208	-	chr3:132697656-132699530	14.2015	33.3167	-1.04856	0.0001	0.0041022	Annotated_lncRNA	co_expression	ENSSSCG00000024688	--	--	--	--	--	--
ALDBSSCT0000006918	ALDBSSCG0000004208	-	chr3:132697656-132699530	14.2015	33.3167	-1.04856	0.0001	0.0041022	Annotated_lncRNA	co_expression	ENSSSCG00000014422	SPINK5	serine peptidase inhibitor, Kazal type 5 [Source:HGNC Symbol;Acc:HGNC:15464]	GO:0007155,GO:0022610,GO:0002831,GO:0042742,GO:0030155,GO:0030154,GO:0002920,GO:0031347,GO:0002785,GO:0002787,GO:0097209,GO:0051704,GO:0060429,GO:0048869,GO:0080134,GO:0009913,GO:0009888,GO:0030855,GO:0002759,GO:0002775,GO:0002778,GO:0002784,GO:0002786,GO:0043900,GO:0002697,GO:0042599,GO:0051707,GO:1900003,GO:1900004,GO:0006952,GO:0048513,GO:0008544,GO:0009607,GO:0032502,GO:1900424,GO:0009617,GO:…	cell adhesion,biological adhesion,regulation of response to biotic stimulus,defense response to bacterium,regulation of cell adhesion,cell differentiation,regulation of humoral immune response,regulation of defense response,negative regulation of antimicrobial peptide production,negative regulation of antibacterial peptide production,epidermal lamellar body,multi-organism process,epithelium devel…	--	--
ALDBSSCT0000006918	ALDBSSCG0000004208	-	chr3:132697656-132699530	14.2015	33.3167	-1.04856	0.0001	0.0041022	Annotated_lncRNA	co_expression	ENSSSCG00000011730	IL12A	Interleukin-12 subunit alpha [Source:UniProtKB/Swiss-Prot;Acc:Q29053]	GO:0007155,GO:0007049,GO:0022610,GO:0022402,GO:0002831,GO:0042742,GO:0030155,GO:0030154,GO:0031325,GO:0031347,GO:0051704,GO:0042163,GO:0045513,GO:0009893,GO:0048869,GO:0080134,GO:0010604,GO:0048522,GO:0050830,GO:0019972,GO:0042504,GO:0042519,GO:0042520,GO:0043514,GO:0051132,GO:0051133,GO:0051135,GO:0018108,GO:0018212,GO:0048660,GO:0048659,GO:0040011,GO:0002697,GO:0005143,GO:0051707,GO:0006952,GO:…	cell adhesion,cell cycle,biological adhesion,cell cycle process,regulation of response to biotic stimulus,defense response to bacterium,regulation of cell adhesion,cell differentiation,positive regulation of cellular metabolic process,regulation of defense response,multi-organism process,interleukin-12 beta subunit binding,interleukin-27 binding,positive regulation of metabolic process,cellular d…	ssc05321,ssc05152,ssc05143,ssc05330,ssc04940,ssc04060,ssc05144,ssc05140,ssc05134,ssc04622,ssc05133,ssc04620,ssc05146,ssc05142,ssc05145,ssc05162,ssc04630,ssc05164,ssc05168	Inflammatory bowel disease (IBD),Tuberculosis,African trypanosomiasis,Allograft rejection,Type I diabetes mellitus,Cytokine-cytokine receptor interaction,Malaria,Leishmaniasis,Legionellosis,RIG-I-like receptor signaling pathway,Pertussis,Toll-like receptor signaling pathway,Amoebiasis,Chagas disease (American trypanosomiasis),Toxoplasmosis,Measles,Jak-STAT signaling pathway,Influenza A,Herpes sim…
ALDBSSCT0000006918	ALDBSSCG0000004208	-	chr3:132697656-132699530	14.2015	33.3167	-1.04856	0.0001	0.0041022	Annotated_lncRNA	co_expression	ENSSSCG00000015217	-	Secreted seminal-vesicle Ly-6 protein 1 [Source:UniProtKB/Swiss-Prot;Acc:P83106]	GO:0005576,GO:0005575	extracellular region,cellular_component	--	--
ALDBSSCT0000006918	ALDBSSCG0000004208	-	chr3:132697656-132699530	14.2015	33.3167	-1.04856	0.0001	0.0041022	Annotated_lncRNA	co_expression	ENSSSCG00000004284	--	--	GO:1901363,GO:0097159,GO:0003676,GO:0003723,GO:0005488,GO:0003674	heterocyclic compound binding,organic cyclic compound binding,nucleic acid binding,RNA binding,binding,molecular_function	--	--
ALDBSSCT0000006918	ALDBSSCG0000004208	-	chr3:132697656-132699530	14.2015	33.3167	-1.04856	0.0001	0.0041022	Annotated_lncRNA	co_expression	ENSSSCG00000006246	--	--	GO:0044444,GO:0005623,GO:0005737,GO:0043231,GO:0043226,GO:0043227,GO:0044464,GO:0005575,GO:0043229,GO:0044424,GO:0005622,GO:0005739	cytoplasmic part,cell,cytoplasm,intracellular membrane-bounded organelle,organelle,membrane-bounded organelle,cell part,cellular_component,intracellular organelle,intracellular part,intracellular,mitochondrion	--	--
ALDBSSCT0000006918	ALDBSSCG0000004208	-	chr3:132697656-132699530	14.2015	33.3167	-1.04856	0.0001	0.0041022	Annotated_lncRNA	co_expression	ENSSSCG00000004811	PGPEP1L	pyroglutamyl-peptidase I-like [Source:HGNC Symbol;Acc:HGNC:27080]	--	--	--	--
ALDBSSCT0000006918	ALDBSSCG0000004208	-	chr3:132697656-132699530	14.2015	33.3167	-1.04856	0.0001	0.0041022	Annotated_lncRNA	co_expression	ENSSSCG00000013095	PAG6	--	GO:0043170,GO:0071704,GO:0004190,GO:0070001,GO:0044238,GO:0019538,GO:0008150,GO:0008152,GO:0009056,GO:0004175,GO:1901575,GO:0009057,GO:0070011,GO:0008233,GO:0006508,GO:0030163,GO:0003674,GO:0003824,GO:0016787	macromolecule metabolic process,organic substance metabolic process,aspartic-type endopeptidase activity,aspartic-type peptidase activity,primary metabolic process,protein metabolic process,biological_process,metabolic process,catabolic process,endopeptidase activity,organic substance catabolic process,macromolecule catabolic process,peptidase activity, acting on L-amino acid peptides,peptidase a…	--	--
ALDBSSCT0000006918	ALDBSSCG0000004208	-	chr3:132697656-132699530	14.2015	33.3167	-1.04856	0.0001	0.0041022	Annotated_lncRNA	co_expression	ENSSSCG00000021012	--	--	--	--	ssc04514	Cell adhesion molecules (CAMs)
ALDBSSCT0000006918	ALDBSSCG0000004208	-	chr3:132697656-132699530	14.2015	33.3167	-1.04856	0.0001	0.0041022	Annotated_lncRNA	co_expression	ENSSSCG00000012773	PNCK	pregnancy up-regulated nonubiquitous CaM kinase [Source:HGNC Symbol;Acc:HGNC:13415]	GO:0006468,GO:0004713,GO:0043170,GO:0016310,GO:0044260,GO:0071704,GO:1901363,GO:0097159,GO:0006796,GO:0006793,GO:0044238,GO:0004672,GO:0044237,GO:0005524,GO:0032559,GO:0030554,GO:0016773,GO:0035639,GO:0001883,GO:0032550,GO:0032549,GO:0001882,GO:0019538,GO:0032555,GO:0009987,GO:0017076,GO:0032553,GO:0016301,GO:0043412,GO:0016740,GO:0006464,GO:0036211,GO:0000166,GO:1901265,GO:0044267,GO:0016772,GO:…	protein phosphorylation,protein tyrosine kinase activity,macromolecule metabolic process,phosphorylation,cellular macromolecule metabolic process,organic substance metabolic process,heterocyclic compound binding,organic cyclic compound binding,phosphate-containing compound metabolic process,phosphorus metabolic process,primary metabolic process,protein kinase activity,cellular metabolic process,A…	--	--
ALDBSSCT0000006918	ALDBSSCG0000004208	-	chr3:132697656-132699530	14.2015	33.3167	-1.04856	0.0001	0.0041022	Annotated_lncRNA	co_expression	ENSSSCG00000029374	--	--	GO:0042221,GO:0044763,GO:0050896,GO:0032501,GO:0044459,GO:0044699,GO:0005887,GO:0031226,GO:0071944,GO:0004871,GO:0060089,GO:0038023,GO:0044707,GO:0005623,GO:0065007,GO:0005886,GO:0050789,GO:0050794,GO:0009987,GO:0007166,GO:0004872,GO:0004888,GO:0044700,GO:0023052,GO:0044464,GO:0007154,GO:0044425,GO:0007165,GO:0005575,GO:0016021,GO:0008150,GO:0031224,GO:0051716,GO:0050877,GO:0009593,GO:0003008,GO:…	response to chemical stimulus,single-organism cellular process,response to stimulus,multicellular organismal process,plasma membrane part,single-organism process,integral to plasma membrane,intrinsic to plasma membrane,cell periphery,signal transducer activity,molecular transducer activity,signaling receptor activity,single-multicellular organism process,cell,biological regulation,plasma membrane…	ssc04740	Olfactory transduction
ALDBSSCT0000006918	ALDBSSCG0000004208	-	chr3:132697656-132699530	14.2015	33.3167	-1.04856	0.0001	0.0041022	Annotated_lncRNA	co_expression	ENSSSCG00000017280	ICAM2	intercellular adhesion molecule 2 [Source:HGNC Symbol;Acc:HGNC:5345]	GO:0007155,GO:0022610,GO:0001931,GO:0031254,GO:0044763,GO:0044459,GO:0016337,GO:0044699,GO:0005887,GO:0031226,GO:0005178,GO:0071944,GO:0005623,GO:0005886,GO:0009987,GO:0043226,GO:0043227,GO:0044464,GO:0005576,GO:0044425,GO:0005575,GO:0042995,GO:0016021,GO:0008150,GO:0031224,GO:0044421,GO:0032403,GO:0031988,GO:0016020,GO:0031982,GO:0005102,GO:0070062,GO:0043230,GO:0065010,GO:0005488,GO:0005515,GO:…	cell adhesion,biological adhesion,uropod,trailing edge,single-organism cellular process,plasma membrane part,cell-cell adhesion,single-organism process,integral to plasma membrane,intrinsic to plasma membrane,integrin binding,cell periphery,cell,plasma membrane,cellular process,organelle,membrane-bounded organelle,cell part,extracellular region,membrane part,cellular_component,cell projection,int…	ssc04514,ssc04650	Cell adhesion molecules (CAMs),Natural killer cell mediated cytotoxicity
ALDBSSCT0000006918	ALDBSSCG0000004208	-	chr3:132697656-132699530	14.2015	33.3167	-1.04856	0.0001	0.0041022	Annotated_lncRNA	co_expression	ENSSSCG00000023088	--	--	GO:0051704,GO:0019058,GO:0019028,GO:0019012,GO:0044423,GO:0016032,GO:0044764,GO:0044403,GO:0044419,GO:0009987,GO:0005575,GO:0005198,GO:0008150,GO:0003674	multi-organism process,viral infectious cycle,viral capsid,virion,virion part,viral process,multi-organism cellular process,symbiosis, encompassing mutualism through parasitism,interspecies interaction between organisms,cellular process,cellular_component,structural molecule activity,biological_process,molecular_function	--	--
ALDBSSCT0000006918	ALDBSSCG0000004208	-	chr3:132697656-132699530	14.2015	33.3167	-1.04856	0.0001	0.0041022	Annotated_lncRNA	co_expression	ENSSSCG00000014249	MARCH3	membrane associated ring-CH-type finger 3 [Source:HGNC Symbol;Acc:HGNC:28728]	GO:0005515,GO:0043167,GO:0046914,GO:0046872,GO:0043169,GO:0008270,GO:0005575,GO:0005488,GO:0003674,GO:0005737,GO:0005768,GO:0005773,GO:0005764,GO:0000323,GO:0044444,GO:0044425,GO:0043226,GO:0044424,GO:0016020,GO:0043227,GO:0031224,GO:0016021,GO:0043229,GO:0005622,GO:0043231,GO:0044464,GO:0005623	protein binding,ion binding,transition metal ion binding,metal ion binding,cation binding,zinc ion binding,cellular_component,binding,molecular_function,cytoplasm,endosome,vacuole,lysosome,lytic vacuole,cytoplasmic part,membrane part,organelle,intracellular part,membrane,membrane-bounded organelle,intrinsic to membrane,integral to membrane,intracellular organelle,intracellular,intracellular membr…	--	--
ALDBSSCT0000006918	ALDBSSCG0000004208	-	chr3:132697656-132699530	14.2015	33.3167	-1.04856	0.0001	0.0041022	Annotated_lncRNA	co_expression	ENSSSCG00000006359	ADAMTS4	ADAM metallopeptidase with thrombospondin type 1 motif 4 [Source:HGNC Symbol;Acc:HGNC:220]	GO:0005615,GO:0005576,GO:0044421,GO:0031012,GO:0005515,GO:0043167,GO:0005578,GO:0046914,GO:0046872,GO:0043169,GO:0002020,GO:0008270,GO:0005575,GO:0005488,GO:0003674,GO:0008152,GO:0004222,GO:0008150,GO:0003824,GO:0004175,GO:0016787,GO:0008237,GO:0070011,GO:0008233,GO:0071704,GO:0044238,GO:0019538,GO:0043170,GO:0006508,GO:0019899	extracellular space,extracellular region,extracellular region part,extracellular matrix,protein binding,ion binding,proteinaceous extracellular matrix,transition metal ion binding,metal ion binding,cation binding,protease binding,zinc ion binding,cellular_component,binding,molecular_function,metabolic process,metalloendopeptidase activity,biological_process,catalytic activity,endopeptidase activi…	--	--
ALDBSSCT0000006918	ALDBSSCG0000004208	-	chr3:132697656-132699530	14.2015	33.3167	-1.04856	0.0001	0.0041022	Annotated_lncRNA	co_expression	ENSSSCG00000016562	SSMEM1	--	GO:0044425,GO:0005575,GO:0016021,GO:0031224,GO:0016020	membrane part,cellular_component,integral to membrane,intrinsic to membrane,membrane	--	--
ALDBSSCT0000006918	ALDBSSCG0000004208	-	chr3:132697656-132699530	14.2015	33.3167	-1.04856	0.0001	0.0041022	Annotated_lncRNA	co_expression	ENSSSCG00000014408	PLAC8L1	PLAC8 like 1 [Source:HGNC Symbol;Acc:HGNC:31746]	--	--	--	--
ALDBSSCT0000006918	ALDBSSCG0000004208	-	chr3:132697656-132699530	14.2015	33.3167	-1.04856	0.0001	0.0041022	Annotated_lncRNA	co_expression	ENSSSCG00000021963	LCN8	lipocalin 8 [Source:HGNC Symbol;Acc:HGNC:27038]	GO:0010033,GO:0042221,GO:0050896,GO:0009719,GO:0009725,GO:0005576,GO:0005575,GO:0008150	response to organic substance,response to chemical stimulus,response to stimulus,response to endogenous stimulus,response to hormone stimulus,extracellular region,cellular_component,biological_process	--	--
ALDBSSCT0000006918	ALDBSSCG0000004208	-	chr3:132697656-132699530	14.2015	33.3167	-1.04856	0.0001	0.0041022	Annotated_lncRNA	co_expression	ENSSSCG00000021482	HRASLS5	HRAS like suppressor family member 5 [Source:HGNC Symbol;Acc:HGNC:24978]	GO:0070292,GO:0043603,GO:0046337,GO:0016746,GO:0034641,GO:0071704,GO:0006796,GO:0016747,GO:0006793,GO:0044238,GO:0044237,GO:0006807,GO:0016410,GO:0009987,GO:0016740,GO:1901564,GO:0008150,GO:0008152,GO:0006650,GO:0019637,GO:0046486,GO:0006644,GO:0044255,GO:0044710,GO:0006629,GO:0003674,GO:0003824	N-acylphosphatidylethanolamine metabolic process,cellular amide metabolic process,phosphatidylethanolamine metabolic process,transferase activity, transferring acyl groups,cellular nitrogen compound metabolic process,organic substance metabolic process,phosphate-containing compound metabolic process,transferase activity, transferring acyl groups other than amino-acyl groups,phosphorus metabolic p…	--	--
ALDBSSCT0000006918	ALDBSSCG0000004208	-	chr3:132697656-132699530	14.2015	33.3167	-1.04856	0.0001	0.0041022	Annotated_lncRNA	co_expression	ENSSSCG00000026751	--	--	GO:0042221,GO:0044763,GO:0050896,GO:0032501,GO:0044699,GO:0071944,GO:0004871,GO:0060089,GO:0038023,GO:0044707,GO:0005623,GO:0065007,GO:0005886,GO:0050789,GO:0050794,GO:0009987,GO:0007166,GO:0004872,GO:0004888,GO:0044700,GO:0023052,GO:0044464,GO:0007154,GO:0044425,GO:0007165,GO:0005575,GO:0016021,GO:0008150,GO:0031224,GO:0051716,GO:0050877,GO:0009593,GO:0003008,GO:0051606,GO:0016020,GO:0004930,GO:…	response to chemical stimulus,single-organism cellular process,response to stimulus,multicellular organismal process,single-organism process,cell periphery,signal transducer activity,molecular transducer activity,signaling receptor activity,single-multicellular organism process,cell,biological regulation,plasma membrane,regulation of biological process,regulation of cellular process,cellular proc…	ssc04740	Olfactory transduction
ALDBSSCT0000006918	ALDBSSCG0000004208	-	chr3:132697656-132699530	14.2015	33.3167	-1.04856	0.0001	0.0041022	Annotated_lncRNA	co_expression	ENSSSCG00000024836	--	--	GO:0002831,GO:0031347,GO:0051704,GO:0080134,GO:0043900,GO:0002697,GO:0051707,GO:0006952,GO:0009607,GO:0002230,GO:0006950,GO:0050691,GO:0048583,GO:0050688,GO:0031253,GO:0009615,GO:0002682,GO:0002252,GO:0032587,GO:0050896,GO:0044459,GO:0002376,GO:0031256,GO:0051607,GO:0044463,GO:0071944,GO:0001726,GO:0005623,GO:0005737,GO:0065007,GO:0005886,GO:0050789,GO:0008022,GO:0043228,GO:0043232,GO:0043226,GO:…	regulation of response to biotic stimulus,regulation of defense response,multi-organism process,regulation of response to stress,regulation of multi-organism process,regulation of immune effector process,response to other organism,defense response,response to biotic stimulus,positive regulation of defense response to virus by host,response to stress,regulation of defense response to virus by host…	--	--
ALDBSSCT0000006918	ALDBSSCG0000004208	-	chr3:132697656-132699530	14.2015	33.3167	-1.04856	0.0001	0.0041022	Annotated_lncRNA	co_expression	ENSSSCG00000009623	SLC39A14	solute carrier family 39 member 14 [Source:HGNC Symbol;Acc:HGNC:20858]	GO:0065007,GO:0055076,GO:0071578,GO:0006826,GO:0006811,GO:0044699,GO:0046916,GO:0006812,GO:0015093,GO:0034220,GO:0044763,GO:0044459,GO:0051179,GO:0000041,GO:0030001,GO:0005575,GO:0005381,GO:0006882,GO:0055069,GO:0071577,GO:0048878,GO:0005385,GO:0006810,GO:0006829,GO:0003674,GO:0055065,GO:0044765,GO:0050801,GO:0051234,GO:0042592,GO:0008150,GO:0055080,GO:0005737,GO:0055085,GO:0008324,GO:0022891,GO:…	biological regulation,transition metal ion homeostasis,zinc ion transmembrane import,iron ion transport,ion transport,single-organism process,cellular transition metal ion homeostasis,cation transport,ferrous iron transmembrane transporter activity,ion transmembrane transport,single-organism cellular process,plasma membrane part,localization,transition metal ion transport,metal ion transport,cell…	--	--
ALDBSSCT0000006918	ALDBSSCG0000004208	-	chr3:132697656-132699530	14.2015	33.3167	-1.04856	0.0001	0.0041022	Annotated_lncRNA	co_expression	ENSSSCG00000004540	ONECUT2	one cut homeobox 2 [Source:HGNC Symbol;Acc:HGNC:8139]	GO:0007155,GO:0022610,GO:0031589,GO:0007160,GO:0001952,GO:0030155,GO:0001228,GO:0030154,GO:0031325,GO:0001077,GO:0060429,GO:0009893,GO:0048869,GO:0010810,GO:0009888,GO:0010604,GO:0030855,GO:0045944,GO:0090287,GO:0031018,GO:0048522,GO:0002064,GO:0000978,GO:0000976,GO:0031328,GO:0009891,GO:0000982,GO:0040011,GO:0000981,GO:0000987,GO:0001159,GO:0043565,GO:0031016,GO:0048513,GO:0010033,GO:0010557,GO:…	cell adhesion,biological adhesion,cell-substrate adhesion,cell-matrix adhesion,regulation of cell-matrix adhesion,regulation of cell adhesion,RNA polymerase II transcription regulatory region sequence-specific DNA binding transcription factor activity involved in positive regulation of transcription,cell differentiation,positive regulation of cellular metabolic process,RNA polymerase II core prom…	--	--
ALDBSSCT0000007366	ALDBSSCG0000004471	-	chr3:137665474-137665993	27.9746	13.0924	1.18819	0.00015	0.00562659	Annotated_lncRNA	co_location	ENSSSCG00000008648	RSAD2	radical S-adenosyl methionine domain containing 2 [Source:HGNC Symbol;Acc:HGNC:30908]	GO:0002376,GO:0006952,GO:0045087,GO:0051607,GO:0006955,GO:0009607,GO:0051707,GO:0009615,GO:0045071,GO:0006950,GO:0051704,GO:0031347,GO:0002252,GO:0002682,GO:0043901,GO:0031349,GO:0045069,GO:0019079,GO:0002221,GO:0002758,GO:0048525,GO:0043900,GO:0002218,GO:0001817,GO:0045089,GO:0002684,GO:0001816,GO:0002697,GO:0080134,GO:0001819,GO:0019058,GO:0002819,GO:0002520,GO:0050778,GO:0045088,GO:0048518,GO:…	immune system process,defense response,innate immune response,defense response to virus,immune response,response to biotic stimulus,response to other organism,response to virus,negative regulation of viral genome replication,response to stress,multi-organism process,regulation of defense response,immune effector process,regulation of immune system process,negative regulation of multi-organism pro…	ssc05164	Influenza A
ALDBSSCT0000007366	ALDBSSCG0000004471	-	chr3:137665474-137665993	27.9746	13.0924	1.18819	0.00015	0.00562659	Annotated_lncRNA	co_location	ENSSSCG00000008646	RNF144A	ring finger protein 144A [Source:HGNC Symbol;Acc:HGNC:20457]	GO:0046872,GO:0043169,GO:0031624,GO:0044390,GO:0032436,GO:1901800,GO:0043170,GO:0044260,GO:0032434,GO:0045862,GO:0042787,GO:0045732,GO:0043167,GO:0000209,GO:0044238,GO:0031331,GO:0061136,GO:0071704,GO:0009896,GO:0031323,GO:0019538,GO:0030162,GO:0044267,GO:0000151,GO:0044237,GO:0042176,GO:0060255,GO:0004842,GO:0008152,GO:0019787,GO:0044248,GO:0019222,GO:0043161,GO:0016881,GO:0010498,GO:0080090,GO:…	metal ion binding,cation binding,ubiquitin conjugating enzyme binding,small protein conjugating enzyme binding,positive regulation of proteasomal ubiquitin-dependent protein catabolic process,positive regulation of proteasomal protein catabolic process,macromolecule metabolic process,cellular macromolecule metabolic process,regulation of proteasomal ubiquitin-dependent protein catabolic process,p…	--	--
ALDBSSCT0000007366	ALDBSSCG0000004471	-	chr3:137665474-137665993	27.9746	13.0924	1.18819	0.00015	0.00562659	Annotated_lncRNA	co_location	ENSSSCG00000008647	CMPK2	cytidine/uridine monophosphate kinase 2 [Source:HGNC Symbol;Acc:HGNC:27015]	GO:0004798,GO:0006227,GO:0006233,GO:0009139,GO:0009189,GO:0009196,GO:0009197,GO:0033862,GO:0046072,GO:0046077,GO:0009138,GO:0006235,GO:0009212,GO:0046075,GO:0009211,GO:0009041,GO:0009202,GO:0009221,GO:0004127,GO:0009186,GO:0009265,GO:0046385,GO:0009219,GO:0009133,GO:0009263,GO:0009200,GO:0009148,GO:0004550,GO:0006165,GO:0009394,GO:0019692,GO:0009147,GO:0019201,GO:0046939,GO:0006221,GO:0009262,GO:…	thymidylate kinase activity,dUDP biosynthetic process,dTDP biosynthetic process,pyrimidine nucleoside diphosphate biosynthetic process,deoxyribonucleoside diphosphate biosynthetic process,pyrimidine deoxyribonucleoside diphosphate metabolic process,pyrimidine deoxyribonucleoside diphosphate biosynthetic process,UMP kinase activity,dTDP metabolic process,dUDP metabolic process,pyrimidine nucleosid…	ssc00240,ssc01100	Pyrimidine metabolism,Metabolic pathways
ALDBSSCT0000003048	ALDBSSCG0000001826	-	chr13:1571328-1645532	18.2663	5.33334	1.77607	5e-05	0.00233958	Annotated_lncRNA	co_location	ENSSSCG00000011184	--	--	GO:0071561,GO:0034271,GO:0034272,GO:0030242,GO:0045324,GO:0044232,GO:0005942,GO:0006623,GO:0072666,GO:0072665,GO:0007031,GO:0005643,GO:0046930,GO:0007034,GO:0016236,GO:0005770,GO:0033554,GO:0072594,GO:0009267,GO:0042594,GO:0031669,GO:0016197,GO:0006914,GO:0031668,GO:0031667,GO:0044445,GO:0071496,GO:0009991,GO:0006950,GO:0031967,GO:0031975,GO:0005635,GO:0006605,GO:0004674,GO:0016301,GO:0043170,GO:…	nucleus-vacuole junction,phosphatidylinositol 3-kinase complex I,phosphatidylinositol 3-kinase complex II,peroxisome degradation,late endosome to vacuole transport,organelle membrane contact site,phosphatidylinositol 3-kinase complex,protein targeting to vacuole,establishment of protein localization to vacuole,protein localization to vacuole,peroxisome organization,nuclear pore,pore complex,vacuo…	ssc04140	Regulation of autophagy
ALDBSSCT0000003048	ALDBSSCG0000001826	-	chr13:1571328-1645532	18.2663	5.33334	1.77607	5e-05	0.00233958	Annotated_lncRNA	co_location	ENSSSCG00000029094	PIK3R4	--	GO:0071561,GO:0034271,GO:0034272,GO:0030242,GO:0045324,GO:0044232,GO:0005942,GO:0006623,GO:0072666,GO:0072665,GO:0007031,GO:0005643,GO:0046930,GO:0007034,GO:0016236,GO:0005770,GO:0033554,GO:0072594,GO:0009267,GO:0042594,GO:0031669,GO:0016197,GO:0006914,GO:0031668,GO:0031667,GO:0044445,GO:0071496,GO:0009991,GO:0006950,GO:0031967,GO:0031975,GO:0005635,GO:0006605,GO:0004674,GO:0016301,GO:0043170,GO:…	nucleus-vacuole junction,phosphatidylinositol 3-kinase complex I,phosphatidylinositol 3-kinase complex II,peroxisome degradation,late endosome to vacuole transport,organelle membrane contact site,phosphatidylinositol 3-kinase complex,protein targeting to vacuole,establishment of protein localization to vacuole,protein localization to vacuole,peroxisome organization,nuclear pore,pore complex,vacuo…	ssc04140	Regulation of autophagy
