# Supplementary material for: Change in Long Non-Coding RNA Expression Profile Related to the Antagonistic Effect of Clostridium perfringens Type C on Piglet Spleen
Source: Curr Issues Mol Biol. 2023 Mar 9;45(3):2309–25. doi: 10.3390/cimb45030149 (PMC10047886; doi:10.3390/cimb45030149)
Supplement: Supplementary file 1 [file cimb-45-00149-s001.zip › cimb-2232207-supplementary/Supplementary table/Table S5 GO enrichment and KEGG pathway analysis of the protein-coding target genes of 14 lncRNAs.xlsx]

## Sheet: 5-1 GO
GO_accession	Description	Term_type	Over_represented_pValue	Corrected_pValue	DEG_item	DEG_list	Bg_item	Bg_list	Gene_names
GO:0051704	multi-organism process	biological_process	7.1851e-05	1	14	66	1263	19424	ENSSSCG00000014422,ENSSSCG00000009704,ENSSSCG00000010056,ENSSSCG00000011730,ENSSSCG00000001382,ENSSSCG00000006316,ENSSSCG00000007502,ENSSSCG00000000765,ENSSSCG00000010141,ENSSSCG00000008647,ENSSSCG00000008648,ENSSSCG00000007702,ENSSSCG00000007226,ENSSSCG00000016489
GO:0031347	regulation of defense response	biological_process	0.0002781	1	7	66	375	19424	ENSSSCG00000000765,ENSSSCG00000008648,ENSSSCG00000011730,ENSSSCG00000014422,ENSSSCG00000010056,ENSSSCG00000001749,ENSSSCG00000009704
GO:0006305	DNA alkylation	biological_process	0.00048427	1	3	66	45	19424	ENSSSCG00000011591,ENSSSCG00000006316,ENSSSCG00000007702
GO:0006306	DNA methylation	biological_process	0.00048427	1	3	66	45	19424	ENSSSCG00000011591,ENSSSCG00000007702,ENSSSCG00000006316
GO:0044703	multi-organism reproductive process	biological_process	0.0005173	1	8	66	547	19424	ENSSSCG00000009704,ENSSSCG00000010056,ENSSSCG00000010141,ENSSSCG00000006316,ENSSSCG00000001382,ENSSSCG00000007502,ENSSSCG00000007702,ENSSSCG00000016489
GO:0098542	defense response to other organism	biological_process	0.0007262	1	6	66	318	19424	ENSSSCG00000009704,ENSSSCG00000014422,ENSSSCG00000011730,ENSSSCG00000008648,ENSSSCG00000000765,ENSSSCG00000007226
GO:0034587	piRNA metabolic process	biological_process	0.00073697	1	2	66	12	19424	ENSSSCG00000006316,ENSSSCG00000007702
GO:0031349	positive regulation of defense response	biological_process	0.00078856	1	5	66	213	19424	ENSSSCG00000001749,ENSSSCG00000009704,ENSSSCG00000008648,ENSSSCG00000011730,ENSSSCG00000000765
GO:0043901	negative regulation of multi-organism process	biological_process	0.00091819	1	4	66	127	19424	ENSSSCG00000010141,ENSSSCG00000016489,ENSSSCG00000014422,ENSSSCG00000008648
GO:1900017	positive regulation of cytokine production involved in inflammatory response	biological_process	0.0010058	1	2	66	14	19424	ENSSSCG00000000765,ENSSSCG00000001749
GO:0044728	DNA methylation or demethylation	biological_process	0.0010719	1	3	66	59	19424	ENSSSCG00000006316,ENSSSCG00000007702,ENSSSCG00000011591
GO:0019953	sexual reproduction	biological_process	0.0011431	1	7	66	476	19424	ENSSSCG00000010056,ENSSSCG00000009704,ENSSSCG00000016489,ENSSSCG00000007502,ENSSSCG00000007702,ENSSSCG00000006316,ENSSSCG00000010141
GO:0043046	DNA methylation involved in gamete generation	biological_process	0.0011684	1	2	66	15	19424	ENSSSCG00000006316,ENSSSCG00000007702
GO:0031047	gene silencing by RNA	biological_process	0.00118	1	3	66	61	19424	ENSSSCG00000007702,ENSSSCG00000006316,ENSSSCG00000007895
GO:0009605	response to external stimulus	biological_process	0.0012862	1	13	66	1483	19424	ENSSSCG00000013320,ENSSSCG00000000361,ENSSSCG00000014412,ENSSSCG00000029094,ENSSSCG00000000765,ENSSSCG00000011730,ENSSSCG00000014422,ENSSSCG00000009704,ENSSSCG00000010056,ENSSSCG00000001749,ENSSSCG00000007226,ENSSSCG00000008648,ENSSSCG00000008647
GO:0043170	macromolecule metabolic process	biological_process	0.0013685	1	39	66	7781	19424	ENSSSCG00000006359,ENSSSCG00000011730,ENSSSCG00000029830,ENSSSCG00000010056,ENSSSCG00000009704,ENSSSCG00000001749,ENSSSCG00000013320,ENSSSCG00000029094,ENSSSCG00000007895,ENSSSCG00000000361,ENSSSCG00000005456,ENSSSCG00000015453,ENSSSCG00000009503,ENSSSCG00000001474,ENSSSCG00000011591,ENSSSCG00000001382,ENSSSCG00000013095,ENSSSCG00000006316,ENSSSCG00000005063,ENSSSCG00000030294,ENSSSCG00000003606,…
GO:0006304	DNA modification	biological_process	0.0014819	1	3	66	66	19424	ENSSSCG00000006316,ENSSSCG00000007702,ENSSSCG00000011591
GO:0007276	gamete generation	biological_process	0.0016928	1	6	66	374	19424	ENSSSCG00000016489,ENSSSCG00000007702,ENSSSCG00000006316,ENSSSCG00000007502,ENSSSCG00000010056,ENSSSCG00000009704
GO:0042742	defense response to bacterium	biological_process	0.0017315	1	4	66	151	19424	ENSSSCG00000007226,ENSSSCG00000011730,ENSSSCG00000014422,ENSSSCG00000009704
GO:0051707	response to other organism	biological_process	0.002072	1	7	66	529	19424	ENSSSCG00000008647,ENSSSCG00000008648,ENSSSCG00000011730,ENSSSCG00000014422,ENSSSCG00000009704,ENSSSCG00000007226,ENSSSCG00000000765
GO:0071704	organic substance metabolic process	biological_process	0.0021093	1	43	66	9104	19424	ENSSSCG00000014422,ENSSSCG00000003557,ENSSSCG00000008646,ENSSSCG00000004811,ENSSSCG00000016489,ENSSSCG00000012773,ENSSSCG00000000031,ENSSSCG00000000892,ENSSSCG00000029294,ENSSSCG00000002498,ENSSSCG00000014412,ENSSSCG00000007502,ENSSSCG00000007917,ENSSSCG00000017300,ENSSSCG00000016031,ENSSSCG00000007702,ENSSSCG00000011591,ENSSSCG00000021482,ENSSSCG00000001382,ENSSSCG00000013095,ENSSSCG00000006316,…
GO:0043207	response to external biotic stimulus	biological_process	0.0021389	1	7	66	532	19424	ENSSSCG00000007226,ENSSSCG00000000765,ENSSSCG00000011730,ENSSSCG00000008648,ENSSSCG00000008647,ENSSSCG00000009704,ENSSSCG00000014422
GO:0007283	spermatogenesis	biological_process	0.0022871	1	5	66	271	19424	ENSSSCG00000010056,ENSSSCG00000009704,ENSSSCG00000007502,ENSSSCG00000007702,ENSSSCG00000006316
GO:0048232	male gamete generation	biological_process	0.002324	1	5	66	272	19424	ENSSSCG00000010056,ENSSSCG00000009704,ENSSSCG00000007702,ENSSSCG00000006316,ENSSSCG00000007502
GO:0060255	regulation of macromolecule metabolic process	biological_process	0.0024176	1	26	66	4510	19424	ENSSSCG00000007895,ENSSSCG00000007917,ENSSSCG00000000361,ENSSSCG00000014412,ENSSSCG00000013320,ENSSSCG00000001749,ENSSSCG00000009704,ENSSSCG00000011730,ENSSSCG00000001474,ENSSSCG00000007702,ENSSSCG00000005456,ENSSSCG00000008646,ENSSSCG00000006316,ENSSSCG00000003557,ENSSSCG00000014422,ENSSSCG00000011591,ENSSSCG00000002498,ENSSSCG00000029294,ENSSSCG00000015450,ENSSSCG00000015101,ENSSSCG00000016489,…
GO:0002920	regulation of humoral immune response	biological_process	0.0027465	1	2	66	23	19424	ENSSSCG00000010141,ENSSSCG00000014422
GO:0044702	single organism reproductive process	biological_process	0.0028247	1	8	66	714	19424	ENSSSCG00000001382,ENSSSCG00000007502,ENSSSCG00000006316,ENSSSCG00000010141,ENSSSCG00000010056,ENSSSCG00000009704,ENSSSCG00000007702,ENSSSCG00000016489
GO:0043900	regulation of multi-organism process	biological_process	0.0028807	1	5	66	286	19424	ENSSSCG00000016489,ENSSSCG00000007702,ENSSSCG00000010141,ENSSSCG00000008648,ENSSSCG00000014422
GO:0007127	meiosis I	biological_process	0.0029466	1	3	66	84	19424	ENSSSCG00000016489,ENSSSCG00000007502,ENSSSCG00000006316
GO:0002711	positive regulation of T cell mediated immunity	biological_process	0.0029929	1	2	66	24	19424	ENSSSCG00000011730,ENSSSCG00000008648
GO:0009607	response to biotic stimulus	biological_process	0.0032355	1	7	66	573	19424	ENSSSCG00000008648,ENSSSCG00000008647,ENSSSCG00000011730,ENSSSCG00000014422,ENSSSCG00000009704,ENSSSCG00000007226,ENSSSCG00000000765
GO:0001819	positive regulation of cytokine production	biological_process	0.003335	1	5	66	296	19424	ENSSSCG00000000765,ENSSSCG00000009704,ENSSSCG00000001749,ENSSSCG00000011730,ENSSSCG00000008648
GO:0031904	endosome lumen	cellular_component	0.003381	1	1	66	1	19424	ENSSSCG00000000361
GO:0019975	interleukin-17 binding	molecular_function	0.0033852	1	1	66	1	19424	ENSSSCG00000011730
GO:0042163	interleukin-12 beta subunit binding	molecular_function	0.0033852	1	1	66	1	19424	ENSSSCG00000011730
GO:0045513	interleukin-27 binding	molecular_function	0.0033852	1	1	66	1	19424	ENSSSCG00000011730
GO:0032641	lymphotoxin A production	biological_process	0.0033853	1	1	66	1	19424	ENSSSCG00000001749
GO:0042109	lymphotoxin A biosynthetic process	biological_process	0.0033853	1	1	66	1	19424	ENSSSCG00000001749
GO:0033862	UMP kinase activity	molecular_function	0.0033921	1	1	66	1	19424	ENSSSCG00000008647
GO:0004397	histidine ammonia-lyase activity	molecular_function	0.003402	1	1	66	1	19424	ENSSSCG00000000892
GO:0015942	formate metabolic process	biological_process	0.003402	1	1	66	1	19424	ENSSSCG00000000892
GO:0019557	histidine catabolic process to glutamate and formate	biological_process	0.003402	1	1	66	1	19424	ENSSSCG00000000892
GO:0070292	N-acylphosphatidylethanolamine metabolic process	biological_process	0.0034024	1	1	66	1	19424	ENSSSCG00000021482
GO:0003322	pancreatic A cell development	biological_process	0.0034038	1	1	66	1	19424	ENSSSCG00000013320
GO:0021905	forebrain-midbrain boundary formation	biological_process	0.0034038	1	1	66	1	19424	ENSSSCG00000013320
GO:0021917	somatic motor neuron fate commitment	biological_process	0.0034038	1	1	66	1	19424	ENSSSCG00000013320
GO:0021918	regulation of transcription from RNA polymerase II promoter involved in somatic motor neuron fate commitment	biological_process	0.0034038	1	1	66	1	19424	ENSSSCG00000013320
GO:0002785	negative regulation of antimicrobial peptide production	biological_process	0.003417	1	1	66	1	19424	ENSSSCG00000014422
GO:0002787	negative regulation of antibacterial peptide production	biological_process	0.003417	1	1	66	1	19424	ENSSSCG00000014422
GO:0008348	negative regulation of antimicrobial humoral response	biological_process	0.003417	1	1	66	1	19424	ENSSSCG00000014422
GO:0071561	nucleus-vacuole junction	cellular_component	0.0034176	1	1	66	1	19424	ENSSSCG00000029094
GO:0009744	response to sucrose	biological_process	0.0034176	1	1	66	1	19424	ENSSSCG00000016031
GO:0034285	response to disaccharide	biological_process	0.0034176	1	1	66	1	19424	ENSSSCG00000016031
GO:0071324	cellular response to disaccharide stimulus	biological_process	0.0034176	1	1	66	1	19424	ENSSSCG00000016031
GO:0071329	cellular response to sucrose stimulus	biological_process	0.0034176	1	1	66	1	19424	ENSSSCG00000016031
GO:0051321	meiotic cell cycle	biological_process	0.0035079	1	4	66	183	19424	ENSSSCG00000007502,ENSSSCG00000007702,ENSSSCG00000006316,ENSSSCG00000016489
GO:1900015	regulation of cytokine production involved in inflammatory response	biological_process	0.0035082	1	2	66	26	19424	ENSSSCG00000001749,ENSSSCG00000000765
GO:0002534	cytokine production involved in inflammatory response	biological_process	0.0040636	1	2	66	28	19424	ENSSSCG00000001749,ENSSSCG00000000765
GO:0040029	regulation of gene expression, epigenetic	biological_process	0.0040917	1	4	66	191	19424	ENSSSCG00000006316,ENSSSCG00000007702,ENSSSCG00000007895,ENSSSCG00000011591
GO:0022414	reproductive process	biological_process	0.004359	1	8	66	767	19424	ENSSSCG00000010056,ENSSSCG00000009704,ENSSSCG00000010141,ENSSSCG00000001382,ENSSSCG00000007502,ENSSSCG00000006316,ENSSSCG00000007702,ENSSSCG00000016489
GO:0048609	multicellular organismal reproductive process	biological_process	0.004415	1	6	66	454	19424	ENSSSCG00000007702,ENSSSCG00000006316,ENSSSCG00000007502,ENSSSCG00000016489,ENSSSCG00000010056,ENSSSCG00000009704
GO:0009617	response to bacterium	biological_process	0.0044447	1	5	66	317	19424	ENSSSCG00000014422,ENSSSCG00000009704,ENSSSCG00000008647,ENSSSCG00000011730,ENSSSCG00000007226
GO:0031323	regulation of cellular metabolic process	biological_process	0.0049556	1	25	66	4487	19424	ENSSSCG00000014412,ENSSSCG00000000361,ENSSSCG00000007917,ENSSSCG00000029094,ENSSSCG00000013320,ENSSSCG00000009704,ENSSSCG00000001749,ENSSSCG00000011730,ENSSSCG00000001474,ENSSSCG00000005456,ENSSSCG00000006316,ENSSSCG00000008646,ENSSSCG00000003557,ENSSSCG00000014422,ENSSSCG00000011591,ENSSSCG00000015101,ENSSSCG00000029294,ENSSSCG00000002498,ENSSSCG00000015450,ENSSSCG00000004540,ENSSSCG00000002814,…
GO:0007140	male meiosis	biological_process	0.0049801	1	2	66	31	19424	ENSSSCG00000006316,ENSSSCG00000007502
GO:0032504	multicellular organism reproduction	biological_process	0.0050574	1	6	66	467	19424	ENSSSCG00000016489,ENSSSCG00000007502,ENSSSCG00000007702,ENSSSCG00000006316,ENSSSCG00000009704,ENSSSCG00000010056
GO:0000003	reproduction	biological_process	0.0053243	1	7	66	627	19424	ENSSSCG00000016489,ENSSSCG00000010141,ENSSSCG00000007502,ENSSSCG00000007702,ENSSSCG00000006316,ENSSSCG00000010056,ENSSSCG00000009704
GO:0004713	protein tyrosine kinase activity	molecular_function	0.0053872	1	3	66	104	19424	ENSSSCG00000001382,ENSSSCG00000016489,ENSSSCG00000005456
GO:0019222	regulation of metabolic process	biological_process	0.0063509	1	27	66	5079	19424	ENSSSCG00000000361,ENSSSCG00000014412,ENSSSCG00000007917,ENSSSCG00000029094,ENSSSCG00000007895,ENSSSCG00000013320,ENSSSCG00000009704,ENSSSCG00000001749,ENSSSCG00000011730,ENSSSCG00000007702,ENSSSCG00000001474,ENSSSCG00000005456,ENSSSCG00000006316,ENSSSCG00000008646,ENSSSCG00000003557,ENSSSCG00000014422,ENSSSCG00000011591,ENSSSCG00000015101,ENSSSCG00000015450,ENSSSCG00000029294,ENSSSCG00000002498,…
GO:0031018	endocrine pancreas development	biological_process	0.0066481	1	2	66	36	19424	ENSSSCG00000004540,ENSSSCG00000013320
GO:2000359	regulation of binding of sperm to zona pellucida	biological_process	0.006763	1	1	66	2	19424	ENSSSCG00000010141
GO:2000360	negative regulation of binding of sperm to zona pellucida	biological_process	0.006763	1	1	66	2	19424	ENSSSCG00000010141
GO:0019972	interleukin-12 binding	molecular_function	0.0067679	1	1	66	2	19424	ENSSSCG00000011730
GO:0043514	interleukin-12 complex	cellular_component	0.0067679	1	1	66	2	19424	ENSSSCG00000011730
GO:0004314	[acyl-carrier-protein] S-malonyltransferase activity	molecular_function	0.0067716	1	1	66	2	19424	ENSSSCG00000000031
GO:0016419	S-malonyltransferase activity	molecular_function	0.0067716	1	1	66	2	19424	ENSSSCG00000000031
GO:0016420	malonyltransferase activity	molecular_function	0.0067716	1	1	66	2	19424	ENSSSCG00000000031
GO:0030868	smooth endoplasmic reticulum membrane	cellular_component	0.0067797	1	1	66	2	19424	ENSSSCG00000003271
GO:0097425	smooth endoplasmic reticulum part	cellular_component	0.0067797	1	1	66	2	19424	ENSSSCG00000003271
GO:0034271	phosphatidylinositol 3-kinase complex, class III, type I	cellular_component	0.0067846	1	1	66	2	19424	ENSSSCG00000029094
GO:0034272	phosphatidylinositol 3-kinase complex, class III, type II	cellular_component	0.0067846	1	1	66	2	19424	ENSSSCG00000029094
GO:0019556	histidine catabolic process to glutamate and formamide	biological_process	0.0067847	1	1	66	2	19424	ENSSSCG00000000892
GO:0043606	formamide metabolic process	biological_process	0.0067847	1	1	66	2	19424	ENSSSCG00000000892
GO:1990409	adrenomedullin binding	molecular_function	0.0067855	1	1	66	2	19424	ENSSSCG00000016031
GO:0009041	uridylate kinase activity	molecular_function	0.0067899	1	1	66	2	19424	ENSSSCG00000008647
GO:0016841	ammonia-lyase activity	molecular_function	0.0067905	1	1	66	2	19424	ENSSSCG00000000892
GO:0042253	granulocyte macrophage colony-stimulating factor biosynthetic process	biological_process	0.0067915	1	1	66	2	19424	ENSSSCG00000001749
GO:0045423	regulation of granulocyte macrophage colony-stimulating factor biosynthetic process	biological_process	0.0067915	1	1	66	2	19424	ENSSSCG00000001749
GO:0034155	regulation of toll-like receptor 7 signaling pathway	biological_process	0.006801	1	1	66	2	19424	ENSSSCG00000008648
GO:0034157	positive regulation of toll-like receptor 7 signaling pathway	biological_process	0.006801	1	1	66	2	19424	ENSSSCG00000008648
GO:0072320	volume-sensitive chloride channel activity	molecular_function	0.0068036	1	1	66	2	19424	ENSSSCG00000003271
GO:0035038	female pronucleus assembly	biological_process	0.0068046	1	1	66	2	19424	ENSSSCG00000016489
GO:0038062	protein tyrosine kinase collagen receptor activity	molecular_function	0.006805	1	1	66	2	19424	ENSSSCG00000001382
GO:0030849	autosome	cellular_component	0.0068159	1	1	66	2	19424	ENSSSCG00000006316
GO:1990406	CGRP receptor complex	cellular_component	0.0068191	1	1	66	2	19424	ENSSSCG00000016031
GO:1990408	calcitonin gene-related peptide receptor signaling pathway	biological_process	0.0068191	1	1	66	2	19424	ENSSSCG00000016031
GO:0004948	calcitonin receptor activity	molecular_function	0.0068238	1	1	66	2	19424	ENSSSCG00000016031
GO:0009566	fertilization	biological_process	0.0068953	1	3	66	114	19424	ENSSSCG00000010141,ENSSSCG00000006316,ENSSSCG00000016489
GO:0007129	synapsis	biological_process	0.0070346	1	2	66	37	19424	ENSSSCG00000007502,ENSSSCG00000006316
GO:2000242	negative regulation of reproductive process	biological_process	0.0077704	1	2	66	39	19424	ENSSSCG00000010141,ENSSSCG00000016489
GO:0009913	epidermal cell differentiation	biological_process	0.0077766	1	3	66	119	19424	ENSSSCG00000014422,ENSSSCG00000014412,ENSSSCG00000013320
GO:0010033	response to organic substance	biological_process	0.0077954	1	13	66	1826	19424	ENSSSCG00000001749,ENSSSCG00000009704,ENSSSCG00000011730,ENSSSCG00000000361,ENSSSCG00000000765,ENSSSCG00000007895,ENSSSCG00000013320,ENSSSCG00000008647,ENSSSCG00000021963,ENSSSCG00000002498,ENSSSCG00000001474,ENSSSCG00000016031,ENSSSCG00000004540
GO:1901363	heterocyclic compound binding	molecular_function	0.0080544	1	26	66	4908	19424	ENSSSCG00000005063,ENSSSCG00000030294,ENSSSCG00000012773,ENSSSCG00000016489,ENSSSCG00000004540,ENSSSCG00000015450,ENSSSCG00000015101,ENSSSCG00000011591,ENSSSCG00000003557,ENSSSCG00000006316,ENSSSCG00000001382,ENSSSCG00000005456,ENSSSCG00000001474,ENSSSCG00000007702,ENSSSCG00000015544,ENSSSCG00000003314,ENSSSCG00000029830,ENSSSCG00000004284,ENSSSCG00000009704,ENSSSCG00000003307,ENSSSCG00000013320,…
GO:0031589	cell-substrate adhesion	biological_process	0.0080866	1	4	66	232	19424	ENSSSCG00000001382,ENSSSCG00000000361,ENSSSCG00000004540,ENSSSCG00000003271
GO:0002709	regulation of T cell mediated immunity	biological_process	0.0081655	1	2	66	40	19424	ENSSSCG00000011730,ENSSSCG00000008648
GO:0044238	primary metabolic process	biological_process	0.0083844	1	40	66	8774	19424	ENSSSCG00000005456,ENSSSCG00000008647,ENSSSCG00000015453,ENSSSCG00000009503,ENSSSCG00000001474,ENSSSCG00000011730,ENSSSCG00000006359,ENSSSCG00000029830,ENSSSCG00000001749,ENSSSCG00000009704,ENSSSCG00000010056,ENSSSCG00000013320,ENSSSCG00000007895,ENSSSCG00000029094,ENSSSCG00000030294,ENSSSCG00000005063,ENSSSCG00000003606,ENSSSCG00000004540,ENSSSCG00000002814,ENSSSCG00000015450,ENSSSCG00000015101,…
GO:0043112	receptor metabolic process	biological_process	0.0085292	1	3	66	123	19424	ENSSSCG00000016031,ENSSSCG00000029094,ENSSSCG00000000361
GO:0016458	gene silencing	biological_process	0.0085303	1	3	66	123	19424	ENSSSCG00000007702,ENSSSCG00000006316,ENSSSCG00000007895
GO:0061077	chaperone-mediated protein folding	biological_process	0.0085591	1	2	66	41	19424	ENSSSCG00000007702,ENSSSCG00000015453
GO:0005576	extracellular region	cellular_component	0.0088876	1	11	66	1443	19424	ENSSSCG00000015217,ENSSSCG00000007226,ENSSSCG00000015453,ENSSSCG00000001749,ENSSSCG00000009704,ENSSSCG00000014422,ENSSSCG00000006359,ENSSSCG00000011730,ENSSSCG00000010141,ENSSSCG00000004990,ENSSSCG00000000361
GO:0080090	regulation of primary metabolic process	biological_process	0.0092157	1	24	66	4446	19424	ENSSSCG00000005456,ENSSSCG00000001474,ENSSSCG00000009704,ENSSSCG00000001749,ENSSSCG00000011730,ENSSSCG00000007917,ENSSSCG00000029094,ENSSSCG00000014412,ENSSSCG00000013320,ENSSSCG00000030294,ENSSSCG00000005063,ENSSSCG00000003606,ENSSSCG00000002498,ENSSSCG00000029294,ENSSSCG00000015450,ENSSSCG00000015101,ENSSSCG00000016489,ENSSSCG00000002814,ENSSSCG00000004540,ENSSSCG00000014422,ENSSSCG00000011591,…
GO:0048660	regulation of smooth muscle cell proliferation	biological_process	0.0093966	1	2	66	43	19424	ENSSSCG00000016031,ENSSSCG00000011730
GO:0008144	drug binding	molecular_function	0.0094281	1	2	66	43	19424	ENSSSCG00000007702,ENSSSCG00000009704
GO:0097159	organic cyclic compound binding	molecular_function	0.0094677	1	26	66	4967	19424	ENSSSCG00000003557,ENSSSCG00000001382,ENSSSCG00000006316,ENSSSCG00000011591,ENSSSCG00000004540,ENSSSCG00000012773,ENSSSCG00000016489,ENSSSCG00000015101,ENSSSCG00000015450,ENSSSCG00000005063,ENSSSCG00000030294,ENSSSCG00000013320,ENSSSCG00000007502,ENSSSCG00000014412,ENSSSCG00000007917,ENSSSCG00000029094,ENSSSCG00000007895,ENSSSCG00000029830,ENSSSCG00000003314,ENSSSCG00000015544,ENSSSCG00000004284,…
GO:0006952	defense response	biological_process	0.0095404	1	8	66	878	19424	ENSSSCG00000000765,ENSSSCG00000011730,ENSSSCG00000014422,ENSSSCG00000009704,ENSSSCG00000010056,ENSSSCG00000001749,ENSSSCG00000007226,ENSSSCG00000008648
GO:0002532	production of molecular mediator involved in inflammatory response	biological_process	0.0098284	1	2	66	44	19424	ENSSSCG00000000765,ENSSSCG00000001749
GO:0051132	NK T cell activation	biological_process	0.010124	1	1	66	3	19424	ENSSSCG00000011730
GO:0051133	regulation of NK T cell activation	biological_process	0.010124	1	1	66	3	19424	ENSSSCG00000011730
GO:0051135	positive regulation of NK T cell activation	biological_process	0.010124	1	1	66	3	19424	ENSSSCG00000011730
GO:0032190	acrosin binding	molecular_function	0.010132	1	1	66	3	19424	ENSSSCG00000010141
GO:0060467	negative regulation of fertilization	biological_process	0.010132	1	1	66	3	19424	ENSSSCG00000010141
GO:0017095	heparan sulfate 6-O-sulfotransferase activity	molecular_function	0.010135	1	1	66	3	19424	ENSSSCG00000009503
GO:0021912	regulation of transcription from RNA polymerase II promoter involved in spinal cord motor neuron fate specification	biological_process	0.010136	1	1	66	3	19424	ENSSSCG00000013320
GO:0021538	epithalamus development	biological_process	0.010146	1	1	66	3	19424	ENSSSCG00000013320
GO:0021986	habenula development	biological_process	0.010146	1	1	66	3	19424	ENSSSCG00000013320
GO:0044378	non-sequence-specific DNA binding, bending	molecular_function	0.010154	1	1	66	3	19424	ENSSSCG00000009704
GO:0034165	positive regulation of toll-like receptor 9 signaling pathway	biological_process	0.01016	1	1	66	3	19424	ENSSSCG00000008648
GO:0001605	adrenomedullin receptor activity	molecular_function	0.010163	1	1	66	3	19424	ENSSSCG00000016031
GO:1903143	adrenomedullin receptor complex	cellular_component	0.010163	1	1	66	3	19424	ENSSSCG00000016031
GO:0019344	cysteine biosynthetic process	biological_process	0.01017	1	1	66	3	19424	ENSSSCG00000010056
GO:0005143	interleukin-12 receptor binding	molecular_function	0.010175	1	1	66	3	19424	ENSSSCG00000011730
GO:0009786	regulation of asymmetric cell division	biological_process	0.010188	1	1	66	3	19424	ENSSSCG00000013320
GO:0071547	piP-body	cellular_component	0.010198	1	1	66	3	19424	ENSSSCG00000006316
GO:0001635	calcitonin gene-related peptide receptor activity	molecular_function	0.010206	1	1	66	3	19424	ENSSSCG00000016031
GO:0048659	smooth muscle cell proliferation	biological_process	0.010258	1	2	66	45	19424	ENSSSCG00000011730,ENSSSCG00000016031
GO:0044260	cellular macromolecule metabolic process	biological_process	0.010383	1	34	66	7153	19424	ENSSSCG00000003557,ENSSSCG00000008646,ENSSSCG00000014422,ENSSSCG00000016489,ENSSSCG00000012773,ENSSSCG00000029294,ENSSSCG00000002498,ENSSSCG00000007917,ENSSSCG00000014412,ENSSSCG00000007502,ENSSSCG00000016031,ENSSSCG00000007702,ENSSSCG00000006316,ENSSSCG00000001382,ENSSSCG00000011591,ENSSSCG00000002814,ENSSSCG00000004540,ENSSSCG00000015450,ENSSSCG00000015101,ENSSSCG00000030294,ENSSSCG00000005063,…
GO:0006935	chemotaxis	biological_process	0.010593	1	5	66	391	19424	ENSSSCG00000009704,ENSSSCG00000011730,ENSSSCG00000014412,ENSSSCG00000000765,ENSSSCG00000013320
GO:0042330	taxis	biological_process	0.010702	1	5	66	392	19424	ENSSSCG00000009704,ENSSSCG00000011730,ENSSSCG00000000765,ENSSSCG00000014412,ENSSSCG00000013320
GO:0045143	homologous chromosome segregation	biological_process	0.010722	1	2	66	46	19424	ENSSSCG00000007502,ENSSSCG00000006316
GO:0005518	collagen binding	molecular_function	0.011194	1	2	66	47	19424	ENSSSCG00000001382,ENSSSCG00000017300
GO:0007049	cell cycle	biological_process	0.011321	1	9	66	1092	19424	ENSSSCG00000015020,ENSSSCG00000003271,ENSSSCG00000016489,ENSSSCG00000007702,ENSSSCG00000011730,ENSSSCG00000013320,ENSSSCG00000029094,ENSSSCG00000007502,ENSSSCG00000006316
GO:0007126	meiotic nuclear division	biological_process	0.011871	1	3	66	139	19424	ENSSSCG00000016489,ENSSSCG00000007502,ENSSSCG00000006316
GO:0018108	peptidyl-tyrosine phosphorylation	biological_process	0.012043	1	4	66	261	19424	ENSSSCG00000005456,ENSSSCG00000011730,ENSSSCG00000016489,ENSSSCG00000001382
GO:0035195	gene silencing by miRNA	biological_process	0.012124	1	2	66	49	19424	ENSSSCG00000006316,ENSSSCG00000007895
GO:0071310	cellular response to organic substance	biological_process	0.012158	1	11	66	1506	19424	ENSSSCG00000001749,ENSSSCG00000009704,ENSSSCG00000013320,ENSSSCG00000000361,ENSSSCG00000000765,ENSSSCG00000007895,ENSSSCG00000008647,ENSSSCG00000016031,ENSSSCG00000004540,ENSSSCG00000001474,ENSSSCG00000002498
GO:0008284	positive regulation of cell proliferation	biological_process	0.013017	1	6	66	572	19424	ENSSSCG00000002498,ENSSSCG00000010141,ENSSSCG00000016031,ENSSSCG00000013320,ENSSSCG00000009704,ENSSSCG00000011730
GO:0048519	negative regulation of biological process	biological_process	0.013067	1	20	66	3572	19424	ENSSSCG00000013320,ENSSSCG00000010141,ENSSSCG00000007895,ENSSSCG00000011730,ENSSSCG00000004623,ENSSSCG00000009704,ENSSSCG00000001749,ENSSSCG00000007702,ENSSSCG00000008648,ENSSSCG00000015020,ENSSSCG00000001382,ENSSSCG00000006316,ENSSSCG00000011591,ENSSSCG00000014422,ENSSSCG00000016489,ENSSSCG00000002814,ENSSSCG00000004540,ENSSSCG00000002498,ENSSSCG00000029294,ENSSSCG00000003606
GO:0018212	peptidyl-tyrosine modification	biological_process	0.013323	1	4	66	269	19424	ENSSSCG00000016489,ENSSSCG00000001382,ENSSSCG00000005456,ENSSSCG00000011730
GO:0007160	cell-matrix adhesion	biological_process	0.013325	1	3	66	145	19424	ENSSSCG00000004540,ENSSSCG00000001382,ENSSSCG00000000361
GO:0050830	defense response to Gram-positive bacterium	biological_process	0.01347	1	2	66	52	19424	ENSSSCG00000011730,ENSSSCG00000009704
GO:0021913	regulation of transcription from RNA polymerase II promoter involved in ventral spinal cord interneuron specification	biological_process	0.013483	1	1	66	4	19424	ENSSSCG00000013320
GO:1990410	adrenomedullin receptor signaling pathway	biological_process	0.013509	1	1	66	4	19424	ENSSSCG00000016031
GO:0030368	interleukin-17 receptor activity	molecular_function	0.013512	1	1	66	4	19424	ENSSSCG00000000765
GO:0036374	glutathione hydrolase activity	molecular_function	0.013514	1	1	66	4	19424	ENSSSCG00000010056
GO:0072537	fibroblast activation	biological_process	0.013515	1	1	66	4	19424	ENSSSCG00000000765
GO:0015015	heparan sulfate proteoglycan biosynthetic process, enzymatic modification	biological_process	0.013519	1	1	66	4	19424	ENSSSCG00000009503
GO:0002784	regulation of antimicrobial peptide production	biological_process	0.013522	1	1	66	4	19424	ENSSSCG00000014422
GO:0002786	regulation of antibacterial peptide production	biological_process	0.013522	1	1	66	4	19424	ENSSSCG00000014422
GO:0060478	acrosomal vesicle exocytosis	biological_process	0.013527	1	1	66	4	19424	ENSSSCG00000010141
GO:0097209	epidermal lamellar body	cellular_component	0.013535	1	1	66	4	19424	ENSSSCG00000014422
GO:0097100	supercoiled DNA binding	molecular_function	0.013536	1	1	66	4	19424	ENSSSCG00000009704
GO:1903439	calcitonin family receptor complex	cellular_component	0.013542	1	1	66	4	19424	ENSSSCG00000016031
GO:2000664	positive regulation of interleukin-5 secretion	biological_process	0.013542	1	1	66	4	19424	ENSSSCG00000000765
GO:2000667	positive regulation of interleukin-13 secretion	biological_process	0.013542	1	1	66	4	19424	ENSSSCG00000000765
GO:0006547	histidine metabolic process	biological_process	0.013542	1	1	66	4	19424	ENSSSCG00000000892
GO:0006548	histidine catabolic process	biological_process	0.013542	1	1	66	4	19424	ENSSSCG00000000892
GO:0097644	calcitonin family binding	molecular_function	0.013559	1	1	66	4	19424	ENSSSCG00000016031
GO:0097487	multivesicular body, internal vesicle	cellular_component	0.013565	1	1	66	4	19424	ENSSSCG00000000361
GO:0004127	cytidylate kinase activity	molecular_function	0.013566	1	1	66	4	19424	ENSSSCG00000008647
GO:0044237	cellular metabolic process	biological_process	0.013576	1	39	66	8697	19424	ENSSSCG00000005456,ENSSSCG00000008647,ENSSSCG00000015453,ENSSSCG00000009503,ENSSSCG00000001474,ENSSSCG00000011730,ENSSSCG00000029830,ENSSSCG00000001749,ENSSSCG00000009704,ENSSSCG00000010056,ENSSSCG00000013320,ENSSSCG00000007895,ENSSSCG00000029094,ENSSSCG00000000361,ENSSSCG00000005063,ENSSSCG00000030294,ENSSSCG00000003606,ENSSSCG00000002814,ENSSSCG00000004540,ENSSSCG00000015450,ENSSSCG00000015101,…
GO:0035194	posttranscriptional gene silencing by RNA	biological_process	0.013577	1	2	66	52	19424	ENSSSCG00000006316,ENSSSCG00000007895
GO:0038064	collagen receptor activity	molecular_function	0.013583	1	1	66	4	19424	ENSSSCG00000001382
GO:0030242	pexophagy	biological_process	0.013593	1	1	66	4	19424	ENSSSCG00000029094
GO:0003676	nucleic acid binding	molecular_function	0.013722	1	18	66	3109	19424	ENSSSCG00000001474,ENSSSCG00000009704,ENSSSCG00000004284,ENSSSCG00000015544,ENSSSCG00000029830,ENSSSCG00000007895,ENSSSCG00000007917,ENSSSCG00000007502,ENSSSCG00000014412,ENSSSCG00000013320,ENSSSCG00000030294,ENSSSCG00000005063,ENSSSCG00000015450,ENSSSCG00000015101,ENSSSCG00000004540,ENSSSCG00000011591,ENSSSCG00000006316,ENSSSCG00000003557
GO:0016441	posttranscriptional gene silencing	biological_process	0.014081	1	2	66	53	19424	ENSSSCG00000007895,ENSSSCG00000006316
GO:0005488	binding	molecular_function	0.014357	1	44	66	10209	19424	ENSSSCG00000002498,ENSSSCG00000012773,ENSSSCG00000016489,ENSSSCG00000003303,ENSSSCG00000008646,ENSSSCG00000003557,ENSSSCG00000007702,ENSSSCG00000021963,ENSSSCG00000016031,ENSSSCG00000017300,ENSSSCG00000003271,ENSSSCG00000007917,ENSSSCG00000014412,ENSSSCG00000007502,ENSSSCG00000003307,ENSSSCG00000015544,ENSSSCG00000027041,ENSSSCG00000003314,ENSSSCG00000004623,ENSSSCG00000015450,ENSSSCG00000006059,…
GO:0008152	metabolic process	biological_process	0.014764	1	43	66	9922	19424	ENSSSCG00000001474,ENSSSCG00000015453,ENSSSCG00000009503,ENSSSCG00000005456,ENSSSCG00000008647,ENSSSCG00000029094,ENSSSCG00000007895,ENSSSCG00000000361,ENSSSCG00000013320,ENSSSCG00000009704,ENSSSCG00000010056,ENSSSCG00000001749,ENSSSCG00000011730,ENSSSCG00000006359,ENSSSCG00000029830,ENSSSCG00000015450,ENSSSCG00000015101,ENSSSCG00000004540,ENSSSCG00000002814,ENSSSCG00000005063,ENSSSCG00000030294,…
GO:0031016	pancreas development	biological_process	0.015569	1	2	66	56	19424	ENSSSCG00000004540,ENSSSCG00000013320
GO:0045089	positive regulation of innate immune response	biological_process	0.015857	1	3	66	155	19424	ENSSSCG00000009704,ENSSSCG00000008648,ENSSSCG00000011730
GO:0016477	cell migration	biological_process	0.015928	1	8	66	961	19424	ENSSSCG00000004540,ENSSSCG00000002814,ENSSSCG00000009704,ENSSSCG00000011730,ENSSSCG00000000361,ENSSSCG00000001382,ENSSSCG00000000765,ENSSSCG00000013320
GO:0045069	regulation of viral genome replication	biological_process	0.016116	1	2	66	57	19424	ENSSSCG00000007702,ENSSSCG00000008648
GO:0032747	positive regulation of interleukin-23 production	biological_process	0.016815	1	1	66	5	19424	ENSSSCG00000000765
GO:1900003	regulation of serine-type endopeptidase activity	biological_process	0.016838	1	1	66	5	19424	ENSSSCG00000014422
GO:1900004	negative regulation of serine-type endopeptidase activity	biological_process	0.016838	1	1	66	5	19424	ENSSSCG00000014422
GO:1902571	regulation of serine-type peptidase activity	biological_process	0.016838	1	1	66	5	19424	ENSSSCG00000014422
GO:1902572	negative regulation of serine-type peptidase activity	biological_process	0.016838	1	1	66	5	19424	ENSSSCG00000014422
GO:0061302	smooth muscle cell-matrix adhesion	biological_process	0.016845	1	1	66	5	19424	ENSSSCG00000001382
GO:0021778	oligodendrocyte cell fate specification	biological_process	0.016845	1	1	66	5	19424	ENSSSCG00000013320
GO:0021779	oligodendrocyte cell fate commitment	biological_process	0.016845	1	1	66	5	19424	ENSSSCG00000013320
GO:0021780	glial cell fate specification	biological_process	0.016845	1	1	66	5	19424	ENSSSCG00000013320
GO:0061303	cornea development in camera-type eye	biological_process	0.016846	1	1	66	5	19424	ENSSSCG00000013320
GO:0032792	negative regulation of CREB transcription factor activity	biological_process	0.016855	1	1	66	5	19424	ENSSSCG00000002814
GO:0002775	antimicrobial peptide production	biological_process	0.016861	1	1	66	5	19424	ENSSSCG00000014422
GO:0002778	antibacterial peptide production	biological_process	0.016861	1	1	66	5	19424	ENSSSCG00000014422
GO:0034393	positive regulation of smooth muscle cell apoptotic process	biological_process	0.016863	1	1	66	5	19424	ENSSSCG00000011730
GO:0097646	calcitonin family receptor signaling pathway	biological_process	0.016877	1	1	66	5	19424	ENSSSCG00000016031
GO:2001046	positive regulation of integrin-mediated signaling pathway	biological_process	0.01689	1	1	66	5	19424	ENSSSCG00000000361
GO:2000553	positive regulation of T-helper 2 cell cytokine production	biological_process	0.016898	1	1	66	5	19424	ENSSSCG00000008648
GO:0052803	imidazole-containing compound metabolic process	biological_process	0.016907	1	1	66	5	19424	ENSSSCG00000000892
GO:0052805	imidazole-containing compound catabolic process	biological_process	0.016907	1	1	66	5	19424	ENSSSCG00000000892
GO:0072603	interleukin-5 secretion	biological_process	0.016914	1	1	66	5	19424	ENSSSCG00000000765
GO:2000662	regulation of interleukin-5 secretion	biological_process	0.016914	1	1	66	5	19424	ENSSSCG00000000765
GO:0035646	endosome to melanosome transport	biological_process	0.016925	1	1	66	5	19424	ENSSSCG00000000361
GO:0043476	pigment accumulation	biological_process	0.016925	1	1	66	5	19424	ENSSSCG00000000361
GO:0043482	cellular pigment accumulation	biological_process	0.016925	1	1	66	5	19424	ENSSSCG00000000361
GO:0043485	endosome to pigment granule transport	biological_process	0.016925	1	1	66	5	19424	ENSSSCG00000000361
GO:0048757	pigment granule maturation	biological_process	0.016925	1	1	66	5	19424	ENSSSCG00000000361
GO:1900425	negative regulation of defense response to bacterium	biological_process	0.016927	1	1	66	5	19424	ENSSSCG00000014422
GO:0070192	chromosome organization involved in meiosis	biological_process	0.017261	1	2	66	59	19424	ENSSSCG00000006316,ENSSSCG00000007502
GO:1903046	meiotic cell cycle process	biological_process	0.017265	1	3	66	160	19424	ENSSSCG00000007502,ENSSSCG00000006316,ENSSSCG00000016489
GO:0001817	regulation of cytokine production	biological_process	0.017495	1	5	66	444	19424	ENSSSCG00000011730,ENSSSCG00000008648,ENSSSCG00000001749,ENSSSCG00000009704,ENSSSCG00000000765
GO:0007155	cell adhesion	biological_process	0.018019	1	8	66	983	19424	ENSSSCG00000001382,ENSSSCG00000000361,ENSSSCG00000010141,ENSSSCG00000014422,ENSSSCG00000011730,ENSSSCG00000004540,ENSSSCG00000003271,ENSSSCG00000008648
GO:0031623	receptor internalization	biological_process	0.018357	1	2	66	61	19424	ENSSSCG00000016031,ENSSSCG00000000361
GO:0022610	biological adhesion	biological_process	0.01862	1	8	66	989	19424	ENSSSCG00000004540,ENSSSCG00000008648,ENSSSCG00000003271,ENSSSCG00000010141,ENSSSCG00000001382,ENSSSCG00000000361,ENSSSCG00000011730,ENSSSCG00000014422
GO:0002456	T cell mediated immunity	biological_process	0.018877	1	2	66	62	19424	ENSSSCG00000011730,ENSSSCG00000008648
GO:0070887	cellular response to chemical stimulus	biological_process	0.019677	1	12	66	1833	19424	ENSSSCG00000013320,ENSSSCG00000000765,ENSSSCG00000007895,ENSSSCG00000000361,ENSSSCG00000011730,ENSSSCG00000001749,ENSSSCG00000009704,ENSSSCG00000004540,ENSSSCG00000016031,ENSSSCG00000002498,ENSSSCG00000001474,ENSSSCG00000008647
GO:0009611	response to wounding	biological_process	0.019743	1	5	66	458	19424	ENSSSCG00000001749,ENSSSCG00000010056,ENSSSCG00000013320,ENSSSCG00000000765,ENSSSCG00000001382
GO:0032496	response to lipopolysaccharide	biological_process	0.019886	1	3	66	169	19424	ENSSSCG00000011730,ENSSSCG00000008647,ENSSSCG00000009704
GO:0050786	RAGE receptor binding	molecular_function	0.020122	1	1	66	6	19424	ENSSSCG00000009704
GO:0006751	glutathione catabolic process	biological_process	0.020187	1	1	66	6	19424	ENSSSCG00000010056
GO:2000508	regulation of dendritic cell chemotaxis	biological_process	0.020191	1	1	66	6	19424	ENSSSCG00000011730
GO:2000510	positive regulation of dendritic cell chemotaxis	biological_process	0.020191	1	1	66	6	19424	ENSSSCG00000011730
GO:0048859	formation of anatomical boundary	biological_process	0.020193	1	1	66	6	19424	ENSSSCG00000013320
GO:0021796	cerebral cortex regionalization	biological_process	0.020213	1	1	66	6	19424	ENSSSCG00000013320
GO:0002759	regulation of antimicrobial humoral response	biological_process	0.020223	1	1	66	6	19424	ENSSSCG00000014422
GO:0021523	somatic motor neuron differentiation	biological_process	0.020227	1	1	66	6	19424	ENSSSCG00000013320
GO:0016584	nucleosome positioning	biological_process	0.020234	1	1	66	6	19424	ENSSSCG00000011591
GO:0038042	dimeric G-protein coupled receptor signaling pathway	biological_process	0.020238	1	1	66	6	19424	ENSSSCG00000016031
GO:0016840	carbon-nitrogen lyase activity	molecular_function	0.02024	1	1	66	6	19424	ENSSSCG00000000892
GO:0002857	positive regulation of natural killer cell mediated immune response to tumor cell	biological_process	0.020241	1	1	66	6	19424	ENSSSCG00000011730
GO:0002860	positive regulation of natural killer cell mediated cytotoxicity directed against tumor cell target	biological_process	0.020241	1	1	66	6	19424	ENSSSCG00000011730
GO:0032585	multivesicular body membrane	cellular_component	0.020243	1	1	66	6	19424	ENSSSCG00000000361
GO:0034163	regulation of toll-like receptor 9 signaling pathway	biological_process	0.020259	1	1	66	6	19424	ENSSSCG00000008648
GO:0034154	toll-like receptor 7 signaling pathway	biological_process	0.020266	1	1	66	6	19424	ENSSSCG00000008648
GO:0097642	calcitonin family receptor activity	molecular_function	0.020267	1	1	66	6	19424	ENSSSCG00000016031
GO:0072611	interleukin-13 secretion	biological_process	0.020269	1	1	66	6	19424	ENSSSCG00000000765
GO:2000665	regulation of interleukin-13 secretion	biological_process	0.020269	1	1	66	6	19424	ENSSSCG00000000765
GO:0005513	detection of calcium ion	biological_process	0.02028	1	1	66	6	19424	ENSSSCG00000011761
GO:0038063	collagen-activated tyrosine kinase receptor signaling pathway	biological_process	0.020315	1	1	66	6	19424	ENSSSCG00000001382
GO:0097191	extrinsic apoptotic signaling pathway	biological_process	0.020531	1	3	66	171	19424	ENSSSCG00000004623,ENSSSCG00000011730,ENSSSCG00000009704
GO:0002824	positive regulation of adaptive immune response based on somatic recombination of immune receptors built from immunoglobulin superfamily domains	biological_process	0.020631	1	2	66	65	19424	ENSSSCG00000011730,ENSSSCG00000008648
GO:0002708	positive regulation of lymphocyte mediated immunity	biological_process	0.020639	1	2	66	65	19424	ENSSSCG00000008648,ENSSSCG00000011730
GO:0050729	positive regulation of inflammatory response	biological_process	0.021191	1	2	66	66	19424	ENSSSCG00000000765,ENSSSCG00000001749
GO:0002821	positive regulation of adaptive immune response	biological_process	0.021231	1	2	66	66	19424	ENSSSCG00000008648,ENSSSCG00000011730
GO:0040011	locomotion	biological_process	0.021756	1	9	66	1219	19424	ENSSSCG00000013320,ENSSSCG00000001382,ENSSSCG00000000361,ENSSSCG00000014412,ENSSSCG00000000765,ENSSSCG00000011730,ENSSSCG00000009704,ENSSSCG00000002814,ENSSSCG00000004540
GO:0003677	DNA binding	molecular_function	0.021909	1	11	66	1644	19424	ENSSSCG00000009704,ENSSSCG00000011591,ENSSSCG00000014412,ENSSSCG00000006316,ENSSSCG00000007502,ENSSSCG00000003557,ENSSSCG00000013320,ENSSSCG00000005063,ENSSSCG00000001474,ENSSSCG00000015101,ENSSSCG00000004540
GO:0050776	regulation of immune response	biological_process	0.022148	1	5	66	472	19424	ENSSSCG00000008648,ENSSSCG00000011730,ENSSSCG00000014422,ENSSSCG00000009704,ENSSSCG00000010141
GO:0030155	regulation of cell adhesion	biological_process	0.022926	1	5	66	476	19424	ENSSSCG00000011730,ENSSSCG00000014422,ENSSSCG00000004540,ENSSSCG00000010141,ENSSSCG00000001382
GO:0021562	vestibulocochlear nerve development	biological_process	0.023518	1	1	66	7	19424	ENSSSCG00000014412
GO:0021798	forebrain dorsal/ventral pattern formation	biological_process	0.023526	1	1	66	7	19424	ENSSSCG00000013320
GO:0021902	commitment of neuronal cell to specific neuron type in forebrain	biological_process	0.023542	1	1	66	7	19424	ENSSSCG00000013320
GO:0061702	inflammasome complex	cellular_component	0.023549	1	1	66	7	19424	ENSSSCG00000003307
GO:0002921	negative regulation of humoral immune response	biological_process	0.023554	1	1	66	7	19424	ENSSSCG00000014422
GO:0010661	positive regulation of muscle cell apoptotic process	biological_process	0.023556	1	1	66	7	19424	ENSSSCG00000011730
GO:0045654	positive regulation of megakaryocyte differentiation	biological_process	0.023558	1	1	66	7	19424	ENSSSCG00000009704
GO:0010918	positive regulation of mitochondrial membrane potential	biological_process	0.02356	1	1	66	7	19424	ENSSSCG00000002498
GO:0045838	positive regulation of membrane potential	biological_process	0.02356	1	1	66	7	19424	ENSSSCG00000002498
GO:0002836	positive regulation of response to tumor cell	biological_process	0.023562	1	1	66	7	19424	ENSSSCG00000011730
GO:0002839	positive regulation of immune response to tumor cell	biological_process	0.023562	1	1	66	7	19424	ENSSSCG00000011730
GO:0002420	natural killer cell mediated cytotoxicity directed against tumor cell target	biological_process	0.023571	1	1	66	7	19424	ENSSSCG00000011730
GO:0002423	natural killer cell mediated immune response to tumor cell	biological_process	0.023571	1	1	66	7	19424	ENSSSCG00000011730
GO:0002855	regulation of natural killer cell mediated immune response to tumor cell	biological_process	0.023571	1	1	66	7	19424	ENSSSCG00000011730
GO:0002858	regulation of natural killer cell mediated cytotoxicity directed against tumor cell target	biological_process	0.023571	1	1	66	7	19424	ENSSSCG00000011730
GO:0006534	cysteine metabolic process	biological_process	0.02358	1	1	66	7	19424	ENSSSCG00000010056
GO:0061072	iris morphogenesis	biological_process	0.023581	1	1	66	7	19424	ENSSSCG00000013320
GO:0035032	phosphatidylinositol 3-kinase complex, class III	cellular_component	0.023605	1	1	66	7	19424	ENSSSCG00000029094
GO:0006750	glutathione biosynthetic process	biological_process	0.023607	1	1	66	7	19424	ENSSSCG00000010056
GO:0060631	regulation of meiosis I	biological_process	0.023613	1	1	66	7	19424	ENSSSCG00000016489
GO:0005225	volume-sensitive anion channel activity	molecular_function	0.023619	1	1	66	7	19424	ENSSSCG00000003271
GO:0019079	viral genome replication	biological_process	0.023718	1	2	66	70	19424	ENSSSCG00000007702,ENSSSCG00000008648
GO:0001952	regulation of cell-matrix adhesion	biological_process	0.023791	1	2	66	70	19424	ENSSSCG00000004540,ENSSSCG00000001382
GO:0045088	regulation of innate immune response	biological_process	0.024144	1	3	66	182	19424	ENSSSCG00000009704,ENSSSCG00000008648,ENSSSCG00000011730
GO:0048870	cell motility	biological_process	0.025078	1	8	66	1046	19424	ENSSSCG00000004540,ENSSSCG00000002814,ENSSSCG00000013320,ENSSSCG00000000765,ENSSSCG00000001382,ENSSSCG00000000361,ENSSSCG00000011730,ENSSSCG00000009704
GO:0051674	localization of cell	biological_process	0.025078	1	8	66	1046	19424	ENSSSCG00000002814,ENSSSCG00000004540,ENSSSCG00000009704,ENSSSCG00000011730,ENSSSCG00000000765,ENSSSCG00000000361,ENSSSCG00000001382,ENSSSCG00000013320
GO:0002237	response to molecule of bacterial origin	biological_process	0.025142	1	3	66	185	19424	ENSSSCG00000011730,ENSSSCG00000008647,ENSSSCG00000009704
GO:0001816	cytokine production	biological_process	0.026302	1	5	66	494	19424	ENSSSCG00000000765,ENSSSCG00000008648,ENSSSCG00000011730,ENSSSCG00000001749,ENSSSCG00000009704
GO:0032627	interleukin-23 production	biological_process	0.026796	1	1	66	8	19424	ENSSSCG00000000765
GO:0032667	regulation of interleukin-23 production	biological_process	0.026796	1	1	66	8	19424	ENSSSCG00000000765
GO:0003310	pancreatic A cell differentiation	biological_process	0.02682	1	1	66	8	19424	ENSSSCG00000013320
GO:0032700	negative regulation of interleukin-17 production	biological_process	0.026838	1	1	66	8	19424	ENSSSCG00000011730
GO:1901223	negative regulation of NIK/NF-kappaB signaling	biological_process	0.026847	1	1	66	8	19424	ENSSSCG00000002814
GO:0051103	DNA ligation involved in DNA repair	biological_process	0.02686	1	1	66	8	19424	ENSSSCG00000009704
GO:0042599	lamellar body	cellular_component	0.026872	1	1	66	8	19424	ENSSSCG00000014422
GO:2000551	regulation of T-helper 2 cell cytokine production	biological_process	0.026877	1	1	66	8	19424	ENSSSCG00000008648
GO:0002834	regulation of response to tumor cell	biological_process	0.026882	1	1	66	8	19424	ENSSSCG00000011730
GO:0002837	regulation of immune response to tumor cell	biological_process	0.026882	1	1	66	8	19424	ENSSSCG00000011730
GO:2000344	positive regulation of acrosome reaction	biological_process	0.026883	1	1	66	8	19424	ENSSSCG00000010141
GO:0032075	positive regulation of nuclease activity	biological_process	0.026898	1	1	66	8	19424	ENSSSCG00000009704
GO:0032808	lacrimal gland development	biological_process	0.026908	1	1	66	8	19424	ENSSSCG00000013320
GO:0038037	G-protein coupled receptor dimeric complex	cellular_component	0.02691	1	1	66	8	19424	ENSSSCG00000016031
GO:0097648	G-protein coupled receptor complex	cellular_component	0.02691	1	1	66	8	19424	ENSSSCG00000016031
GO:0019184	nonribosomal peptide biosynthetic process	biological_process	0.026939	1	1	66	8	19424	ENSSSCG00000010056
GO:0038065	collagen-activated signaling pathway	biological_process	0.027003	1	1	66	8	19424	ENSSSCG00000001382
GO:0045132	meiotic chromosome segregation	biological_process	0.02702	1	2	66	75	19424	ENSSSCG00000007502,ENSSSCG00000006316
GO:0048477	oogenesis	biological_process	0.027649	1	2	66	76	19424	ENSSSCG00000007502,ENSSSCG00000016489
GO:0042127	regulation of cell proliferation	biological_process	0.027868	1	8	66	1068	19424	ENSSSCG00000010141,ENSSSCG00000001382,ENSSSCG00000013320,ENSSSCG00000009704,ENSSSCG00000011730,ENSSSCG00000002498,ENSSSCG00000016031,ENSSSCG00000015020
GO:0007281	germ cell development	biological_process	0.028078	1	3	66	193	19424	ENSSSCG00000016489,ENSSSCG00000007502,ENSSSCG00000009704
GO:0072091	regulation of stem cell proliferation	biological_process	0.028333	1	2	66	77	19424	ENSSSCG00000009704,ENSSSCG00000013320
GO:0017015	regulation of transforming growth factor beta receptor signaling pathway	biological_process	0.02834	1	2	66	77	19424	ENSSSCG00000001749,ENSSSCG00000004540
GO:0002705	positive regulation of leukocyte mediated immunity	biological_process	0.028979	1	2	66	78	19424	ENSSSCG00000008648,ENSSSCG00000011730
GO:1903844	regulation of cellular response to transforming growth factor beta stimulus	biological_process	0.029019	1	2	66	78	19424	ENSSSCG00000001749,ENSSSCG00000004540
GO:0044427	chromosomal part	cellular_component	0.029056	1	6	66	687	19424	ENSSSCG00000009704,ENSSSCG00000011591,ENSSSCG00000007702,ENSSSCG00000006316,ENSSSCG00000007502,ENSSSCG00000013320
GO:0090287	regulation of cellular response to growth factor stimulus	biological_process	0.029199	1	3	66	196	19424	ENSSSCG00000000361,ENSSSCG00000004540,ENSSSCG00000001749
GO:0060326	cell chemotaxis	biological_process	0.0295	1	3	66	197	19424	ENSSSCG00000011730,ENSSSCG00000009704,ENSSSCG00000000765
GO:0050727	regulation of inflammatory response	biological_process	0.029517	1	3	66	197	19424	ENSSSCG00000001749,ENSSSCG00000010056,ENSSSCG00000000765
GO:0045414	regulation of interleukin-8 biosynthetic process	biological_process	0.030091	1	1	66	9	19424	ENSSSCG00000001749
GO:1901534	positive regulation of hematopoietic progenitor cell differentiation	biological_process	0.03016	1	1	66	9	19424	ENSSSCG00000009704
GO:0008242	omega peptidase activity	molecular_function	0.030182	1	1	66	9	19424	ENSSSCG00000010056
GO:1900194	negative regulation of oocyte maturation	biological_process	0.030186	1	1	66	9	19424	ENSSSCG00000016489
GO:0034390	smooth muscle cell apoptotic process	biological_process	0.0302	1	1	66	9	19424	ENSSSCG00000011730
GO:0034391	regulation of smooth muscle cell apoptotic process	biological_process	0.0302	1	1	66	9	19424	ENSSSCG00000011730
GO:0006265	DNA topological change	biological_process	0.030202	1	1	66	9	19424	ENSSSCG00000009704
GO:2001044	regulation of integrin-mediated signaling pathway	biological_process	0.030207	1	1	66	9	19424	ENSSSCG00000000361
GO:0032736	positive regulation of interleukin-13 production	biological_process	0.030228	1	1	66	9	19424	ENSSSCG00000000765
GO:0043186	P granule	cellular_component	0.030262	1	1	66	9	19424	ENSSSCG00000006316
GO:0045495	pole plasm	cellular_component	0.030262	1	1	66	9	19424	ENSSSCG00000006316
GO:0060293	germ plasm	cellular_component	0.030262	1	1	66	9	19424	ENSSSCG00000006316
GO:0046337	phosphatidylethanolamine metabolic process	biological_process	0.030291	1	1	66	9	19424	ENSSSCG00000021482
GO:0070410	co-SMAD binding	molecular_function	0.030298	1	1	66	9	19424	ENSSSCG00000013320
GO:0019955	cytokine binding	molecular_function	0.030345	1	2	66	80	19424	ENSSSCG00000001749,ENSSSCG00000011730
GO:0008630	intrinsic apoptotic signaling pathway in response to DNA damage	biological_process	0.030366	1	2	66	80	19424	ENSSSCG00000006316,ENSSSCG00000004623
GO:0005615	extracellular space	cellular_component	0.031524	1	7	66	894	19424	ENSSSCG00000009704,ENSSSCG00000001749,ENSSSCG00000006359,ENSSSCG00000011730,ENSSSCG00000004990,ENSSSCG00000000361,ENSSSCG00000015453
GO:0090304	nucleic acid metabolic process	biological_process	0.031531	1	20	66	3897	19424	ENSSSCG00000029294,ENSSSCG00000015450,ENSSSCG00000015101,ENSSSCG00000002814,ENSSSCG00000004540,ENSSSCG00000030294,ENSSSCG00000005063,ENSSSCG00000003606,ENSSSCG00000006316,ENSSSCG00000003557,ENSSSCG00000011591,ENSSSCG00000001474,ENSSSCG00000007702,ENSSSCG00000007917,ENSSSCG00000007895,ENSSSCG00000007502,ENSSSCG00000014412,ENSSSCG00000013320,ENSSSCG00000001749,ENSSSCG00000009704
GO:0010468	regulation of gene expression	biological_process	0.031582	1	17	66	3148	19424	ENSSSCG00000001474,ENSSSCG00000007702,ENSSSCG00000009704,ENSSSCG00000001749,ENSSSCG00000007895,ENSSSCG00000007917,ENSSSCG00000014412,ENSSSCG00000013320,ENSSSCG00000005063,ENSSSCG00000030294,ENSSSCG00000015450,ENSSSCG00000015101,ENSSSCG00000004540,ENSSSCG00000002814,ENSSSCG00000011591,ENSSSCG00000006316,ENSSSCG00000003557
GO:0008544	epidermis development	biological_process	0.031895	1	3	66	203	19424	ENSSSCG00000013320,ENSSSCG00000014412,ENSSSCG00000014422
GO:0050715	positive regulation of cytokine secretion	biological_process	0.032501	1	2	66	83	19424	ENSSSCG00000001749,ENSSSCG00000000765
GO:0044421	extracellular region part	cellular_component	0.032579	1	8	66	1102	19424	ENSSSCG00000015453,ENSSSCG00000010141,ENSSSCG00000004990,ENSSSCG00000000361,ENSSSCG00000001749,ENSSSCG00000009704,ENSSSCG00000011730,ENSSSCG00000006359
GO:0006880	intracellular sequestering of iron ion	biological_process	0.033275	1	1	66	10	19424	ENSSSCG00000027041
GO:0097577	sequestering of iron ion	biological_process	0.033275	1	1	66	10	19424	ENSSSCG00000027041
GO:0044272	sulfur compound biosynthetic process	biological_process	0.033281	1	2	66	84	19424	ENSSSCG00000009503,ENSSSCG00000010056
GO:0042228	interleukin-8 biosynthetic process	biological_process	0.033408	1	1	66	10	19424	ENSSSCG00000001749
GO:0002418	immune response to tumor cell	biological_process	0.03347	1	1	66	10	19424	ENSSSCG00000011730
GO:0001916	positive regulation of T cell mediated cytotoxicity	biological_process	0.033478	1	1	66	10	19424	ENSSSCG00000011730
GO:0060283	negative regulation of oocyte development	biological_process	0.033502	1	1	66	10	19424	ENSSSCG00000016489
GO:0004312	fatty acid synthase activity	molecular_function	0.033503	1	1	66	10	19424	ENSSSCG00000000031
GO:0015037	peptide disulfide oxidoreductase activity	molecular_function	0.033506	1	1	66	10	19424	ENSSSCG00000015453
GO:0032604	granulocyte macrophage colony-stimulating factor production	biological_process	0.033509	1	1	66	10	19424	ENSSSCG00000001749
GO:0032645	regulation of granulocyte macrophage colony-stimulating factor production	biological_process	0.033509	1	1	66	10	19424	ENSSSCG00000001749
GO:0010715	regulation of extracellular matrix disassembly	biological_process	0.033519	1	1	66	10	19424	ENSSSCG00000001382
GO:0005527	macrolide binding	molecular_function	0.033521	1	1	66	10	19424	ENSSSCG00000007702
GO:0005528	FK506 binding	molecular_function	0.033521	1	1	66	10	19424	ENSSSCG00000007702
GO:0034483	heparan sulfate sulfotransferase activity	molecular_function	0.033534	1	1	66	10	19424	ENSSSCG00000009503
GO:0032433	filopodium tip	cellular_component	0.033555	1	1	66	10	19424	ENSSSCG00000003271
GO:0032754	positive regulation of interleukin-5 production	biological_process	0.033563	1	1	66	10	19424	ENSSSCG00000000765
GO:0001741	XY body	cellular_component	0.033574	1	1	66	10	19424	ENSSSCG00000006316
GO:0006950	response to stress	biological_process	0.0336	1	14	66	2446	19424	ENSSSCG00000007226,ENSSSCG00000015453,ENSSSCG00000008648,ENSSSCG00000000765,ENSSSCG00000029094,ENSSSCG00000001382,ENSSSCG00000006316,ENSSSCG00000013320,ENSSSCG00000010056,ENSSSCG00000009704,ENSSSCG00000001749,ENSSSCG00000014422,ENSSSCG00000011730,ENSSSCG00000004623
GO:0033391	chromatoid body	cellular_component	0.033603	1	1	66	10	19424	ENSSSCG00000006316
GO:0007338	single fertilization	biological_process	0.033887	1	2	66	85	19424	ENSSSCG00000010141,ENSSSCG00000016489
GO:0006334	nucleosome assembly	biological_process	0.034513	1	2	66	86	19424	ENSSSCG00000009704,ENSSSCG00000011591
GO:0006997	nucleus organization	biological_process	0.036219	1	2	66	88	19424	ENSSSCG00000009704,ENSSSCG00000016489
GO:0046483	heterocycle metabolic process	biological_process	0.03637	1	22	66	4471	19424	ENSSSCG00000009704,ENSSSCG00000001749,ENSSSCG00000007502,ENSSSCG00000014412,ENSSSCG00000007895,ENSSSCG00000007917,ENSSSCG00000013320,ENSSSCG00000008647,ENSSSCG00000007702,ENSSSCG00000001474,ENSSSCG00000011591,ENSSSCG00000006316,ENSSSCG00000003557,ENSSSCG00000003606,ENSSSCG00000030294,ENSSSCG00000005063,ENSSSCG00000015101,ENSSSCG00000000892,ENSSSCG00000029294,ENSSSCG00000015450,ENSSSCG00000002814,…
GO:0021521	ventral spinal cord interneuron specification	biological_process	0.036722	1	1	66	11	19424	ENSSSCG00000013320
GO:0060573	cell fate specification involved in pattern specification	biological_process	0.036722	1	1	66	11	19424	ENSSSCG00000013320
GO:0008301	DNA binding, bending	molecular_function	0.036727	1	1	66	11	19424	ENSSSCG00000009704
GO:0048934	peripheral nervous system neuron differentiation	biological_process	0.036739	1	1	66	11	19424	ENSSSCG00000004540
GO:0048935	peripheral nervous system neuron development	biological_process	0.036739	1	1	66	11	19424	ENSSSCG00000004540
GO:0045324	late endosome to vacuole transport	biological_process	0.036775	1	1	66	11	19424	ENSSSCG00000029094
GO:0035745	T-helper 2 cell cytokine production	biological_process	0.036792	1	1	66	11	19424	ENSSSCG00000008648
GO:0005790	smooth endoplasmic reticulum	cellular_component	0.036798	1	1	66	11	19424	ENSSSCG00000003271
GO:0002830	positive regulation of type 2 immune response	biological_process	0.036827	1	1	66	11	19424	ENSSSCG00000008648
GO:0034162	toll-like receptor 9 signaling pathway	biological_process	0.036831	1	1	66	11	19424	ENSSSCG00000008648
GO:0031527	filopodium membrane	cellular_component	0.03684	1	1	66	11	19424	ENSSSCG00000003271
GO:0006954	inflammatory response	biological_process	0.037102	1	4	66	370	19424	ENSSSCG00000000765,ENSSSCG00000010056,ENSSSCG00000009704,ENSSSCG00000001749
GO:0097659	nucleic acid-templated transcription	biological_process	0.037112	1	15	66	2720	19424	ENSSSCG00000003606,ENSSSCG00000005063,ENSSSCG00000030294,ENSSSCG00000002814,ENSSSCG00000004540,ENSSSCG00000015101,ENSSSCG00000029294,ENSSSCG00000001474,ENSSSCG00000015450,ENSSSCG00000001749,ENSSSCG00000009704,ENSSSCG00000003557,ENSSSCG00000013320,ENSSSCG00000006316,ENSSSCG00000014412
GO:0034641	cellular nitrogen compound metabolic process	biological_process	0.03719	1	25	66	5274	19424	ENSSSCG00000010056,ENSSSCG00000001749,ENSSSCG00000009704,ENSSSCG00000029830,ENSSSCG00000007502,ENSSSCG00000014412,ENSSSCG00000007917,ENSSSCG00000007895,ENSSSCG00000013320,ENSSSCG00000008647,ENSSSCG00000007702,ENSSSCG00000001474,ENSSSCG00000021482,ENSSSCG00000011591,ENSSSCG00000006316,ENSSSCG00000003557,ENSSSCG00000003606,ENSSSCG00000030294,ENSSSCG00000005063,ENSSSCG00000015101,ENSSSCG00000000892,…
GO:0005741	mitochondrial outer membrane	cellular_component	0.037609	1	2	66	90	19424	ENSSSCG00000004623,ENSSSCG00000008648
GO:0032103	positive regulation of response to external stimulus	biological_process	0.037706	1	3	66	217	19424	ENSSSCG00000000765,ENSSSCG00000001749,ENSSSCG00000011730
GO:0051252	regulation of RNA metabolic process	biological_process	0.037994	1	15	66	2728	19424	ENSSSCG00000015101,ENSSSCG00000029294,ENSSSCG00000001474,ENSSSCG00000015450,ENSSSCG00000004540,ENSSSCG00000002814,ENSSSCG00000030294,ENSSSCG00000005063,ENSSSCG00000006316,ENSSSCG00000014412,ENSSSCG00000007917,ENSSSCG00000003557,ENSSSCG00000013320,ENSSSCG00000001749,ENSSSCG00000009704
GO:0080134	regulation of response to stress	biological_process	0.038357	1	7	66	931	19424	ENSSSCG00000014422,ENSSSCG00000010056,ENSSSCG00000001749,ENSSSCG00000009704,ENSSSCG00000008648,ENSSSCG00000011730,ENSSSCG00000000765
GO:0002831	regulation of response to biotic stimulus	biological_process	0.038442	1	2	66	91	19424	ENSSSCG00000014422,ENSSSCG00000011730
GO:0033002	muscle cell proliferation	biological_process	0.038451	1	2	66	91	19424	ENSSSCG00000016031,ENSSSCG00000011730
GO:0006725	cellular aromatic compound metabolic process	biological_process	0.038497	1	22	66	4496	19424	ENSSSCG00000003557,ENSSSCG00000006316,ENSSSCG00000011591,ENSSSCG00000004540,ENSSSCG00000002814,ENSSSCG00000015450,ENSSSCG00000029294,ENSSSCG00000015101,ENSSSCG00000000892,ENSSSCG00000030294,ENSSSCG00000005063,ENSSSCG00000003606,ENSSSCG00000013320,ENSSSCG00000007917,ENSSSCG00000007895,ENSSSCG00000007502,ENSSSCG00000014412,ENSSSCG00000001749,ENSSSCG00000009704,ENSSSCG00000001474,ENSSSCG00000007702,…
GO:0032774	RNA biosynthetic process	biological_process	0.038501	1	15	66	2733	19424	ENSSSCG00000005063,ENSSSCG00000030294,ENSSSCG00000003606,ENSSSCG00000001474,ENSSSCG00000029294,ENSSSCG00000015450,ENSSSCG00000015101,ENSSSCG00000002814,ENSSSCG00000004540,ENSSSCG00000009704,ENSSSCG00000001749,ENSSSCG00000014412,ENSSSCG00000006316,ENSSSCG00000003557,ENSSSCG00000013320
GO:0016070	RNA metabolic process	biological_process	0.03873	1	18	66	3475	19424	ENSSSCG00000006316,ENSSSCG00000003557,ENSSSCG00000003606,ENSSSCG00000005063,ENSSSCG00000030294,ENSSSCG00000015101,ENSSSCG00000029294,ENSSSCG00000015450,ENSSSCG00000002814,ENSSSCG00000004540,ENSSSCG00000001749,ENSSSCG00000009704,ENSSSCG00000014412,ENSSSCG00000007895,ENSSSCG00000007917,ENSSSCG00000013320,ENSSSCG00000007702,ENSSSCG00000001474
GO:0050778	positive regulation of immune response	biological_process	0.038794	1	4	66	375	19424	ENSSSCG00000010141,ENSSSCG00000009704,ENSSSCG00000011730,ENSSSCG00000008648
GO:0019219	regulation of nucleobase-containing compound metabolic process	biological_process	0.03891	1	16	66	2980	19424	ENSSSCG00000001474,ENSSSCG00000007917,ENSSSCG00000014412,ENSSSCG00000013320,ENSSSCG00000001749,ENSSSCG00000009704,ENSSSCG00000015450,ENSSSCG00000029294,ENSSSCG00000015101,ENSSSCG00000002814,ENSSSCG00000004540,ENSSSCG00000005063,ENSSSCG00000030294,ENSSSCG00000006316,ENSSSCG00000003557,ENSSSCG00000011591
GO:0007292	female gamete generation	biological_process	0.039248	1	2	66	92	19424	ENSSSCG00000007502,ENSSSCG00000016489
GO:0051302	regulation of cell division	biological_process	0.039494	1	3	66	221	19424	ENSSSCG00000029094,ENSSSCG00000016489,ENSSSCG00000013320
GO:0018193	peptidyl-amino acid modification	biological_process	0.039521	1	7	66	937	19424	ENSSSCG00000012773,ENSSSCG00000016489,ENSSSCG00000002498,ENSSSCG00000007702,ENSSSCG00000001382,ENSSSCG00000011730,ENSSSCG00000005456
GO:0016301	kinase activity	molecular_function	0.039878	1	6	66	740	19424	ENSSSCG00000016489,ENSSSCG00000012773,ENSSSCG00000029094,ENSSSCG00000001382,ENSSSCG00000005456,ENSSSCG00000008647
GO:0021978	telencephalon regionalization	biological_process	0.039967	1	1	66	12	19424	ENSSSCG00000013320
GO:0021781	glial cell fate commitment	biological_process	0.040002	1	1	66	12	19424	ENSSSCG00000013320
GO:0021877	forebrain neuron fate commitment	biological_process	0.040012	1	1	66	12	19424	ENSSSCG00000013320
GO:0060046	regulation of acrosome reaction	biological_process	0.040022	1	1	66	12	19424	ENSSSCG00000010141
GO:1903430	negative regulation of cell maturation	biological_process	0.040028	1	1	66	12	19424	ENSSSCG00000016489
GO:0002407	dendritic cell chemotaxis	biological_process	0.040035	1	1	66	12	19424	ENSSSCG00000011730
GO:0040034	regulation of development, heterochronic	biological_process	0.040043	1	1	66	12	19424	ENSSSCG00000013320
GO:0048505	regulation of timing of cell differentiation	biological_process	0.040043	1	1	66	12	19424	ENSSSCG00000013320
GO:0045652	regulation of megakaryocyte differentiation	biological_process	0.040045	1	1	66	12	19424	ENSSSCG00000009704
GO:1900424	regulation of defense response to bacterium	biological_process	0.040066	1	1	66	12	19424	ENSSSCG00000014422
GO:0006266	DNA ligation	biological_process	0.040076	1	1	66	12	19424	ENSSSCG00000009704
GO:0002726	positive regulation of T cell cytokine production	biological_process	0.04008	1	1	66	12	19424	ENSSSCG00000008648
GO:0044030	regulation of DNA methylation	biological_process	0.040144	1	1	66	12	19424	ENSSSCG00000011591
GO:0045141	meiotic telomere clustering	biological_process	0.040146	1	1	66	12	19424	ENSSSCG00000007502
GO:0008356	asymmetric cell division	biological_process	0.040156	1	1	66	12	19424	ENSSSCG00000013320
GO:0043565	sequence-specific DNA binding	molecular_function	0.040205	1	7	66	942	19424	ENSSSCG00000013320,ENSSSCG00000004540,ENSSSCG00000001474,ENSSSCG00000015101,ENSSSCG00000014412,ENSSSCG00000005063,ENSSSCG00000009704
GO:0007166	cell surface receptor signaling pathway	biological_process	0.040439	1	11	66	1807	19424	ENSSSCG00000004540,ENSSSCG00000002814,ENSSSCG00000016031,ENSSSCG00000011730,ENSSSCG00000004623,ENSSSCG00000009704,ENSSSCG00000001749,ENSSSCG00000013320,ENSSSCG00000000765,ENSSSCG00000001382,ENSSSCG00000000361
GO:0006928	movement of cell or subcellular component	biological_process	0.041425	1	9	66	1368	19424	ENSSSCG00000013320,ENSSSCG00000000361,ENSSSCG00000014412,ENSSSCG00000001382,ENSSSCG00000000765,ENSSSCG00000011730,ENSSSCG00000009704,ENSSSCG00000002814,ENSSSCG00000004540
GO:0005694	chromosome	cellular_component	0.042293	1	6	66	752	19424	ENSSSCG00000007702,ENSSSCG00000007502,ENSSSCG00000006316,ENSSSCG00000013320,ENSSSCG00000009704,ENSSSCG00000011591
GO:0002700	regulation of production of molecular mediator of immune response	biological_process	0.042316	1	2	66	96	19424	ENSSSCG00000008648,ENSSSCG00000014422
GO:0002706	regulation of lymphocyte mediated immunity	biological_process	0.042325	1	2	66	96	19424	ENSSSCG00000011730,ENSSSCG00000008648
GO:0046631	alpha-beta T cell activation	biological_process	0.042358	1	2	66	96	19424	ENSSSCG00000011730,ENSSSCG00000008648
GO:1903532	positive regulation of secretion by cell	biological_process	0.042672	1	3	66	228	19424	ENSSSCG00000010141,ENSSSCG00000000765,ENSSSCG00000001749
GO:0031497	chromatin assembly	biological_process	0.042963	1	2	66	97	19424	ENSSSCG00000011591,ENSSSCG00000009704
GO:0019867	outer membrane	cellular_component	0.043076	1	2	66	97	19424	ENSSSCG00000004623,ENSSSCG00000008648
GO:0031968	organelle outer membrane	cellular_component	0.043076	1	2	66	97	19424	ENSSSCG00000008648,ENSSSCG00000004623
GO:0050671	positive regulation of lymphocyte proliferation	biological_process	0.043116	1	2	66	97	19424	ENSSSCG00000011730,ENSSSCG00000010141
GO:0043414	macromolecule methylation	biological_process	0.043211	1	3	66	229	19424	ENSSSCG00000011591,ENSSSCG00000006316,ENSSSCG00000007702
GO:0021520	spinal cord motor neuron cell fate specification	biological_process	0.043228	1	1	66	13	19424	ENSSSCG00000013320
GO:0002922	positive regulation of humoral immune response	biological_process	0.043232	1	1	66	13	19424	ENSSSCG00000010141
GO:0021903	rostrocaudal neural tube patterning	biological_process	0.043241	1	1	66	13	19424	ENSSSCG00000013320
GO:0045408	regulation of interleukin-6 biosynthetic process	biological_process	0.043246	1	1	66	13	19424	ENSSSCG00000001749
GO:0071837	HMG box domain binding	molecular_function	0.043297	1	1	66	13	19424	ENSSSCG00000013320
GO:0002347	response to tumor cell	biological_process	0.043298	1	1	66	13	19424	ENSSSCG00000011730
GO:0010224	response to UV-B	biological_process	0.043305	1	1	66	13	19424	ENSSSCG00000011730
GO:2000178	negative regulation of neural precursor cell proliferation	biological_process	0.043321	1	1	66	13	19424	ENSSSCG00000013320
GO:0045076	regulation of interleukin-2 biosynthetic process	biological_process	0.043322	1	1	66	13	19424	ENSSSCG00000001749
GO:0034654	nucleobase-containing compound biosynthetic process	biological_process	0.043324	1	16	66	3021	19424	ENSSSCG00000030294,ENSSSCG00000005063,ENSSSCG00000003606,ENSSSCG00000002814,ENSSSCG00000004540,ENSSSCG00000015450,ENSSSCG00000029294,ENSSSCG00000015101,ENSSSCG00000003557,ENSSSCG00000006316,ENSSSCG00000008647,ENSSSCG00000001474,ENSSSCG00000009704,ENSSSCG00000001749,ENSSSCG00000013320,ENSSSCG00000014412
GO:0009070	serine family amino acid biosynthetic process	biological_process	0.043339	1	1	66	13	19424	ENSSSCG00000010056
GO:0000097	sulfur amino acid biosynthetic process	biological_process	0.043344	1	1	66	13	19424	ENSSSCG00000010056
GO:0030574	collagen catabolic process	biological_process	0.043365	1	1	66	13	19424	ENSSSCG00000017300
GO:0032656	regulation of interleukin-13 production	biological_process	0.04338	1	1	66	13	19424	ENSSSCG00000000765
GO:0090220	chromosome localization to nuclear envelope involved in homologous chromosome segregation	biological_process	0.04341	1	1	66	13	19424	ENSSSCG00000007502
GO:0001071	nucleic acid binding transcription factor activity	molecular_function	0.043797	1	7	66	960	19424	ENSSSCG00000015101,ENSSSCG00000014412,ENSSSCG00000001474,ENSSSCG00000004540,ENSSSCG00000013320,ENSSSCG00000009704,ENSSSCG00000005063
GO:0003700	transcription factor activity, sequence-specific DNA binding	molecular_function	0.043797	1	7	66	960	19424	ENSSSCG00000009704,ENSSSCG00000005063,ENSSSCG00000015101,ENSSSCG00000014412,ENSSSCG00000001474,ENSSSCG00000004540,ENSSSCG00000013320
GO:2000241	regulation of reproductive process	biological_process	0.043916	1	2	66	98	19424	ENSSSCG00000010141,ENSSSCG00000016489
GO:0032946	positive regulation of mononuclear cell proliferation	biological_process	0.04392	1	2	66	98	19424	ENSSSCG00000010141,ENSSSCG00000011730
GO:0002822	regulation of adaptive immune response based on somatic recombination of immune receptors built from immunoglobulin superfamily domains	biological_process	0.043925	1	2	66	98	19424	ENSSSCG00000008648,ENSSSCG00000011730
GO:0022412	cellular process involved in reproduction in multicellular organism	biological_process	0.044566	1	3	66	232	19424	ENSSSCG00000016489,ENSSSCG00000007502,ENSSSCG00000009704
GO:1903036	positive regulation of response to wounding	biological_process	0.044685	1	2	66	99	19424	ENSSSCG00000000765,ENSSSCG00000001749
GO:0004672	protein kinase activity	molecular_function	0.045241	1	5	66	572	19424	ENSSSCG00000005456,ENSSSCG00000001382,ENSSSCG00000029094,ENSSSCG00000012773,ENSSSCG00000016489
GO:0032101	regulation of response to external stimulus	biological_process	0.045271	1	5	66	573	19424	ENSSSCG00000000765,ENSSSCG00000011730,ENSSSCG00000010056,ENSSSCG00000001749,ENSSSCG00000014422
GO:0006959	humoral immune response	biological_process	0.045372	1	2	66	100	19424	ENSSSCG00000014422,ENSSSCG00000010141
GO:0022612	gland morphogenesis	biological_process	0.045642	1	2	66	100	19424	ENSSSCG00000013320,ENSSSCG00000001382
GO:0060579	ventral spinal cord interneuron fate commitment	biological_process	0.046472	1	1	66	14	19424	ENSSSCG00000013320
GO:0060581	cell fate commitment involved in pattern specification	biological_process	0.046472	1	1	66	14	19424	ENSSSCG00000013320
GO:0042226	interleukin-6 biosynthetic process	biological_process	0.04649	1	1	66	14	19424	ENSSSCG00000001749
GO:0001914	regulation of T cell mediated cytotoxicity	biological_process	0.046548	1	1	66	14	19424	ENSSSCG00000011730
GO:0032616	interleukin-13 production	biological_process	0.046616	1	1	66	14	19424	ENSSSCG00000000765
GO:1900746	regulation of vascular endothelial growth factor signaling pathway	biological_process	0.046679	1	1	66	14	19424	ENSSSCG00000000361
GO:0034397	telomere localization	biological_process	0.046682	1	1	66	14	19424	ENSSSCG00000007502
GO:0003756	protein disulfide isomerase activity	molecular_function	0.046685	1	1	66	14	19424	ENSSSCG00000015453
GO:0016864	intramolecular oxidoreductase activity, transposing S-S bonds	molecular_function	0.046685	1	1	66	14	19424	ENSSSCG00000015453
GO:0044232	organelle membrane contact site	cellular_component	0.046706	1	1	66	14	19424	ENSSSCG00000029094
GO:0009950	dorsal/ventral axis specification	biological_process	0.046713	1	1	66	14	19424	ENSSSCG00000013320
GO:0051047	positive regulation of secretion	biological_process	0.046941	1	3	66	237	19424	ENSSSCG00000001749,ENSSSCG00000000765,ENSSSCG00000010141
GO:0002697	regulation of immune effector process	biological_process	0.047413	1	3	66	238	19424	ENSSSCG00000008648,ENSSSCG00000011730,ENSSSCG00000014422
GO:0033993	response to lipid	biological_process	0.047614	1	4	66	401	19424	ENSSSCG00000001474,ENSSSCG00000009704,ENSSSCG00000011730,ENSSSCG00000008647
GO:0070665	positive regulation of leukocyte proliferation	biological_process	0.048019	1	2	66	103	19424	ENSSSCG00000010141,ENSSSCG00000011730
GO:0005764	lysosome	cellular_component	0.048434	1	3	66	240	19424	ENSSSCG00000016031,ENSSSCG00000000361,ENSSSCG00000014249
GO:0035270	endocrine system development	biological_process	0.048797	1	2	66	104	19424	ENSSSCG00000004540,ENSSSCG00000013320
GO:0071222	cellular response to lipopolysaccharide	biological_process	0.048888	1	2	66	104	19424	ENSSSCG00000008647,ENSSSCG00000009704
GO:0000323	lytic vacuole	cellular_component	0.048927	1	3	66	241	19424	ENSSSCG00000014249,ENSSSCG00000000361,ENSSSCG00000016031
GO:0018130	heterocycle biosynthetic process	biological_process	0.049518	1	16	66	3073	19424	ENSSSCG00000015101,ENSSSCG00000029294,ENSSSCG00000015450,ENSSSCG00000002814,ENSSSCG00000004540,ENSSSCG00000003606,ENSSSCG00000005063,ENSSSCG00000030294,ENSSSCG00000006316,ENSSSCG00000003557,ENSSSCG00000001474,ENSSSCG00000008647,ENSSSCG00000014412,ENSSSCG00000013320,ENSSSCG00000001749,ENSSSCG00000009704
GO:0002819	regulation of adaptive immune response	biological_process	0.049711	1	2	66	105	19424	ENSSSCG00000011730,ENSSSCG00000008648
GO:0000737	DNA catabolic process, endonucleolytic	biological_process	0.049793	1	1	66	15	19424	ENSSSCG00000007502
GO:0032816	positive regulation of natural killer cell activation	biological_process	0.049801	1	1	66	15	19424	ENSSSCG00000011730
GO:0036336	dendritic cell migration	biological_process	0.049834	1	1	66	15	19424	ENSSSCG00000011730
GO:0035743	CD4-positive, alpha-beta T cell cytokine production	biological_process	0.049847	1	1	66	15	19424	ENSSSCG00000008648
GO:0042094	interleukin-2 biosynthetic process	biological_process	0.049854	1	1	66	15	19424	ENSSSCG00000001749
GO:0000400	four-way junction DNA binding	molecular_function	0.049904	1	1	66	15	19424	ENSSSCG00000009704
GO:0031290	retinal ganglion cell axon guidance	biological_process	0.049919	1	1	66	15	19424	ENSSSCG00000014412
GO:1902547	regulation of cellular response to vascular endothelial growth factor stimulus	biological_process	0.04994	1	1	66	15	19424	ENSSSCG00000000361
GO:0015269	calcium-activated potassium channel activity	molecular_function	0.04995	1	1	66	15	19424	ENSSSCG00000011761
GO:0019438	aromatic compound biosynthetic process	biological_process	0.050024	1	16	66	3077	19424	ENSSSCG00000001749,ENSSSCG00000009704,ENSSSCG00000013320,ENSSSCG00000014412,ENSSSCG00000008647,ENSSSCG00000001474,ENSSSCG00000003557,ENSSSCG00000006316,ENSSSCG00000030294,ENSSSCG00000005063,ENSSSCG00000003606,ENSSSCG00000002814,ENSSSCG00000004540,ENSSSCG00000015450,ENSSSCG00000029294,ENSSSCG00000015101
GO:0034728	nucleosome organization	biological_process	0.050397	1	2	66	106	19424	ENSSSCG00000011591,ENSSSCG00000009704
GO:1901360	organic cyclic compound metabolic process	biological_process	0.050885	1	22	66	4624	19424	ENSSSCG00000009704,ENSSSCG00000001749,ENSSSCG00000013320,ENSSSCG00000007917,ENSSSCG00000007895,ENSSSCG00000014412,ENSSSCG00000007502,ENSSSCG00000008647,ENSSSCG00000001474,ENSSSCG00000007702,ENSSSCG00000011591,ENSSSCG00000003557,ENSSSCG00000006316,ENSSSCG00000005063,ENSSSCG00000030294,ENSSSCG00000003606,ENSSSCG00000002814,ENSSSCG00000004540,ENSSSCG00000015450,ENSSSCG00000029294,ENSSSCG00000015101,…
GO:0006139	nucleobase-containing compound metabolic process	biological_process	0.051052	1	21	66	4363	19424	ENSSSCG00000011591,ENSSSCG00000006316,ENSSSCG00000003557,ENSSSCG00000005063,ENSSSCG00000030294,ENSSSCG00000003606,ENSSSCG00000029294,ENSSSCG00000015450,ENSSSCG00000015101,ENSSSCG00000002814,ENSSSCG00000004540,ENSSSCG00000009704,ENSSSCG00000001749,ENSSSCG00000007917,ENSSSCG00000007895,ENSSSCG00000014412,ENSSSCG00000007502,ENSSSCG00000013320,ENSSSCG00000008647,ENSSSCG00000001474,ENSSSCG00000007702
GO:0045087	innate immune response	biological_process	0.051504	1	4	66	412	19424	ENSSSCG00000007226,ENSSSCG00000009704,ENSSSCG00000011730,ENSSSCG00000008648
GO:1990138	neuron projection extension	biological_process	0.051578	1	2	66	107	19424	ENSSSCG00000014412,ENSSSCG00000001382
GO:0007286	spermatid development	biological_process	0.05227	1	2	66	108	19424	ENSSSCG00000007502,ENSSSCG00000009704
GO:0048523	negative regulation of cellular process	biological_process	0.052717	1	17	66	3347	19424	ENSSSCG00000015020,ENSSSCG00000008648,ENSSSCG00000009704,ENSSSCG00000011730,ENSSSCG00000004623,ENSSSCG00000010141,ENSSSCG00000013320,ENSSSCG00000003606,ENSSSCG00000002498,ENSSSCG00000029294,ENSSSCG00000016489,ENSSSCG00000004540,ENSSSCG00000002814,ENSSSCG00000014422,ENSSSCG00000011591,ENSSSCG00000001382,ENSSSCG00000006316
GO:0042788	polysomal ribosome	cellular_component	0.052862	1	1	66	16	19424	ENSSSCG00000029830
GO:0050832	defense response to fungus	biological_process	0.052906	1	1	66	16	19424	ENSSSCG00000000765
GO:0023019	signal transduction involved in regulation of gene expression	biological_process	0.052924	1	1	66	16	19424	ENSSSCG00000013320
GO:0021514	ventral spinal cord interneuron differentiation	biological_process	0.052938	1	1	66	16	19424	ENSSSCG00000013320
GO:0019731	antibacterial humoral response	biological_process	0.052972	1	1	66	16	19424	ENSSSCG00000014422
GO:0000785	chromatin	cellular_component	0.052993	1	4	66	416	19424	ENSSSCG00000006316,ENSSSCG00000013320,ENSSSCG00000009704,ENSSSCG00000011591
GO:0007130	synaptonemal complex assembly	biological_process	0.052997	1	1	66	16	19424	ENSSSCG00000007502
GO:0032461	positive regulation of protein oligomerization	biological_process	0.053058	1	1	66	16	19424	ENSSSCG00000002498
GO:0034123	positive regulation of toll-like receptor signaling pathway	biological_process	0.053059	1	1	66	16	19424	ENSSSCG00000008648
GO:0032069	regulation of nuclease activity	biological_process	0.053061	1	1	66	16	19424	ENSSSCG00000009704
GO:0007141	male meiosis I	biological_process	0.053068	1	1	66	16	19424	ENSSSCG00000007502
GO:0007289	spermatid nucleus differentiation	biological_process	0.053082	1	1	66	16	19424	ENSSSCG00000009704
GO:0044243	multicellular organismal catabolic process	biological_process	0.053083	1	1	66	16	19424	ENSSSCG00000017300
GO:0032674	regulation of interleukin-5 production	biological_process	0.053137	1	1	66	16	19424	ENSSSCG00000000765
GO:0071219	cellular response to molecule of bacterial origin	biological_process	0.053145	1	2	66	109	19424	ENSSSCG00000009704,ENSSSCG00000008647
GO:1903506	regulation of nucleic acid-templated transcription	biological_process	0.053532	1	14	66	2610	19424	ENSSSCG00000002814,ENSSSCG00000004540,ENSSSCG00000029294,ENSSSCG00000001474,ENSSSCG00000015450,ENSSSCG00000015101,ENSSSCG00000005063,ENSSSCG00000030294,ENSSSCG00000003557,ENSSSCG00000013320,ENSSSCG00000006316,ENSSSCG00000014412,ENSSSCG00000009704,ENSSSCG00000001749
GO:0048515	spermatid differentiation	biological_process	0.054005	1	2	66	110	19424	ENSSSCG00000007502,ENSSSCG00000009704
GO:2001141	regulation of RNA biosynthetic process	biological_process	0.054252	1	14	66	2615	19424	ENSSSCG00000030294,ENSSSCG00000005063,ENSSSCG00000002814,ENSSSCG00000004540,ENSSSCG00000001474,ENSSSCG00000015450,ENSSSCG00000029294,ENSSSCG00000015101,ENSSSCG00000009704,ENSSSCG00000001749,ENSSSCG00000003557,ENSSSCG00000013320,ENSSSCG00000014412,ENSSSCG00000006316
GO:0046872	metal ion binding	molecular_function	0.054678	1	14	66	2616	19424	ENSSSCG00000006359,ENSSSCG00000027041,ENSSSCG00000007895,ENSSSCG00000008646,ENSSSCG00000003557,ENSSSCG00000009120,ENSSSCG00000003271,ENSSSCG00000003303,ENSSSCG00000030294,ENSSSCG00000014249,ENSSSCG00000015450,ENSSSCG00000001474,ENSSSCG00000006059,ENSSSCG00000016489
GO:0032660	regulation of interleukin-17 production	biological_process	0.05619	1	1	66	17	19424	ENSSSCG00000011730
GO:0048662	negative regulation of smooth muscle cell proliferation	biological_process	0.056237	1	1	66	17	19424	ENSSSCG00000011730
GO:0004550	nucleoside diphosphate kinase activity	molecular_function	0.05627	1	1	66	17	19424	ENSSSCG00000008647
GO:2000778	positive regulation of interleukin-6 secretion	biological_process	0.056275	1	1	66	17	19424	ENSSSCG00000001749
GO:0043235	receptor complex	cellular_component	0.056296	1	3	66	255	19424	ENSSSCG00000016031,ENSSSCG00000001382,ENSSSCG00000005456
GO:0060749	mammary gland alveolus development	biological_process	0.056302	1	1	66	17	19424	ENSSSCG00000001382
GO:0061377	mammary gland lobule development	biological_process	0.056302	1	1	66	17	19424	ENSSSCG00000001382
GO:0034707	chloride channel complex	cellular_component	0.056331	1	1	66	17	19424	ENSSSCG00000003271
GO:0045956	positive regulation of calcium ion-dependent exocytosis	biological_process	0.056332	1	1	66	17	19424	ENSSSCG00000010141
GO:0005771	multivesicular body	cellular_component	0.056335	1	1	66	17	19424	ENSSSCG00000000361
GO:0032634	interleukin-5 production	biological_process	0.05634	1	1	66	17	19424	ENSSSCG00000000765
GO:0002052	positive regulation of neuroblast proliferation	biological_process	0.056376	1	1	66	17	19424	ENSSSCG00000013320
GO:0000132	establishment of mitotic spindle orientation	biological_process	0.056388	1	1	66	17	19424	ENSSSCG00000013320
GO:0050708	regulation of protein secretion	biological_process	0.057738	1	3	66	258	19424	ENSSSCG00000000765,ENSSSCG00000001749,ENSSSCG00000008648
GO:0006333	chromatin assembly or disassembly	biological_process	0.05916	1	2	66	116	19424	ENSSSCG00000009704,ENSSSCG00000011591
GO:0060850	regulation of transcription involved in cell fate commitment	biological_process	0.059378	1	1	66	18	19424	ENSSSCG00000013320
GO:0005770	late endosome	cellular_component	0.059436	1	2	66	116	19424	ENSSSCG00000000361,ENSSSCG00000029094
GO:0042219	cellular modified amino acid catabolic process	biological_process	0.059519	1	1	66	18	19424	ENSSSCG00000010056
GO:0035198	miRNA binding	molecular_function	0.059542	1	1	66	18	19424	ENSSSCG00000007895
GO:0002717	positive regulation of natural killer cell mediated immunity	biological_process	0.059555	1	1	66	18	19424	ENSSSCG00000011730
GO:0045954	positive regulation of natural killer cell mediated cytotoxicity	biological_process	0.059555	1	1	66	18	19424	ENSSSCG00000011730
GO:0015012	heparan sulfate proteoglycan biosynthetic process	biological_process	0.059611	1	1	66	18	19424	ENSSSCG00000009503
GO:0005942	phosphatidylinositol 3-kinase complex	cellular_component	0.059705	1	1	66	18	19424	ENSSSCG00000029094
GO:1901362	organic cyclic compound biosynthetic process	biological_process	0.060267	1	16	66	3153	19424	ENSSSCG00000001749,ENSSSCG00000009704,ENSSSCG00000014412,ENSSSCG00000013320,ENSSSCG00000008647,ENSSSCG00000001474,ENSSSCG00000006316,ENSSSCG00000003557,ENSSSCG00000030294,ENSSSCG00000005063,ENSSSCG00000003606,ENSSSCG00000029294,ENSSSCG00000015450,ENSSSCG00000015101,ENSSSCG00000004540,ENSSSCG00000002814
GO:0007179	transforming growth factor beta receptor signaling pathway	biological_process	0.06036	1	2	66	117	19424	ENSSSCG00000004540,ENSSSCG00000001749
GO:0051171	regulation of nitrogen compound metabolic process	biological_process	0.060371	1	16	66	3153	19424	ENSSSCG00000001474,ENSSSCG00000013320,ENSSSCG00000014412,ENSSSCG00000007917,ENSSSCG00000009704,ENSSSCG00000001749,ENSSSCG00000002814,ENSSSCG00000004540,ENSSSCG00000015101,ENSSSCG00000015450,ENSSSCG00000029294,ENSSSCG00000030294,ENSSSCG00000005063,ENSSSCG00000003557,ENSSSCG00000006316,ENSSSCG00000011591
GO:0030855	epithelial cell differentiation	biological_process	0.061088	1	4	66	436	19424	ENSSSCG00000014422,ENSSSCG00000013320,ENSSSCG00000004540,ENSSSCG00000014412
GO:1903900	regulation of viral life cycle	biological_process	0.061143	1	2	66	118	19424	ENSSSCG00000007702,ENSSSCG00000008648
GO:0006807	nitrogen compound metabolic process	biological_process	0.061392	1	25	66	5523	19424	ENSSSCG00000013320,ENSSSCG00000007917,ENSSSCG00000007895,ENSSSCG00000014412,ENSSSCG00000007502,ENSSSCG00000029830,ENSSSCG00000001749,ENSSSCG00000010056,ENSSSCG00000009704,ENSSSCG00000001474,ENSSSCG00000007702,ENSSSCG00000008647,ENSSSCG00000003557,ENSSSCG00000006316,ENSSSCG00000011591,ENSSSCG00000021482,ENSSSCG00000004540,ENSSSCG00000002814,ENSSSCG00000015450,ENSSSCG00000029294,ENSSSCG00000015101,…
GO:0022402	cell cycle process	biological_process	0.061592	1	6	66	826	19424	ENSSSCG00000011730,ENSSSCG00000007502,ENSSSCG00000006316,ENSSSCG00000029094,ENSSSCG00000013320,ENSSSCG00000016489
GO:0008285	negative regulation of cell proliferation	biological_process	0.062354	1	4	66	439	19424	ENSSSCG00000013320,ENSSSCG00000001382,ENSSSCG00000011730,ENSSSCG00000015020
GO:0070193	synaptonemal complex organization	biological_process	0.062595	1	1	66	19	19424	ENSSSCG00000007502
GO:0032620	interleukin-17 production	biological_process	0.062615	1	1	66	19	19424	ENSSSCG00000011730
GO:1903530	regulation of secretion by cell	biological_process	0.062762	1	4	66	440	19424	ENSSSCG00000008648,ENSSSCG00000001749,ENSSSCG00000000765,ENSSSCG00000010141
GO:0002092	positive regulation of receptor internalization	biological_process	0.062787	1	1	66	19	19424	ENSSSCG00000000361
GO:0043552	positive regulation of phosphatidylinositol 3-kinase activity	biological_process	0.062814	1	1	66	19	19424	ENSSSCG00000029094
GO:0001775	cell activation	biological_process	0.062923	1	5	66	630	19424	ENSSSCG00000000765,ENSSSCG00000010141,ENSSSCG00000002814,ENSSSCG00000008648,ENSSSCG00000011730
GO:0002065	columnar/cuboidal epithelial cell differentiation	biological_process	0.062995	1	2	66	120	19424	ENSSSCG00000013320,ENSSSCG00000014412
GO:0050707	regulation of cytokine secretion	biological_process	0.064828	1	2	66	122	19424	ENSSSCG00000001749,ENSSSCG00000000765
GO:0000793	condensed chromosome	cellular_component	0.064934	1	2	66	122	19424	ENSSSCG00000009704,ENSSSCG00000007702
GO:0045736	negative regulation of cyclin-dependent protein serine/threonine kinase activity	biological_process	0.06582	1	1	66	20	19424	ENSSSCG00000016489
GO:1902042	negative regulation of extrinsic apoptotic signaling pathway via death domain receptors	biological_process	0.065853	1	1	66	20	19424	ENSSSCG00000009704
GO:0070207	protein homotrimerization	biological_process	0.06593	1	1	66	20	19424	ENSSSCG00000002498
GO:0002068	glandular epithelial cell development	biological_process	0.065961	1	1	66	20	19424	ENSSSCG00000013320
GO:0060444	branching involved in mammary gland duct morphogenesis	biological_process	0.065976	1	1	66	20	19424	ENSSSCG00000001382
GO:0051294	establishment of spindle orientation	biological_process	0.065983	1	1	66	20	19424	ENSSSCG00000013320
GO:0000217	DNA secondary structure binding	molecular_function	0.066008	1	1	66	20	19424	ENSSSCG00000009704
GO:0006351	transcription, DNA-templated	biological_process	0.066019	1	14	66	2691	19424	ENSSSCG00000002814,ENSSSCG00000004540,ENSSSCG00000015450,ENSSSCG00000001474,ENSSSCG00000015101,ENSSSCG00000030294,ENSSSCG00000005063,ENSSSCG00000003606,ENSSSCG00000003557,ENSSSCG00000013320,ENSSSCG00000014412,ENSSSCG00000006316,ENSSSCG00000001749,ENSSSCG00000009704
GO:0040001	establishment of mitotic spindle localization	biological_process	0.066026	1	1	66	20	19424	ENSSSCG00000013320
GO:0071396	cellular response to lipid	biological_process	0.066084	1	3	66	273	19424	ENSSSCG00000001474,ENSSSCG00000008647,ENSSSCG00000009704
GO:0043169	cation binding	molecular_function	0.066697	1	14	66	2693	19424	ENSSSCG00000003303,ENSSSCG00000030294,ENSSSCG00000014249,ENSSSCG00000009120,ENSSSCG00000003271,ENSSSCG00000016489,ENSSSCG00000006059,ENSSSCG00000001474,ENSSSCG00000015450,ENSSSCG00000027041,ENSSSCG00000006359,ENSSSCG00000003557,ENSSSCG00000008646,ENSSSCG00000007895
GO:0050792	regulation of viral process	biological_process	0.067618	1	2	66	125	19424	ENSSSCG00000008648,ENSSSCG00000007702
GO:0006323	DNA packaging	biological_process	0.068354	1	2	66	126	19424	ENSSSCG00000011591,ENSSSCG00000009704
GO:0032259	methylation	biological_process	0.068416	1	3	66	277	19424	ENSSSCG00000007702,ENSSSCG00000006316,ENSSSCG00000011591
GO:0097190	apoptotic signaling pathway	biological_process	0.06869	1	4	66	454	19424	ENSSSCG00000006316,ENSSSCG00000009704,ENSSSCG00000004623,ENSSSCG00000011730
GO:0019730	antimicrobial humoral response	biological_process	0.06893	1	1	66	21	19424	ENSSSCG00000014422
GO:1904030	negative regulation of cyclin-dependent protein kinase activity	biological_process	0.068981	1	1	66	21	19424	ENSSSCG00000016489
GO:0044273	sulfur compound catabolic process	biological_process	0.068994	1	1	66	21	19424	ENSSSCG00000010056
GO:0021513	spinal cord dorsal/ventral patterning	biological_process	0.068998	1	1	66	21	19424	ENSSSCG00000013320
GO:0001913	T cell mediated cytotoxicity	biological_process	0.069016	1	1	66	21	19424	ENSSSCG00000011730
GO:0006308	DNA catabolic process	biological_process	0.069025	1	1	66	21	19424	ENSSSCG00000007502
GO:0043539	protein serine/threonine kinase activator activity	molecular_function	0.069035	1	1	66	21	19424	ENSSSCG00000002498
GO:0002724	regulation of T cell cytokine production	biological_process	0.069065	1	1	66	21	19424	ENSSSCG00000008648
GO:0003309	type B pancreatic cell differentiation	biological_process	0.069085	1	1	66	21	19424	ENSSSCG00000013320
GO:0006536	glutamate metabolic process	biological_process	0.069111	1	1	66	21	19424	ENSSSCG00000000892
GO:0019201	nucleotide kinase activity	molecular_function	0.069128	1	1	66	21	19424	ENSSSCG00000008647
GO:0035035	histone acetyltransferase binding	molecular_function	0.06916	1	1	66	21	19424	ENSSSCG00000013320
GO:0043171	peptide catabolic process	biological_process	0.069161	1	1	66	21	19424	ENSSSCG00000010056
GO:0070412	R-SMAD binding	molecular_function	0.069221	1	1	66	21	19424	ENSSSCG00000013320
GO:0002703	regulation of leukocyte mediated immunity	biological_process	0.069511	1	2	66	127	19424	ENSSSCG00000011730,ENSSSCG00000008648
GO:0071216	cellular response to biotic stimulus	biological_process	0.069517	1	2	66	127	19424	ENSSSCG00000009704,ENSSSCG00000008647
GO:0043902	positive regulation of multi-organism process	biological_process	0.069568	1	2	66	127	19424	ENSSSCG00000010141,ENSSSCG00000007702
GO:0072089	stem cell proliferation	biological_process	0.0696	1	2	66	127	19424	ENSSSCG00000009704,ENSSSCG00000013320
GO:0005887	integral component of plasma membrane	cellular_component	0.07001	1	6	66	854	19424	ENSSSCG00000000765,ENSSSCG00000000361,ENSSSCG00000011761,ENSSSCG00000001382,ENSSSCG00000016031,ENSSSCG00000017300
GO:0043167	ion binding	molecular_function	0.071089	1	21	66	4519	19424	ENSSSCG00000003557,ENSSSCG00000001382,ENSSSCG00000008646,ENSSSCG00000012773,ENSSSCG00000016489,ENSSSCG00000015450,ENSSSCG00000006059,ENSSSCG00000014249,ENSSSCG00000003303,ENSSSCG00000030294,ENSSSCG00000009120,ENSSSCG00000007502,ENSSSCG00000007895,ENSSSCG00000029094,ENSSSCG00000003314,ENSSSCG00000027041,ENSSSCG00000006359,ENSSSCG00000003307,ENSSSCG00000001474,ENSSSCG00000005456,ENSSSCG00000003271
GO:0048588	developmental cell growth	biological_process	0.071619	1	2	66	129	19424	ENSSSCG00000014412,ENSSSCG00000001382
GO:0005524	ATP binding	molecular_function	0.071856	1	8	66	1294	19424	ENSSSCG00000005456,ENSSSCG00000016489,ENSSSCG00000012773,ENSSSCG00000003307,ENSSSCG00000003314,ENSSSCG00000007502,ENSSSCG00000001382,ENSSSCG00000029094
GO:0010660	regulation of muscle cell apoptotic process	biological_process	0.072195	1	1	66	22	19424	ENSSSCG00000011730
GO:0042056	chemoattractant activity	molecular_function	0.072205	1	1	66	22	19424	ENSSSCG00000009704
GO:0090218	positive regulation of lipid kinase activity	biological_process	0.072338	1	1	66	22	19424	ENSSSCG00000029094
GO:1902692	regulation of neuroblast proliferation	biological_process	0.072339	1	1	66	22	19424	ENSSSCG00000013320
GO:0032801	receptor catabolic process	biological_process	0.072359	1	1	66	22	19424	ENSSSCG00000029094
GO:0050870	positive regulation of T cell activation	biological_process	0.072409	1	2	66	130	19424	ENSSSCG00000011730,ENSSSCG00000010141
GO:0010810	regulation of cell-substrate adhesion	biological_process	0.073552	1	2	66	131	19424	ENSSSCG00000004540,ENSSSCG00000001382
GO:1903034	regulation of response to wounding	biological_process	0.073671	1	3	66	286	19424	ENSSSCG00000000765,ENSSSCG00000010056,ENSSSCG00000001749
GO:0002699	positive regulation of immune effector process	biological_process	0.074313	1	2	66	132	19424	ENSSSCG00000008648,ENSSSCG00000011730
GO:0051046	regulation of secretion	biological_process	0.074581	1	4	66	467	19424	ENSSSCG00000010141,ENSSSCG00000000765,ENSSSCG00000008648,ENSSSCG00000001749
GO:0048661	positive regulation of smooth muscle cell proliferation	biological_process	0.07532	1	1	66	23	19424	ENSSSCG00000016031
GO:0021511	spinal cord patterning	biological_process	0.07533	1	1	66	23	19424	ENSSSCG00000013320
GO:1903039	positive regulation of leukocyte cell-cell adhesion	biological_process	0.075332	1	2	66	133	19424	ENSSSCG00000010141,ENSSSCG00000011730
GO:0035883	enteroendocrine cell differentiation	biological_process	0.075378	1	1	66	23	19424	ENSSSCG00000013320
GO:0048596	embryonic camera-type eye morphogenesis	biological_process	0.0754	1	1	66	23	19424	ENSSSCG00000013320
GO:0014909	smooth muscle cell migration	biological_process	0.075416	1	1	66	23	19424	ENSSSCG00000001382
GO:0022617	extracellular matrix disassembly	biological_process	0.07542	1	1	66	23	19424	ENSSSCG00000001382
GO:0030201	heparan sulfate proteoglycan metabolic process	biological_process	0.07554	1	1	66	23	19424	ENSSSCG00000009503
GO:0002682	regulation of immune system process	biological_process	0.075889	1	6	66	873	19424	ENSSSCG00000008648,ENSSSCG00000011730,ENSSSCG00000014422,ENSSSCG00000010056,ENSSSCG00000009704,ENSSSCG00000010141
GO:0034112	positive regulation of homotypic cell-cell adhesion	biological_process	0.07631	1	2	66	134	19424	ENSSSCG00000011730,ENSSSCG00000010141
GO:0016773	phosphotransferase activity, alcohol group as acceptor	molecular_function	0.077524	1	5	66	669	19424	ENSSSCG00000005456,ENSSSCG00000016489,ENSSSCG00000012773,ENSSSCG00000029094,ENSSSCG00000001382
GO:0032559	adenyl ribonucleotide binding	molecular_function	0.077875	1	8	66	1317	19424	ENSSSCG00000012773,ENSSSCG00000016489,ENSSSCG00000005456,ENSSSCG00000001382,ENSSSCG00000007502,ENSSSCG00000029094,ENSSSCG00000003307,ENSSSCG00000003314
GO:0016772	transferase activity, transferring phosphorus-containing groups	molecular_function	0.078209	1	6	66	879	19424	ENSSSCG00000016489,ENSSSCG00000012773,ENSSSCG00000001382,ENSSSCG00000029094,ENSSSCG00000008647,ENSSSCG00000005456
GO:0008283	cell proliferation	biological_process	0.07839	1	8	66	1321	19424	ENSSSCG00000010141,ENSSSCG00000001382,ENSSSCG00000013320,ENSSSCG00000009704,ENSSSCG00000011730,ENSSSCG00000002498,ENSSSCG00000016031,ENSSSCG00000015020
GO:0007339	binding of sperm to zona pellucida	biological_process	0.078396	1	1	66	24	19424	ENSSSCG00000010141
GO:0021871	forebrain regionalization	biological_process	0.078415	1	1	66	24	19424	ENSSSCG00000013320
GO:0032814	regulation of natural killer cell activation	biological_process	0.078475	1	1	66	24	19424	ENSSSCG00000011730
GO:0010657	muscle cell apoptotic process	biological_process	0.078508	1	1	66	24	19424	ENSSSCG00000011730
GO:0007340	acrosome reaction	biological_process	0.078536	1	1	66	24	19424	ENSSSCG00000010141
GO:1900193	regulation of oocyte maturation	biological_process	0.078546	1	1	66	24	19424	ENSSSCG00000016489
GO:0042269	regulation of natural killer cell mediated cytotoxicity	biological_process	0.078599	1	1	66	24	19424	ENSSSCG00000011730
GO:0045648	positive regulation of erythrocyte differentiation	biological_process	0.078616	1	1	66	24	19424	ENSSSCG00000009704
GO:0044319	wound healing, spreading of cells	biological_process	0.078639	1	1	66	24	19424	ENSSSCG00000001382
GO:0090505	epiboly involved in wound healing	biological_process	0.078639	1	1	66	24	19424	ENSSSCG00000001382
GO:0060964	regulation of gene silencing by miRNA	biological_process	0.078672	1	1	66	24	19424	ENSSSCG00000006316
GO:0006623	protein targeting to vacuole	biological_process	0.078757	1	1	66	24	19424	ENSSSCG00000029094
GO:0006457	protein folding	biological_process	0.079088	1	2	66	137	19424	ENSSSCG00000015453,ENSSSCG00000007702
GO:0030554	adenyl nucleotide binding	molecular_function	0.079216	1	8	66	1322	19424	ENSSSCG00000003307,ENSSSCG00000003314,ENSSSCG00000029094,ENSSSCG00000007502,ENSSSCG00000001382,ENSSSCG00000005456,ENSSSCG00000016489,ENSSSCG00000012773
GO:0005768	endosome	cellular_component	0.079477	1	4	66	477	19424	ENSSSCG00000014249,ENSSSCG00000016031,ENSSSCG00000029094,ENSSSCG00000000361
GO:0048732	gland development	biological_process	0.07986	1	3	66	296	19424	ENSSSCG00000013320,ENSSSCG00000004540,ENSSSCG00000001382
GO:0008406	gonad development	biological_process	0.080264	1	2	66	138	19424	ENSSSCG00000007502,ENSSSCG00000009704
GO:0044432	endoplasmic reticulum part	cellular_component	0.080547	1	4	66	480	19424	ENSSSCG00000015453,ENSSSCG00000003271,ENSSSCG00000014422,ENSSSCG00000008648
GO:0030595	leukocyte chemotaxis	biological_process	0.081116	1	2	66	139	19424	ENSSSCG00000000765,ENSSSCG00000011730
GO:0050663	cytokine secretion	biological_process	0.081274	1	2	66	139	19424	ENSSSCG00000000765,ENSSSCG00000001749
GO:0007411	axon guidance	biological_process	0.081416	1	2	66	139	19424	ENSSSCG00000013320,ENSSSCG00000014412
GO:0046649	lymphocyte activation	biological_process	0.081472	1	4	66	482	19424	ENSSSCG00000008648,ENSSSCG00000011730,ENSSSCG00000010141,ENSSSCG00000002814
GO:0009620	response to fungus	biological_process	0.081487	1	1	66	25	19424	ENSSSCG00000000765
GO:0040020	regulation of meiotic nuclear division	biological_process	0.08162	1	1	66	25	19424	ENSSSCG00000016489
GO:1901532	regulation of hematopoietic progenitor cell differentiation	biological_process	0.081685	1	1	66	25	19424	ENSSSCG00000009704
GO:0072604	interleukin-6 secretion	biological_process	0.081686	1	1	66	25	19424	ENSSSCG00000001749
GO:0002828	regulation of type 2 immune response	biological_process	0.081695	1	1	66	25	19424	ENSSSCG00000008648
GO:0042462	eye photoreceptor cell development	biological_process	0.081695	1	1	66	25	19424	ENSSSCG00000013320
GO:0017046	peptide hormone binding	molecular_function	0.081723	1	1	66	25	19424	ENSSSCG00000016031
GO:0042149	cellular response to glucose starvation	biological_process	0.081729	1	1	66	25	19424	ENSSSCG00000029094
GO:0002701	negative regulation of production of molecular mediator of immune response	biological_process	0.081737	1	1	66	25	19424	ENSSSCG00000014422
GO:0002715	regulation of natural killer cell mediated immunity	biological_process	0.081752	1	1	66	25	19424	ENSSSCG00000011730
GO:1903053	regulation of extracellular matrix organization	biological_process	0.081761	1	1	66	25	19424	ENSSSCG00000001382
GO:0007143	female meiotic division	biological_process	0.081785	1	1	66	25	19424	ENSSSCG00000016489
GO:0090504	epiboly	biological_process	0.081786	1	1	66	25	19424	ENSSSCG00000001382
GO:0000803	sex chromosome	cellular_component	0.081806	1	1	66	25	19424	ENSSSCG00000006316
GO:0072666	establishment of protein localization to vacuole	biological_process	0.081887	1	1	66	25	19424	ENSSSCG00000029094
GO:0016853	isomerase activity	molecular_function	0.082076	1	2	66	140	19424	ENSSSCG00000015453,ENSSSCG00000007702
GO:0045137	development of primary sexual characteristics	biological_process	0.083277	1	2	66	141	19424	ENSSSCG00000007502,ENSSSCG00000009704
GO:0097485	neuron projection guidance	biological_process	0.08343	1	2	66	141	19424	ENSSSCG00000013320,ENSSSCG00000014412
GO:0065007	biological regulation	biological_process	0.083516	1	42	66	10577	19424	ENSSSCG00000005456,ENSSSCG00000008648,ENSSSCG00000015020,ENSSSCG00000015453,ENSSSCG00000001474,ENSSSCG00000015469,ENSSSCG00000011730,ENSSSCG00000009704,ENSSSCG00000010056,ENSSSCG00000001749,ENSSSCG00000013320,ENSSSCG00000010141,ENSSSCG00000029094,ENSSSCG00000007895,ENSSSCG00000000765,ENSSSCG00000000361,ENSSSCG00000030294,ENSSSCG00000005063,ENSSSCG00000003606,ENSSSCG00000004540,ENSSSCG00000002814,…
GO:0000280	nuclear division	biological_process	0.084353	1	3	66	303	19424	ENSSSCG00000016489,ENSSSCG00000006316,ENSSSCG00000007502
GO:0000979	RNA polymerase II core promoter sequence-specific DNA binding	molecular_function	0.084773	1	1	66	26	19424	ENSSSCG00000013320
GO:0032728	positive regulation of interferon-beta production	biological_process	0.084797	1	1	66	26	19424	ENSSSCG00000009704
GO:0005227	calcium activated cation channel activity	molecular_function	0.084962	1	1	66	26	19424	ENSSSCG00000011761
GO:0038084	vascular endothelial growth factor signaling pathway	biological_process	0.084964	1	1	66	26	19424	ENSSSCG00000000361
GO:0051293	establishment of spindle localization	biological_process	0.084969	1	1	66	26	19424	ENSSSCG00000013320
GO:0004683	calmodulin-dependent protein kinase activity	molecular_function	0.084981	1	1	66	26	19424	ENSSSCG00000012773
GO:0050931	pigment cell differentiation	biological_process	0.085033	1	1	66	26	19424	ENSSSCG00000000361
GO:0071560	cellular response to transforming growth factor beta stimulus	biological_process	0.085435	1	2	66	143	19424	ENSSSCG00000004540,ENSSSCG00000001749
GO:0006259	DNA metabolic process	biological_process	0.085468	1	5	66	690	19424	ENSSSCG00000009704,ENSSSCG00000011591,ENSSSCG00000007702,ENSSSCG00000006316,ENSSSCG00000007502
GO:0006955	immune response	biological_process	0.086547	1	6	66	905	19424	ENSSSCG00000007226,ENSSSCG00000010141,ENSSSCG00000011730,ENSSSCG00000008648,ENSSSCG00000009704,ENSSSCG00000014422
GO:0031226	intrinsic component of plasma membrane	cellular_component	0.08733	1	6	66	906	19424	ENSSSCG00000017300,ENSSSCG00000016031,ENSSSCG00000000361,ENSSSCG00000011761,ENSSSCG00000001382,ENSSSCG00000000765
GO:0035036	sperm-egg recognition	biological_process	0.08773	1	1	66	27	19424	ENSSSCG00000010141
GO:0015459	potassium channel regulator activity	molecular_function	0.087918	1	1	66	27	19424	ENSSSCG00000011761
GO:0060281	regulation of oocyte development	biological_process	0.087974	1	1	66	27	19424	ENSSSCG00000016489
GO:0001912	positive regulation of leukocyte mediated cytotoxicity	biological_process	0.087994	1	1	66	27	19424	ENSSSCG00000011730
GO:0051879	Hsp90 protein binding	molecular_function	0.088038	1	1	66	27	19424	ENSSSCG00000007702
GO:0060603	mammary gland duct morphogenesis	biological_process	0.088041	1	1	66	27	19424	ENSSSCG00000001382
GO:0060147	regulation of posttranscriptional gene silencing	biological_process	0.088049	1	1	66	27	19424	ENSSSCG00000006316
GO:0060966	regulation of gene silencing by RNA	biological_process	0.088049	1	1	66	27	19424	ENSSSCG00000006316
GO:0045070	positive regulation of viral genome replication	biological_process	0.08806	1	1	66	27	19424	ENSSSCG00000007702
GO:0031624	ubiquitin conjugating enzyme binding	molecular_function	0.088181	1	1	66	27	19424	ENSSSCG00000008646
GO:0071559	response to transforming growth factor beta	biological_process	0.088501	1	2	66	146	19424	ENSSSCG00000001749,ENSSSCG00000004540
GO:0065004	protein-DNA complex assembly	biological_process	0.089148	1	2	66	147	19424	ENSSSCG00000011591,ENSSSCG00000009704
GO:0043903	regulation of symbiosis, encompassing mutualism through parasitism	biological_process	0.089329	1	2	66	147	19424	ENSSSCG00000008648,ENSSSCG00000007702
GO:0050714	positive regulation of protein secretion	biological_process	0.089394	1	2	66	147	19424	ENSSSCG00000000765,ENSSSCG00000001749
GO:0045786	negative regulation of cell cycle	biological_process	0.090705	1	3	66	313	19424	ENSSSCG00000011730,ENSSSCG00000015020,ENSSSCG00000016489
GO:0002437	inflammatory response to antigenic stimulus	biological_process	0.090922	1	1	66	28	19424	ENSSSCG00000009704
GO:0051539	4 iron, 4 sulfur cluster binding	molecular_function	0.091081	1	1	66	28	19424	ENSSSCG00000008648
GO:1903727	positive regulation of phospholipid metabolic process	biological_process	0.091141	1	1	66	28	19424	ENSSSCG00000029094
GO:0006355	regulation of transcription, DNA-templated	biological_process	0.091941	1	13	66	2578	19424	ENSSSCG00000009704,ENSSSCG00000001749,ENSSSCG00000014412,ENSSSCG00000006316,ENSSSCG00000013320,ENSSSCG00000003557,ENSSSCG00000005063,ENSSSCG00000030294,ENSSSCG00000015101,ENSSSCG00000015450,ENSSSCG00000001474,ENSSSCG00000004540,ENSSSCG00000002814
GO:0044271	cellular nitrogen compound biosynthetic process	biological_process	0.092976	1	18	66	3871	19424	ENSSSCG00000005063,ENSSSCG00000030294,ENSSSCG00000003606,ENSSSCG00000029294,ENSSSCG00000015450,ENSSSCG00000015101,ENSSSCG00000002814,ENSSSCG00000004540,ENSSSCG00000006316,ENSSSCG00000003557,ENSSSCG00000008647,ENSSSCG00000001474,ENSSSCG00000001749,ENSSSCG00000010056,ENSSSCG00000009704,ENSSSCG00000029830,ENSSSCG00000014412,ENSSSCG00000013320
GO:0002720	positive regulation of cytokine production involved in immune response	biological_process	0.094095	1	1	66	29	19424	ENSSSCG00000008648
GO:0000096	sulfur amino acid metabolic process	biological_process	0.094145	1	1	66	29	19424	ENSSSCG00000010056
GO:0032459	regulation of protein oligomerization	biological_process	0.094147	1	1	66	29	19424	ENSSSCG00000002498
GO:0002090	regulation of receptor internalization	biological_process	0.094179	1	1	66	29	19424	ENSSSCG00000000361
GO:0007435	salivary gland morphogenesis	biological_process	0.09433	1	1	66	29	19424	ENSSSCG00000013320
GO:0009986	cell surface	cellular_component	0.094527	1	4	66	508	19424	ENSSSCG00000007226,ENSSSCG00000015453,ENSSSCG00000004990,ENSSSCG00000000361
GO:0002376	immune system process	biological_process	0.094969	1	9	66	1614	19424	ENSSSCG00000000765,ENSSSCG00000010141,ENSSSCG00000011730,ENSSSCG00000014422,ENSSSCG00000009704,ENSSSCG00000010056,ENSSSCG00000002814,ENSSSCG00000007226,ENSSSCG00000008648
GO:0005773	vacuole	cellular_component	0.095454	1	3	66	320	19424	ENSSSCG00000014249,ENSSSCG00000000361,ENSSSCG00000016031
GO:0061564	axon development	biological_process	0.095671	1	3	66	320	19424	ENSSSCG00000001382,ENSSSCG00000014412,ENSSSCG00000013320
GO:0050670	regulation of lymphocyte proliferation	biological_process	0.096625	1	2	66	154	19424	ENSSSCG00000011730,ENSSSCG00000010141
GO:0022409	positive regulation of cell-cell adhesion	biological_process	0.096688	1	2	66	154	19424	ENSSSCG00000010141,ENSSSCG00000011730
GO:0048545	response to steroid hormone	biological_process	0.096706	1	2	66	154	19424	ENSSSCG00000001474,ENSSSCG00000009704
GO:0045071	negative regulation of viral genome replication	biological_process	0.097119	1	1	66	30	19424	ENSSSCG00000008648
GO:1903429	regulation of cell maturation	biological_process	0.0972	1	1	66	30	19424	ENSSSCG00000016489
GO:0016417	S-acyltransferase activity	molecular_function	0.097203	1	1	66	30	19424	ENSSSCG00000000031
GO:0002369	T cell cytokine production	biological_process	0.097219	1	1	66	30	19424	ENSSSCG00000008648
GO:0002833	positive regulation of response to biotic stimulus	biological_process	0.097282	1	1	66	30	19424	ENSSSCG00000011730
GO:0035196	production of miRNAs involved in gene silencing by miRNA	biological_process	0.097321	1	1	66	30	19424	ENSSSCG00000007895
GO:0033059	cellular pigmentation	biological_process	0.097344	1	1	66	30	19424	ENSSSCG00000000361
GO:0043551	regulation of phosphatidylinositol 3-kinase activity	biological_process	0.097409	1	1	66	30	19424	ENSSSCG00000029094
GO:0045944	positive regulation of transcription from RNA polymerase II promoter	biological_process	0.097676	1	6	66	935	19424	ENSSSCG00000001749,ENSSSCG00000009704,ENSSSCG00000001474,ENSSSCG00000014412,ENSSSCG00000013320,ENSSSCG00000004540
GO:0032944	regulation of mononuclear cell proliferation	biological_process	0.097681	1	2	66	155	19424	ENSSSCG00000010141,ENSSSCG00000011730
GO:0002449	lymphocyte mediated immunity	biological_process	0.09978	1	2	66	157	19424	ENSSSCG00000008648,ENSSSCG00000011730
GO:0031325	positive regulation of cellular metabolic process	biological_process	0.099883	1	12	66	2362	19424	ENSSSCG00000002498,ENSSSCG00000001474,ENSSSCG00000004540,ENSSSCG00000005456,ENSSSCG00000014412,ENSSSCG00000000361,ENSSSCG00000029094,ENSSSCG00000008646,ENSSSCG00000013320,ENSSSCG00000009704,ENSSSCG00000001749,ENSSSCG00000011730
GO:0021522	spinal cord motor neuron differentiation	biological_process	0.10017	1	1	66	31	19424	ENSSSCG00000013320
GO:0042092	type 2 immune response	biological_process	0.10029	1	1	66	31	19424	ENSSSCG00000008648
GO:0009306	protein secretion	biological_process	0.1003	1	3	66	327	19424	ENSSSCG00000001749,ENSSSCG00000008648,ENSSSCG00000000765
GO:0048048	embryonic eye morphogenesis	biological_process	0.10035	1	1	66	31	19424	ENSSSCG00000013320
GO:0007031	peroxisome organization	biological_process	0.10036	1	1	66	31	19424	ENSSSCG00000029094
GO:0030219	megakaryocyte differentiation	biological_process	0.10037	1	1	66	31	19424	ENSSSCG00000009704
GO:0031050	dsRNA fragmentation	biological_process	0.10039	1	1	66	31	19424	ENSSSCG00000007895
GO:0070918	production of small RNA involved in gene silencing by RNA	biological_process	0.10039	1	1	66	31	19424	ENSSSCG00000007895
GO:0007431	salivary gland development	biological_process	0.1005	1	1	66	31	19424	ENSSSCG00000013320
GO:0071804	cellular potassium ion transport	biological_process	0.10099	1	2	66	158	19424	ENSSSCG00000000361,ENSSSCG00000011761
GO:0071805	potassium ion transmembrane transport	biological_process	0.10099	1	2	66	158	19424	ENSSSCG00000000361,ENSSSCG00000011761
GO:0010605	negative regulation of macromolecule metabolic process	biological_process	0.10179	1	10	66	1878	19424	ENSSSCG00000009704,ENSSSCG00000014422,ENSSSCG00000013320,ENSSSCG00000007895,ENSSSCG00000006316,ENSSSCG00000003606,ENSSSCG00000016489,ENSSSCG00000002814,ENSSSCG00000029294,ENSSSCG00000007702
GO:0001228	transcriptional activator activity, RNA polymerase II transcription regulatory region sequence-specific binding	molecular_function	0.10213	1	3	66	330	19424	ENSSSCG00000001474,ENSSSCG00000013320,ENSSSCG00000004540
GO:0031492	nucleosomal DNA binding	molecular_function	0.10285	1	1	66	32	19424	ENSSSCG00000011591
GO:0070663	regulation of leukocyte proliferation	biological_process	0.103	1	2	66	160	19424	ENSSSCG00000010141,ENSSSCG00000011730
GO:0001709	cell fate determination	biological_process	0.10311	1	1	66	32	19424	ENSSSCG00000013320
GO:0050789	regulation of biological process	biological_process	0.10315	1	40	66	10121	19424	ENSSSCG00000008648,ENSSSCG00000005456,ENSSSCG00000015020,ENSSSCG00000015453,ENSSSCG00000015469,ENSSSCG00000001474,ENSSSCG00000011730,ENSSSCG00000001749,ENSSSCG00000010056,ENSSSCG00000009704,ENSSSCG00000013320,ENSSSCG00000000361,ENSSSCG00000000765,ENSSSCG00000029094,ENSSSCG00000007895,ENSSSCG00000010141,ENSSSCG00000003606,ENSSSCG00000005063,ENSSSCG00000030294,ENSSSCG00000004540,ENSSSCG00000002814,…
GO:0002832	negative regulation of response to biotic stimulus	biological_process	0.10331	1	1	66	32	19424	ENSSSCG00000014422
GO:0050918	positive chemotaxis	biological_process	0.10332	1	1	66	32	19424	ENSSSCG00000009704
GO:0042491	auditory receptor cell differentiation	biological_process	0.10335	1	1	66	32	19424	ENSSSCG00000014412
GO:0000381	regulation of alternative mRNA splicing, via spliceosome	biological_process	0.10338	1	1	66	32	19424	ENSSSCG00000007917
GO:0000795	synaptonemal complex	cellular_component	0.10344	1	1	66	32	19424	ENSSSCG00000007702
GO:0007528	neuromuscular junction development	biological_process	0.1035	1	1	66	32	19424	ENSSSCG00000005456
GO:0072665	protein localization to vacuole	biological_process	0.10353	1	1	66	32	19424	ENSSSCG00000029094
GO:0051653	spindle localization	biological_process	0.10357	1	1	66	32	19424	ENSSSCG00000013320
GO:0044390	ubiquitin-like protein conjugating enzyme binding	molecular_function	0.10359	1	1	66	32	19424	ENSSSCG00000008646
GO:0002440	production of molecular mediator of immune response	biological_process	0.10399	1	2	66	161	19424	ENSSSCG00000014422,ENSSSCG00000008648
GO:0008199	ferric iron binding	molecular_function	0.1058	1	1	66	33	19424	ENSSSCG00000027041
GO:0048665	neuron fate specification	biological_process	0.10605	1	1	66	33	19424	ENSSSCG00000013320
GO:0021983	pituitary gland development	biological_process	0.10628	1	1	66	33	19424	ENSSSCG00000013320
GO:0004190	aspartic-type endopeptidase activity	molecular_function	0.1063	1	1	66	33	19424	ENSSSCG00000013095
GO:0070206	protein trimerization	biological_process	0.1064	1	1	66	33	19424	ENSSSCG00000002498
GO:0014812	muscle cell migration	biological_process	0.10643	1	1	66	33	19424	ENSSSCG00000001382
GO:0001754	eye photoreceptor cell differentiation	biological_process	0.10645	1	1	66	33	19424	ENSSSCG00000013320
GO:0031076	embryonic camera-type eye development	biological_process	0.1065	1	1	66	33	19424	ENSSSCG00000013320
GO:0007131	reciprocal meiotic recombination	biological_process	0.10652	1	1	66	33	19424	ENSSSCG00000007502
GO:0035825	reciprocal DNA recombination	biological_process	0.10652	1	1	66	33	19424	ENSSSCG00000007502
GO:0048260	positive regulation of receptor-mediated endocytosis	biological_process	0.10655	1	1	66	33	19424	ENSSSCG00000000361
GO:2001234	negative regulation of apoptotic signaling pathway	biological_process	0.10734	1	2	66	164	19424	ENSSSCG00000004623,ENSSSCG00000009704
GO:0048471	perinuclear region of cytoplasm	cellular_component	0.10885	1	3	66	339	19424	ENSSSCG00000009704,ENSSSCG00000014422,ENSSSCG00000006316
GO:0006749	glutathione metabolic process	biological_process	0.1093	1	1	66	34	19424	ENSSSCG00000010056
GO:0070001	aspartic-type peptidase activity	molecular_function	0.10933	1	1	66	34	19424	ENSSSCG00000013095
GO:0043388	positive regulation of DNA binding	biological_process	0.10938	1	1	66	34	19424	ENSSSCG00000009704
GO:0005788	endoplasmic reticulum lumen	cellular_component	0.10945	1	1	66	34	19424	ENSSSCG00000015453
GO:0002460	adaptive immune response based on somatic recombination of immune receptors built from immunoglobulin superfamily domains	biological_process	0.1095	1	2	66	166	19424	ENSSSCG00000011730,ENSSSCG00000008648
GO:0046847	filopodium assembly	biological_process	0.10971	1	1	66	34	19424	ENSSSCG00000003271
GO:0051301	cell division	biological_process	0.11009	1	3	66	341	19424	ENSSSCG00000029094,ENSSSCG00000016489,ENSSSCG00000013320
GO:0048285	organelle fission	biological_process	0.11016	1	3	66	341	19424	ENSSSCG00000007502,ENSSSCG00000006316,ENSSSCG00000016489
GO:0071824	protein-DNA complex subunit organization	biological_process	0.11042	1	2	66	167	19424	ENSSSCG00000011591,ENSSSCG00000009704
GO:0042110	T cell activation	biological_process	0.11206	1	3	66	344	19424	ENSSSCG00000010141,ENSSSCG00000008648,ENSSSCG00000011730
GO:0070489	T cell aggregation	biological_process	0.11206	1	3	66	344	19424	ENSSSCG00000010141,ENSSSCG00000011730,ENSSSCG00000008648
GO:0009988	cell-cell recognition	biological_process	0.11234	1	1	66	35	19424	ENSSSCG00000010141
GO:0001541	ovarian follicle development	biological_process	0.11247	1	1	66	35	19424	ENSSSCG00000007502
GO:0071593	lymphocyte aggregation	biological_process	0.11278	1	3	66	345	19424	ENSSSCG00000010141,ENSSSCG00000011730,ENSSSCG00000008648
GO:0048869	cellular developmental process	biological_process	0.11329	1	14	66	2924	19424	ENSSSCG00000002814,ENSSSCG00000004540,ENSSSCG00000016489,ENSSSCG00000015101,ENSSSCG00000008648,ENSSSCG00000013320,ENSSSCG00000000361,ENSSSCG00000014412,ENSSSCG00000006316,ENSSSCG00000001382,ENSSSCG00000007502,ENSSSCG00000011591,ENSSSCG00000014422,ENSSSCG00000009704
GO:0042267	natural killer cell mediated cytotoxicity	biological_process	0.11553	1	1	66	36	19424	ENSSSCG00000011730
GO:0016776	phosphotransferase activity, phosphate group as acceptor	molecular_function	0.11556	1	1	66	36	19424	ENSSSCG00000008647
GO:0042461	photoreceptor cell development	biological_process	0.11556	1	1	66	36	19424	ENSSSCG00000013320
GO:2000179	positive regulation of neural precursor cell proliferation	biological_process	0.11557	1	1	66	36	19424	ENSSSCG00000013320
GO:0042398	cellular modified amino acid biosynthetic process	biological_process	0.1156	1	1	66	36	19424	ENSSSCG00000010056
GO:0022839	ion gated channel activity	molecular_function	0.11573	1	1	66	36	19424	ENSSSCG00000011761
GO:0030154	cell differentiation	biological_process	0.11586	1	13	66	2679	19424	ENSSSCG00000013320,ENSSSCG00000014412,ENSSSCG00000000361,ENSSSCG00000001382,ENSSSCG00000007502,ENSSSCG00000011591,ENSSSCG00000009704,ENSSSCG00000014422,ENSSSCG00000016489,ENSSSCG00000004540,ENSSSCG00000002814,ENSSSCG00000015101,ENSSSCG00000008648
GO:0071103	DNA conformation change	biological_process	0.11597	1	2	66	172	19424	ENSSSCG00000011591,ENSSSCG00000009704
GO:0010556	regulation of macromolecule biosynthetic process	biological_process	0.1164	1	14	66	2939	19424	ENSSSCG00000005063,ENSSSCG00000030294,ENSSSCG00000002814,ENSSSCG00000004540,ENSSSCG00000015101,ENSSSCG00000001474,ENSSSCG00000015450,ENSSSCG00000029294,ENSSSCG00000009704,ENSSSCG00000001749,ENSSSCG00000003557,ENSSSCG00000013320,ENSSSCG00000006316,ENSSSCG00000014412
GO:0070486	leukocyte aggregation	biological_process	0.11789	1	3	66	352	19424	ENSSSCG00000010141,ENSSSCG00000011730,ENSSSCG00000008648
GO:0030334	regulation of cell migration	biological_process	0.11804	1	4	66	551	19424	ENSSSCG00000011730,ENSSSCG00000004540,ENSSSCG00000002814,ENSSSCG00000013320
GO:0050829	defense response to Gram-negative bacterium	biological_process	0.11821	1	1	66	37	19424	ENSSSCG00000009704
GO:0009069	serine family amino acid metabolic process	biological_process	0.11833	1	1	66	37	19424	ENSSSCG00000010056
GO:0090092	regulation of transmembrane receptor protein serine/threonine kinase signaling pathway	biological_process	0.11836	1	2	66	174	19424	ENSSSCG00000001749,ENSSSCG00000004540
GO:0007566	embryo implantation	biological_process	0.11849	1	1	66	37	19424	ENSSSCG00000001382
GO:0002228	natural killer cell mediated immunity	biological_process	0.11856	1	1	66	37	19424	ENSSSCG00000011730
GO:0035315	hair cell differentiation	biological_process	0.11856	1	1	66	37	19424	ENSSSCG00000014412
GO:0031343	positive regulation of cell killing	biological_process	0.11857	1	1	66	37	19424	ENSSSCG00000011730
GO:0005125	cytokine activity	molecular_function	0.11978	1	2	66	176	19424	ENSSSCG00000011730,ENSSSCG00000001749
GO:0045321	leukocyte activation	biological_process	0.12003	1	4	66	555	19424	ENSSSCG00000008648,ENSSSCG00000011730,ENSSSCG00000002814,ENSSSCG00000010141
GO:0006898	receptor-mediated endocytosis	biological_process	0.12081	1	2	66	176	19424	ENSSSCG00000016031,ENSSSCG00000000361
GO:0060560	developmental growth involved in morphogenesis	biological_process	0.12084	1	2	66	176	19424	ENSSSCG00000001382,ENSSSCG00000014412
GO:1902041	regulation of extrinsic apoptotic signaling pathway via death domain receptors	biological_process	0.12155	1	1	66	38	19424	ENSSSCG00000009704
GO:0001556	oocyte maturation	biological_process	0.12156	1	1	66	38	19424	ENSSSCG00000016489
GO:2000243	positive regulation of reproductive process	biological_process	0.12157	1	1	66	38	19424	ENSSSCG00000010141
GO:0098586	cellular response to virus	biological_process	0.12161	1	1	66	38	19424	ENSSSCG00000011730
GO:0035924	cellular response to vascular endothelial growth factor stimulus	biological_process	0.12167	1	1	66	38	19424	ENSSSCG00000000361
GO:0030166	proteoglycan biosynthetic process	biological_process	0.12172	1	1	66	38	19424	ENSSSCG00000009503
GO:0043550	regulation of lipid kinase activity	biological_process	0.12177	1	1	66	38	19424	ENSSSCG00000029094
GO:0048066	developmental pigmentation	biological_process	0.12177	1	1	66	38	19424	ENSSSCG00000000361
GO:0002064	epithelial cell development	biological_process	0.12188	1	2	66	177	19424	ENSSSCG00000004540,ENSSSCG00000013320
GO:0098813	nuclear chromosome segregation	biological_process	0.12189	1	2	66	177	19424	ENSSSCG00000007502,ENSSSCG00000006316
GO:1901605	alpha-amino acid metabolic process	biological_process	0.12291	1	2	66	178	19424	ENSSSCG00000000892,ENSSSCG00000010056
GO:0043583	ear development	biological_process	0.12395	1	2	66	179	19424	ENSSSCG00000001382,ENSSSCG00000014412
GO:0007548	sex differentiation	biological_process	0.12405	1	2	66	179	19424	ENSSSCG00000007502,ENSSSCG00000009704
GO:0015036	disulfide oxidoreductase activity	molecular_function	0.12427	1	1	66	39	19424	ENSSSCG00000015453
GO:0016860	intramolecular oxidoreductase activity	molecular_function	0.12446	1	1	66	39	19424	ENSSSCG00000015453
GO:0001910	regulation of leukocyte mediated cytotoxicity	biological_process	0.12458	1	1	66	39	19424	ENSSSCG00000011730
GO:0045646	regulation of erythrocyte differentiation	biological_process	0.12459	1	1	66	39	19424	ENSSSCG00000009704
GO:0032648	regulation of interferon-beta production	biological_process	0.1246	1	1	66	39	19424	ENSSSCG00000009704
GO:0060443	mammary gland morphogenesis	biological_process	0.12463	1	1	66	39	19424	ENSSSCG00000001382
GO:0006813	potassium ion transport	biological_process	0.12631	1	2	66	181	19424	ENSSSCG00000011761,ENSSSCG00000000361
GO:0043621	protein self-association	molecular_function	0.1275	1	1	66	40	19424	ENSSSCG00000008648
GO:0032608	interferon-beta production	biological_process	0.12757	1	1	66	40	19424	ENSSSCG00000009704
GO:0021545	cranial nerve development	biological_process	0.13029	1	1	66	41	19424	ENSSSCG00000014412
GO:0032481	positive regulation of type I interferon production	biological_process	0.13045	1	1	66	41	19424	ENSSSCG00000009704
GO:0046635	positive regulation of alpha-beta T cell activation	biological_process	0.13061	1	1	66	41	19424	ENSSSCG00000011730
GO:0004879	RNA polymerase II transcription factor activity, ligand-activated sequence-specific DNA binding	molecular_function	0.13068	1	1	66	41	19424	ENSSSCG00000001474
GO:0098531	transcription factor activity, direct ligand regulated sequence-specific DNA binding	molecular_function	0.13068	1	1	66	41	19424	ENSSSCG00000001474
GO:0035272	exocrine system development	biological_process	0.13068	1	1	66	41	19424	ENSSSCG00000013320
GO:0038083	peptidyl-tyrosine autophosphorylation	biological_process	0.13074	1	1	66	41	19424	ENSSSCG00000001382
GO:0004715	non-membrane spanning protein tyrosine kinase activity	molecular_function	0.13077	1	1	66	41	19424	ENSSSCG00000016489
GO:0006468	protein phosphorylation	biological_process	0.13167	1	8	66	1489	19424	ENSSSCG00000005456,ENSSSCG00000002498,ENSSSCG00000016489,ENSSSCG00000012773,ENSSSCG00000011730,ENSSSCG00000001382,ENSSSCG00000029094,ENSSSCG00000013320
GO:0051251	positive regulation of lymphocyte activation	biological_process	0.1331	1	2	66	187	19424	ENSSSCG00000010141,ENSSSCG00000011730
GO:0042531	positive regulation of tyrosine phosphorylation of STAT protein	biological_process	0.13329	1	1	66	42	19424	ENSSSCG00000011730
GO:0002067	glandular epithelial cell differentiation	biological_process	0.13342	1	1	66	42	19424	ENSSSCG00000013320
GO:0021532	neural tube patterning	biological_process	0.13352	1	1	66	42	19424	ENSSSCG00000013320
GO:0032392	DNA geometric change	biological_process	0.13366	1	1	66	42	19424	ENSSSCG00000009704
GO:0007159	leukocyte cell-cell adhesion	biological_process	0.13449	1	3	66	374	19424	ENSSSCG00000011730,ENSSSCG00000008648,ENSSSCG00000010141
GO:0032963	collagen metabolic process	biological_process	0.1364	1	1	66	43	19424	ENSSSCG00000017300
GO:0050794	regulation of cellular process	biological_process	0.13642	1	38	66	9729	19424	ENSSSCG00000016489,ENSSSCG00000012773,ENSSSCG00000029294,ENSSSCG00000002498,ENSSSCG00000003557,ENSSSCG00000008646,ENSSSCG00000014422,ENSSSCG00000016031,ENSSSCG00000007702,ENSSSCG00000017300,ENSSSCG00000007917,ENSSSCG00000014412,ENSSSCG00000004623,ENSSSCG00000004540,ENSSSCG00000002814,ENSSSCG00000006059,ENSSSCG00000015450,ENSSSCG00000015101,ENSSSCG00000030294,ENSSSCG00000005063,ENSSSCG00000003606,…
GO:0034121	regulation of toll-like receptor signaling pathway	biological_process	0.13643	1	1	66	43	19424	ENSSSCG00000008648
GO:0000380	alternative mRNA splicing, via spliceosome	biological_process	0.13644	1	1	66	43	19424	ENSSSCG00000007917
GO:2000145	regulation of cell motility	biological_process	0.13693	1	4	66	583	19424	ENSSSCG00000002814,ENSSSCG00000004540,ENSSSCG00000013320,ENSSSCG00000011730
GO:0019058	viral life cycle	biological_process	0.1377	1	2	66	191	19424	ENSSSCG00000008648,ENSSSCG00000007702
GO:0043066	negative regulation of apoptotic process	biological_process	0.13842	1	4	66	586	19424	ENSSSCG00000009704,ENSSSCG00000004623,ENSSSCG00000006316,ENSSSCG00000002498
GO:0021517	ventral spinal cord development	biological_process	0.13916	1	1	66	44	19424	ENSSSCG00000013320
GO:1901222	regulation of NIK/NF-kappaB signaling	biological_process	0.13934	1	1	66	44	19424	ENSSSCG00000002814
GO:0044259	multicellular organismal macromolecule metabolic process	biological_process	0.13936	1	1	66	44	19424	ENSSSCG00000017300
GO:0031902	late endosome membrane	cellular_component	0.13942	1	1	66	44	19424	ENSSSCG00000000361
GO:0032663	regulation of interleukin-2 production	biological_process	0.13943	1	1	66	44	19424	ENSSSCG00000001749
GO:1901379	regulation of potassium ion transmembrane transport	biological_process	0.13943	1	1	66	44	19424	ENSSSCG00000000361
GO:0031326	regulation of cellular biosynthetic process	biological_process	0.13954	1	14	66	3030	19424	ENSSSCG00000002814,ENSSSCG00000004540,ENSSSCG00000029294,ENSSSCG00000001474,ENSSSCG00000015450,ENSSSCG00000015101,ENSSSCG00000005063,ENSSSCG00000030294,ENSSSCG00000003557,ENSSSCG00000013320,ENSSSCG00000006316,ENSSSCG00000014412,ENSSSCG00000001749,ENSSSCG00000009704
GO:0007405	neuroblast proliferation	biological_process	0.13955	1	1	66	44	19424	ENSSSCG00000013320
GO:0016053	organic acid biosynthetic process	biological_process	0.14006	1	2	66	193	19424	ENSSSCG00000000031,ENSSSCG00000010056
GO:0046394	carboxylic acid biosynthetic process	biological_process	0.14006	1	2	66	193	19424	ENSSSCG00000000031,ENSSSCG00000010056
GO:0048522	positive regulation of cellular process	biological_process	0.14014	1	17	66	3823	19424	ENSSSCG00000005456,ENSSSCG00000008648,ENSSSCG00000001474,ENSSSCG00000007702,ENSSSCG00000016031,ENSSSCG00000009704,ENSSSCG00000001749,ENSSSCG00000011730,ENSSSCG00000000765,ENSSSCG00000029094,ENSSSCG00000010141,ENSSSCG00000000361,ENSSSCG00000014412,ENSSSCG00000013320,ENSSSCG00000002498,ENSSSCG00000004540,ENSSSCG00000008646
GO:0016197	endosomal transport	biological_process	0.14031	1	2	66	193	19424	ENSSSCG00000000361,ENSSSCG00000029094
GO:0000278	mitotic cell cycle	biological_process	0.14066	1	4	66	589	19424	ENSSSCG00000015020,ENSSSCG00000003271,ENSSSCG00000013320,ENSSSCG00000016489
GO:0016747	transferase activity, transferring acyl groups other than amino-acyl groups	molecular_function	0.14233	1	2	66	195	19424	ENSSSCG00000000031,ENSSSCG00000021482
GO:0003684	damaged DNA binding	molecular_function	0.14244	1	1	66	45	19424	ENSSSCG00000009704
GO:0044249	cellular biosynthetic process	biological_process	0.14359	1	20	66	4652	19424	ENSSSCG00000009503,ENSSSCG00000001474,ENSSSCG00000008647,ENSSSCG00000013320,ENSSSCG00000014412,ENSSSCG00000029830,ENSSSCG00000009704,ENSSSCG00000010056,ENSSSCG00000001749,ENSSSCG00000002814,ENSSSCG00000004540,ENSSSCG00000015101,ENSSSCG00000000031,ENSSSCG00000015450,ENSSSCG00000029294,ENSSSCG00000003606,ENSSSCG00000030294,ENSSSCG00000005063,ENSSSCG00000003557,ENSSSCG00000006316
GO:0044454	nuclear chromosome part	cellular_component	0.14394	1	3	66	386	19424	ENSSSCG00000009704,ENSSSCG00000013320,ENSSSCG00000007702
GO:0009725	response to hormone	biological_process	0.14488	1	3	66	387	19424	ENSSSCG00000009704,ENSSSCG00000021963,ENSSSCG00000001474
GO:0000413	protein peptidyl-prolyl isomerization	biological_process	0.145	1	1	66	46	19424	ENSSSCG00000007702
GO:0003755	peptidyl-prolyl cis-trans isomerase activity	molecular_function	0.145	1	1	66	46	19424	ENSSSCG00000007702
GO:2000737	negative regulation of stem cell differentiation	biological_process	0.14525	1	1	66	46	19424	ENSSSCG00000011591
GO:0042562	hormone binding	molecular_function	0.14528	1	1	66	46	19424	ENSSSCG00000016031
GO:0030512	negative regulation of transforming growth factor beta receptor signaling pathway	biological_process	0.14532	1	1	66	46	19424	ENSSSCG00000004540
GO:0060968	regulation of gene silencing	biological_process	0.14542	1	1	66	46	19424	ENSSSCG00000006316
GO:0034109	homotypic cell-cell adhesion	biological_process	0.14547	1	3	66	388	19424	ENSSSCG00000010141,ENSSSCG00000008648,ENSSSCG00000011730
GO:0010467	gene expression	biological_process	0.14561	1	19	66	4389	19424	ENSSSCG00000007702,ENSSSCG00000001474,ENSSSCG00000009704,ENSSSCG00000001749,ENSSSCG00000029830,ENSSSCG00000014412,ENSSSCG00000007895,ENSSSCG00000007917,ENSSSCG00000013320,ENSSSCG00000003606,ENSSSCG00000005063,ENSSSCG00000030294,ENSSSCG00000015101,ENSSSCG00000015450,ENSSSCG00000004540,ENSSSCG00000002814,ENSSSCG00000011591,ENSSSCG00000006316,ENSSSCG00000003557
GO:0000976	transcription regulatory region sequence-specific DNA binding	molecular_function	0.1458	1	4	66	598	19424	ENSSSCG00000009704,ENSSSCG00000001474,ENSSSCG00000013320,ENSSSCG00000004540
GO:0043069	negative regulation of programmed cell death	biological_process	0.14648	1	4	66	599	19424	ENSSSCG00000004623,ENSSSCG00000009704,ENSSSCG00000006316,ENSSSCG00000002498
GO:0009889	regulation of biosynthetic process	biological_process	0.14772	1	14	66	3060	19424	ENSSSCG00000009704,ENSSSCG00000001749,ENSSSCG00000013320,ENSSSCG00000003557,ENSSSCG00000006316,ENSSSCG00000014412,ENSSSCG00000030294,ENSSSCG00000005063,ENSSSCG00000004540,ENSSSCG00000002814,ENSSSCG00000015101,ENSSSCG00000015450,ENSSSCG00000001474,ENSSSCG00000029294
GO:0016859	cis-trans isomerase activity	molecular_function	0.14793	1	1	66	47	19424	ENSSSCG00000007702
GO:0001938	positive regulation of endothelial cell proliferation	biological_process	0.14797	1	1	66	47	19424	ENSSSCG00000009704
GO:0046530	photoreceptor cell differentiation	biological_process	0.14816	1	1	66	47	19424	ENSSSCG00000013320
GO:1903845	negative regulation of cellular response to transforming growth factor beta stimulus	biological_process	0.14822	1	1	66	47	19424	ENSSSCG00000004540
GO:0071359	cellular response to dsRNA	biological_process	0.14825	1	1	66	47	19424	ENSSSCG00000007895
GO:0017158	regulation of calcium ion-dependent exocytosis	biological_process	0.14825	1	1	66	47	19424	ENSSSCG00000010141
GO:0005643	nuclear pore	cellular_component	0.14838	1	1	66	47	19424	ENSSSCG00000029094
GO:0016310	phosphorylation	biological_process	0.1493	1	9	66	1783	19424	ENSSSCG00000013320,ENSSSCG00000029094,ENSSSCG00000001382,ENSSSCG00000011730,ENSSSCG00000016489,ENSSSCG00000012773,ENSSSCG00000002498,ENSSSCG00000005456,ENSSSCG00000008647
GO:0006790	sulfur compound metabolic process	biological_process	0.14943	1	2	66	201	19424	ENSSSCG00000009503,ENSSSCG00000010056
GO:0000981	RNA polymerase II transcription factor activity, sequence-specific DNA binding	molecular_function	0.15006	1	4	66	605	19424	ENSSSCG00000015101,ENSSSCG00000001474,ENSSSCG00000004540,ENSSSCG00000013320
GO:0021515	cell differentiation in spinal cord	biological_process	0.15071	1	1	66	48	19424	ENSSSCG00000013320
GO:0044767	single-organism developmental process	biological_process	0.15092	1	18	66	4135	19424	ENSSSCG00000007502,ENSSSCG00000000361,ENSSSCG00000014412,ENSSSCG00000007917,ENSSSCG00000013320,ENSSSCG00000001749,ENSSSCG00000009704,ENSSSCG00000016031,ENSSSCG00000008648,ENSSSCG00000001382,ENSSSCG00000006316,ENSSSCG00000014422,ENSSSCG00000011591,ENSSSCG00000015101,ENSSSCG00000002814,ENSSSCG00000004540,ENSSSCG00000016489,ENSSSCG00000005063
GO:0021879	forebrain neuron differentiation	biological_process	0.15094	1	1	66	48	19424	ENSSSCG00000013320
GO:0019220	regulation of phosphate metabolic process	biological_process	0.15096	1	7	66	1298	19424	ENSSSCG00000011730,ENSSSCG00000005456,ENSSSCG00000003606,ENSSSCG00000002498,ENSSSCG00000029094,ENSSSCG00000013320,ENSSSCG00000016489
GO:0051881	regulation of mitochondrial membrane potential	biological_process	0.151	1	1	66	48	19424	ENSSSCG00000002498
GO:0019205	nucleobase-containing compound kinase activity	molecular_function	0.15101	1	1	66	48	19424	ENSSSCG00000008647
GO:0009064	glutamine family amino acid metabolic process	biological_process	0.15108	1	1	66	48	19424	ENSSSCG00000000892
GO:0002066	columnar/cuboidal epithelial cell development	biological_process	0.15114	1	1	66	48	19424	ENSSSCG00000013320
GO:0002011	morphogenesis of an epithelial sheet	biological_process	0.15117	1	1	66	48	19424	ENSSSCG00000001382
GO:1903725	regulation of phospholipid metabolic process	biological_process	0.15128	1	1	66	48	19424	ENSSSCG00000029094
GO:0004714	transmembrane receptor protein tyrosine kinase activity	molecular_function	0.1514	1	1	66	48	19424	ENSSSCG00000001382
GO:0009892	negative regulation of metabolic process	biological_process	0.15191	1	10	66	2042	19424	ENSSSCG00000014422,ENSSSCG00000009704,ENSSSCG00000006316,ENSSSCG00000007895,ENSSSCG00000013320,ENSSSCG00000003606,ENSSSCG00000007702,ENSSSCG00000029294,ENSSSCG00000002814,ENSSSCG00000016489
GO:0002684	positive regulation of immune system process	biological_process	0.15222	1	4	66	608	19424	ENSSSCG00000009704,ENSSSCG00000008648,ENSSSCG00000011730,ENSSSCG00000010141
GO:0051174	regulation of phosphorus metabolic process	biological_process	0.15266	1	7	66	1302	19424	ENSSSCG00000029094,ENSSSCG00000002498,ENSSSCG00000013320,ENSSSCG00000016489,ENSSSCG00000011730,ENSSSCG00000005456,ENSSSCG00000003606
GO:0031491	nucleosome binding	molecular_function	0.15356	1	1	66	49	19424	ENSSSCG00000011591
GO:0032677	regulation of interleukin-8 production	biological_process	0.15375	1	1	66	49	19424	ENSSSCG00000001749
GO:0005811	lipid particle	cellular_component	0.15396	1	1	66	49	19424	ENSSSCG00000008648
GO:2000648	positive regulation of stem cell proliferation	biological_process	0.154	1	1	66	49	19424	ENSSSCG00000013320
GO:0006357	regulation of transcription from RNA polymerase II promoter	biological_process	0.15434	1	8	66	1550	19424	ENSSSCG00000006316,ENSSSCG00000014412,ENSSSCG00000013320,ENSSSCG00000001749,ENSSSCG00000009704,ENSSSCG00000001474,ENSSSCG00000015101,ENSSSCG00000004540
GO:0002443	leukocyte mediated immunity	biological_process	0.15518	1	2	66	206	19424	ENSSSCG00000008648,ENSSSCG00000011730
GO:0034702	ion channel complex	cellular_component	0.15561	1	2	66	206	19424	ENSSSCG00000011761,ENSSSCG00000003271
GO:0016740	transferase activity	molecular_function	0.15659	1	10	66	2054	19424	ENSSSCG00000001382,ENSSSCG00000008646,ENSSSCG00000029094,ENSSSCG00000021482,ENSSSCG00000009503,ENSSSCG00000012773,ENSSSCG00000016489,ENSSSCG00000000031,ENSSSCG00000008647,ENSSSCG00000005456
GO:0005844	polysome	cellular_component	0.15664	1	1	66	50	19424	ENSSSCG00000029830
GO:0042509	regulation of tyrosine phosphorylation of STAT protein	biological_process	0.15667	1	1	66	50	19424	ENSSSCG00000011730
GO:0051445	regulation of meiotic cell cycle	biological_process	0.15676	1	1	66	50	19424	ENSSSCG00000016489
GO:0048599	oocyte development	biological_process	0.15685	1	1	66	50	19424	ENSSSCG00000016489
GO:0050885	neuromuscular process controlling balance	biological_process	0.15686	1	1	66	50	19424	ENSSSCG00000014412
GO:0043367	CD4-positive, alpha-beta T cell differentiation	biological_process	0.15687	1	1	66	50	19424	ENSSSCG00000008648
GO:0032623	interleukin-2 production	biological_process	0.15689	1	1	66	50	19424	ENSSSCG00000001749
GO:0038034	signal transduction in absence of ligand	biological_process	0.15692	1	1	66	50	19424	ENSSSCG00000004623
GO:0097192	extrinsic apoptotic signaling pathway in absence of ligand	biological_process	0.15692	1	1	66	50	19424	ENSSSCG00000004623
GO:0034502	protein localization to chromosome	biological_process	0.15697	1	1	66	50	19424	ENSSSCG00000007502
GO:0030276	clathrin binding	molecular_function	0.15719	1	1	66	50	19424	ENSSSCG00000006059
GO:1901565	organonitrogen compound catabolic process	biological_process	0.15769	1	2	66	208	19424	ENSSSCG00000000892,ENSSSCG00000010056
GO:0006826	iron ion transport	biological_process	0.15921	1	1	66	51	19424	ENSSSCG00000027041
GO:0032729	positive regulation of interferon-gamma production	biological_process	0.15951	1	1	66	51	19424	ENSSSCG00000011730
GO:0030858	positive regulation of epithelial cell differentiation	biological_process	0.15966	1	1	66	51	19424	ENSSSCG00000013320
GO:0038061	NIK/NF-kappaB signaling	biological_process	0.15967	1	1	66	51	19424	ENSSSCG00000002814
GO:0048812	neuron projection morphogenesis	biological_process	0.15971	1	3	66	405	19424	ENSSSCG00000013320,ENSSSCG00000014412,ENSSSCG00000001382
GO:0046651	lymphocyte proliferation	biological_process	0.15989	1	2	66	210	19424	ENSSSCG00000011730,ENSSSCG00000010141
GO:0016032	viral process	biological_process	0.16005	1	2	66	210	19424	ENSSSCG00000008648,ENSSSCG00000007702
GO:0002696	positive regulation of leukocyte activation	biological_process	0.16007	1	2	66	210	19424	ENSSSCG00000010141,ENSSSCG00000011730
GO:0032940	secretion by cell	biological_process	0.16073	1	4	66	621	19424	ENSSSCG00000000765,ENSSSCG00000010141,ENSSSCG00000001749,ENSSSCG00000008648
GO:0045165	cell fate commitment	biological_process	0.16102	1	2	66	211	19424	ENSSSCG00000013320,ENSSSCG00000004540
GO:0032943	mononuclear cell proliferation	biological_process	0.16108	1	2	66	211	19424	ENSSSCG00000010141,ENSSSCG00000011730
GO:0002250	adaptive immune response	biological_process	0.16109	1	2	66	211	19424	ENSSSCG00000008648,ENSSSCG00000011730
GO:0021700	developmental maturation	biological_process	0.1612	1	2	66	211	19424	ENSSSCG00000000361,ENSSSCG00000016489
GO:0046427	positive regulation of JAK-STAT cascade	biological_process	0.16237	1	1	66	52	19424	ENSSSCG00000011730
GO:1901576	organic substance biosynthetic process	biological_process	0.16237	1	20	66	4731	19424	ENSSSCG00000008647,ENSSSCG00000009503,ENSSSCG00000001474,ENSSSCG00000029830,ENSSSCG00000001749,ENSSSCG00000010056,ENSSSCG00000009704,ENSSSCG00000013320,ENSSSCG00000014412,ENSSSCG00000005063,ENSSSCG00000030294,ENSSSCG00000003606,ENSSSCG00000004540,ENSSSCG00000002814,ENSSSCG00000015450,ENSSSCG00000029294,ENSSSCG00000015101,ENSSSCG00000000031,ENSSSCG00000003557,ENSSSCG00000006316
GO:0009994	oocyte differentiation	biological_process	0.1626	1	1	66	52	19424	ENSSSCG00000016489
GO:0022602	ovulation cycle process	biological_process	0.16262	1	1	66	52	19424	ENSSSCG00000007502
GO:0032502	developmental process	biological_process	0.1628	1	18	66	4182	19424	ENSSSCG00000016031,ENSSSCG00000008648,ENSSSCG00000013320,ENSSSCG00000007502,ENSSSCG00000000361,ENSSSCG00000014412,ENSSSCG00000007917,ENSSSCG00000001749,ENSSSCG00000009704,ENSSSCG00000002814,ENSSSCG00000004540,ENSSSCG00000016489,ENSSSCG00000015101,ENSSSCG00000005063,ENSSSCG00000006316,ENSSSCG00000001382,ENSSSCG00000011591,ENSSSCG00000014422
GO:0060429	epithelium development	biological_process	0.16303	1	5	66	851	19424	ENSSSCG00000004540,ENSSSCG00000013320,ENSSSCG00000014412,ENSSSCG00000001382,ENSSSCG00000014422
GO:0048858	cell projection morphogenesis	biological_process	0.16317	1	4	66	624	19424	ENSSSCG00000013320,ENSSSCG00000004540,ENSSSCG00000001382,ENSSSCG00000014412
GO:2000112	regulation of cellular macromolecule biosynthetic process	biological_process	0.16415	1	13	66	2854	19424	ENSSSCG00000030294,ENSSSCG00000005063,ENSSSCG00000002814,ENSSSCG00000004540,ENSSSCG00000001474,ENSSSCG00000015450,ENSSSCG00000015101,ENSSSCG00000001749,ENSSSCG00000009704,ENSSSCG00000003557,ENSSSCG00000013320,ENSSSCG00000014412,ENSSSCG00000006316
GO:0000228	nuclear chromosome	cellular_component	0.16415	1	3	66	411	19424	ENSSSCG00000009704,ENSSSCG00000013320,ENSSSCG00000007702
GO:0050863	regulation of T cell activation	biological_process	0.16483	1	2	66	214	19424	ENSSSCG00000011730,ENSSSCG00000010141
GO:0007422	peripheral nervous system development	biological_process	0.16542	1	1	66	53	19424	ENSSSCG00000004540
GO:0030175	filopodium	cellular_component	0.16561	1	1	66	53	19424	ENSSSCG00000003271
GO:0005789	endoplasmic reticulum membrane	cellular_component	0.16574	1	3	66	413	19424	ENSSSCG00000003271,ENSSSCG00000014422,ENSSSCG00000008648
GO:0030001	metal ion transport	biological_process	0.1666	1	4	66	630	19424	ENSSSCG00000027041,ENSSSCG00000016031,ENSSSCG00000000361,ENSSSCG00000011761
GO:0043566	structure-specific DNA binding	molecular_function	0.16719	1	2	66	216	19424	ENSSSCG00000009704,ENSSSCG00000011591
GO:0050867	positive regulation of cell activation	biological_process	0.16727	1	2	66	216	19424	ENSSSCG00000011730,ENSSSCG00000010141
GO:0003674	molecular_function	molecular_function	0.16755	1	57	66	15725	19424	ENSSSCG00000003314,ENSSSCG00000004623,ENSSSCG00000027041,ENSSSCG00000015544,ENSSSCG00000003307,ENSSSCG00000014412,ENSSSCG00000007502,ENSSSCG00000007917,ENSSSCG00000003271,ENSSSCG00000017300,ENSSSCG00000016031,ENSSSCG00000021963,ENSSSCG00000007702,ENSSSCG00000014422,ENSSSCG00000003557,ENSSSCG00000008646,ENSSSCG00000003303,ENSSSCG00000012773,ENSSSCG00000016489,ENSSSCG00000000892,ENSSSCG00000000031,…
GO:0007260	tyrosine phosphorylation of STAT protein	biological_process	0.16809	1	1	66	54	19424	ENSSSCG00000011730
GO:0032637	interleukin-8 production	biological_process	0.1681	1	1	66	54	19424	ENSSSCG00000001749
GO:0048708	astrocyte differentiation	biological_process	0.16814	1	1	66	54	19424	ENSSSCG00000013320
GO:0002718	regulation of cytokine production involved in immune response	biological_process	0.16815	1	1	66	54	19424	ENSSSCG00000008648
GO:0044236	multicellular organismal metabolic process	biological_process	0.16819	1	1	66	54	19424	ENSSSCG00000017300
GO:0002088	lens development in camera-type eye	biological_process	0.16823	1	1	66	54	19424	ENSSSCG00000013320
GO:0031341	regulation of cell killing	biological_process	0.16824	1	1	66	54	19424	ENSSSCG00000011730
GO:0009615	response to virus	biological_process	0.16916	1	2	66	218	19424	ENSSSCG00000008648,ENSSSCG00000011730
GO:0090596	sensory organ morphogenesis	biological_process	0.17084	1	2	66	219	19424	ENSSSCG00000013320,ENSSSCG00000014412
GO:0097193	intrinsic apoptotic signaling pathway	biological_process	0.17085	1	2	66	219	19424	ENSSSCG00000006316,ENSSSCG00000004623
GO:0048024	regulation of mRNA splicing, via spliceosome	biological_process	0.1711	1	1	66	55	19424	ENSSSCG00000007917
GO:0048259	regulation of receptor-mediated endocytosis	biological_process	0.17124	1	1	66	55	19424	ENSSSCG00000000361
GO:0001077	transcriptional activator activity, RNA polymerase II core promoter proximal region sequence-specific binding	molecular_function	0.17185	1	2	66	220	19424	ENSSSCG00000013320,ENSSSCG00000004540
GO:0070661	leukocyte proliferation	biological_process	0.1719	1	2	66	220	19424	ENSSSCG00000010141,ENSSSCG00000011730
GO:0008270	zinc ion binding	molecular_function	0.17199	1	4	66	638	19424	ENSSSCG00000003557,ENSSSCG00000001474,ENSSSCG00000014249,ENSSSCG00000009120
GO:0040012	regulation of locomotion	biological_process	0.17202	1	4	66	638	19424	ENSSSCG00000011730,ENSSSCG00000002814,ENSSSCG00000004540,ENSSSCG00000013320
GO:0050678	regulation of epithelial cell proliferation	biological_process	0.17207	1	2	66	220	19424	ENSSSCG00000013320,ENSSSCG00000009704
GO:0014070	response to organic cyclic compound	biological_process	0.17246	1	3	66	421	19424	ENSSSCG00000009704,ENSSSCG00000007895,ENSSSCG00000001474
GO:0044445	cytosolic part	cellular_component	0.17247	1	2	66	221	19424	ENSSSCG00000029830,ENSSSCG00000003307
GO:0032990	cell part morphogenesis	biological_process	0.17309	1	4	66	639	19424	ENSSSCG00000004540,ENSSSCG00000013320,ENSSSCG00000001382,ENSSSCG00000014412
GO:0050900	leukocyte migration	biological_process	0.17313	1	2	66	221	19424	ENSSSCG00000011730,ENSSSCG00000000765
GO:0042175	nuclear outer membrane-endoplasmic reticulum membrane network	cellular_component	0.17323	1	3	66	422	19424	ENSSSCG00000014422,ENSSSCG00000003271,ENSSSCG00000008648
GO:0032755	positive regulation of interleukin-6 production	biological_process	0.17383	1	1	66	56	19424	ENSSSCG00000001749
GO:0043266	regulation of potassium ion transport	biological_process	0.17394	1	1	66	56	19424	ENSSSCG00000000361
GO:0060113	inner ear receptor cell differentiation	biological_process	0.17397	1	1	66	56	19424	ENSSSCG00000014412
GO:0042698	ovulation cycle	biological_process	0.17397	1	1	66	56	19424	ENSSSCG00000007502
GO:1903037	regulation of leukocyte cell-cell adhesion	biological_process	0.1745	1	2	66	222	19424	ENSSSCG00000011730,ENSSSCG00000010141
GO:0032879	regulation of localization	biological_process	0.1757	1	9	66	1853	19424	ENSSSCG00000002814,ENSSSCG00000004540,ENSSSCG00000008648,ENSSSCG00000013320,ENSSSCG00000000361,ENSSSCG00000010141,ENSSSCG00000000765,ENSSSCG00000011730,ENSSSCG00000001749
GO:0051050	positive regulation of transport	biological_process	0.17588	1	4	66	644	19424	ENSSSCG00000001749,ENSSSCG00000000361,ENSSSCG00000000765,ENSSSCG00000010141
GO:0060548	negative regulation of cell death	biological_process	0.17633	1	4	66	645	19424	ENSSSCG00000002498,ENSSSCG00000006316,ENSSSCG00000009704,ENSSSCG00000004623
GO:0050896	response to stimulus	biological_process	0.17648	1	30	66	7604	19424	ENSSSCG00000014412,ENSSSCG00000000361,ENSSSCG00000029094,ENSSSCG00000010141,ENSSSCG00000000765,ENSSSCG00000007895,ENSSSCG00000013320,ENSSSCG00000010056,ENSSSCG00000001749,ENSSSCG00000009704,ENSSSCG00000004623,ENSSSCG00000011730,ENSSSCG00000021963,ENSSSCG00000001474,ENSSSCG00000015469,ENSSSCG00000016031,ENSSSCG00000015453,ENSSSCG00000007226,ENSSSCG00000017300,ENSSSCG00000008648,ENSSSCG00000008647,…
GO:0030295	protein kinase activator activity	molecular_function	0.17657	1	1	66	57	19424	ENSSSCG00000002498
GO:1903901	negative regulation of viral life cycle	biological_process	0.17659	1	1	66	57	19424	ENSSSCG00000008648
GO:0000079	regulation of cyclin-dependent protein serine/threonine kinase activity	biological_process	0.17664	1	1	66	57	19424	ENSSSCG00000016489
GO:0008625	extrinsic apoptotic signaling pathway via death domain receptors	biological_process	0.17669	1	1	66	57	19424	ENSSSCG00000009704
GO:0071363	cellular response to growth factor stimulus	biological_process	0.17679	1	3	66	426	19424	ENSSSCG00000001749,ENSSSCG00000000361,ENSSSCG00000004540
GO:0035710	CD4-positive, alpha-beta T cell activation	biological_process	0.17679	1	1	66	57	19424	ENSSSCG00000008648
GO:0001889	liver development	biological_process	0.17681	1	1	66	57	19424	ENSSSCG00000004540
GO:0003707	steroid hormone receptor activity	molecular_function	0.1769	1	1	66	57	19424	ENSSSCG00000001474
GO:0005578	proteinaceous extracellular matrix	cellular_component	0.1773	1	2	66	224	19424	ENSSSCG00000004990,ENSSSCG00000010141
GO:0010721	negative regulation of cell development	biological_process	0.17815	1	2	66	225	19424	ENSSSCG00000013320,ENSSSCG00000016489
GO:0010604	positive regulation of macromolecule metabolic process	biological_process	0.17823	1	11	66	2374	19424	ENSSSCG00000001474,ENSSSCG00000002498,ENSSSCG00000004540,ENSSSCG00000005456,ENSSSCG00000000361,ENSSSCG00000014412,ENSSSCG00000008646,ENSSSCG00000013320,ENSSSCG00000001749,ENSSSCG00000009704,ENSSSCG00000011730
GO:0007423	sensory organ development	biological_process	0.17838	1	3	66	428	19424	ENSSSCG00000013320,ENSSSCG00000001382,ENSSSCG00000014412
GO:0003073	regulation of systemic arterial blood pressure	biological_process	0.17954	1	1	66	58	19424	ENSSSCG00000006059
GO:0021872	forebrain generation of neurons	biological_process	0.17955	1	1	66	58	19424	ENSSSCG00000013320
GO:0006366	transcription from RNA polymerase II promoter	biological_process	0.17959	1	8	66	1612	19424	ENSSSCG00000004540,ENSSSCG00000015101,ENSSSCG00000001474,ENSSSCG00000001749,ENSSSCG00000009704,ENSSSCG00000013320,ENSSSCG00000014412,ENSSSCG00000006316
GO:0005254	chloride channel activity	molecular_function	0.17974	1	1	66	58	19424	ENSSSCG00000003271
GO:0043648	dicarboxylic acid metabolic process	biological_process	0.17977	1	1	66	58	19424	ENSSSCG00000000892
GO:0042325	regulation of phosphorylation	biological_process	0.18022	1	6	66	1120	19424	ENSSSCG00000013320,ENSSSCG00000016489,ENSSSCG00000002498,ENSSSCG00000029094,ENSSSCG00000005456,ENSSSCG00000011730
GO:0009058	biosynthetic process	biological_process	0.18199	1	20	66	4808	19424	ENSSSCG00000014412,ENSSSCG00000013320,ENSSSCG00000009704,ENSSSCG00000010056,ENSSSCG00000001749,ENSSSCG00000029830,ENSSSCG00000001474,ENSSSCG00000009503,ENSSSCG00000008647,ENSSSCG00000006316,ENSSSCG00000003557,ENSSSCG00000000031,ENSSSCG00000015101,ENSSSCG00000015450,ENSSSCG00000029294,ENSSSCG00000004540,ENSSSCG00000002814,ENSSSCG00000003606,ENSSSCG00000030294,ENSSSCG00000005063
GO:0016667	oxidoreductase activity, acting on a sulfur group of donors	molecular_function	0.18212	1	1	66	59	19424	ENSSSCG00000015453
GO:0021536	diencephalon development	biological_process	0.18213	1	1	66	59	19424	ENSSSCG00000013320
GO:0051270	regulation of cellular component movement	biological_process	0.18216	1	4	66	653	19424	ENSSSCG00000013320,ENSSSCG00000004540,ENSSSCG00000002814,ENSSSCG00000011730
GO:0048525	negative regulation of viral process	biological_process	0.18219	1	1	66	59	19424	ENSSSCG00000008648
GO:0051536	iron-sulfur cluster binding	molecular_function	0.18227	1	1	66	59	19424	ENSSSCG00000008648
GO:0051540	metal cluster binding	molecular_function	0.18227	1	1	66	59	19424	ENSSSCG00000008648
GO:0032465	regulation of cytokinesis	biological_process	0.18251	1	1	66	59	19424	ENSSSCG00000029094
GO:0051592	response to calcium ion	biological_process	0.18254	1	1	66	59	19424	ENSSSCG00000011761
GO:0051240	positive regulation of multicellular organismal process	biological_process	0.18387	1	6	66	1127	19424	ENSSSCG00000013320,ENSSSCG00000000765,ENSSSCG00000011730,ENSSSCG00000008648,ENSSSCG00000001749,ENSSSCG00000009704
GO:0022625	cytosolic large ribosomal subunit	cellular_component	0.18427	1	1	66	60	19424	ENSSSCG00000029830
GO:0070848	response to growth factor	biological_process	0.18443	1	3	66	435	19424	ENSSSCG00000001749,ENSSSCG00000004540,ENSSSCG00000000361
GO:0007189	adenylate cyclase-activating G-protein coupled receptor signaling pathway	biological_process	0.18497	1	1	66	60	19424	ENSSSCG00000016031
GO:0021675	nerve development	biological_process	0.18503	1	1	66	60	19424	ENSSSCG00000014412
GO:0048709	oligodendrocyte differentiation	biological_process	0.18509	1	1	66	60	19424	ENSSSCG00000013320
GO:0032479	regulation of type I interferon production	biological_process	0.18516	1	1	66	60	19424	ENSSSCG00000009704
GO:0061008	hepaticobiliary system development	biological_process	0.18519	1	1	66	60	19424	ENSSSCG00000004540
GO:0046634	regulation of alpha-beta T cell activation	biological_process	0.18521	1	1	66	60	19424	ENSSSCG00000011730
GO:0045921	positive regulation of exocytosis	biological_process	0.18522	1	1	66	60	19424	ENSSSCG00000010141
GO:0061180	mammary gland epithelium development	biological_process	0.18525	1	1	66	60	19424	ENSSSCG00000001382
GO:1903902	positive regulation of viral life cycle	biological_process	0.18528	1	1	66	60	19424	ENSSSCG00000007702
GO:0043401	steroid hormone mediated signaling pathway	biological_process	0.1853	1	1	66	60	19424	ENSSSCG00000001474
GO:0046620	regulation of organ growth	biological_process	0.18532	1	1	66	60	19424	ENSSSCG00000006316
GO:0016746	transferase activity, transferring acyl groups	molecular_function	0.18548	1	2	66	231	19424	ENSSSCG00000000031,ENSSSCG00000021482
GO:0034110	regulation of homotypic cell-cell adhesion	biological_process	0.18551	1	2	66	231	19424	ENSSSCG00000011730,ENSSSCG00000010141
GO:0098609	cell-cell adhesion	biological_process	0.18666	1	4	66	660	19424	ENSSSCG00000010141,ENSSSCG00000011730,ENSSSCG00000008648,ENSSSCG00000003271
GO:0035639	purine ribonucleoside triphosphate binding	molecular_function	0.18692	1	8	66	1627	19424	ENSSSCG00000016489,ENSSSCG00000012773,ENSSSCG00000005456,ENSSSCG00000029094,ENSSSCG00000001382,ENSSSCG00000007502,ENSSSCG00000003314,ENSSSCG00000003307
GO:0018208	peptidyl-proline modification	biological_process	0.18773	1	1	66	61	19424	ENSSSCG00000007702
GO:0019209	kinase activator activity	molecular_function	0.18776	1	1	66	61	19424	ENSSSCG00000002498
GO:0001158	enhancer sequence-specific DNA binding	molecular_function	0.18778	1	1	66	61	19424	ENSSSCG00000009704
GO:0001909	leukocyte mediated cytotoxicity	biological_process	0.18785	1	1	66	61	19424	ENSSSCG00000011730
GO:0042490	mechanoreceptor differentiation	biological_process	0.18796	1	1	66	61	19424	ENSSSCG00000014412
GO:2000177	regulation of neural precursor cell proliferation	biological_process	0.18807	1	1	66	61	19424	ENSSSCG00000013320
GO:1902495	transmembrane transporter complex	cellular_component	0.1882	1	2	66	233	19424	ENSSSCG00000011761,ENSSSCG00000003271
GO:0032550	purine ribonucleoside binding	molecular_function	0.18995	1	8	66	1634	19424	ENSSSCG00000005456,ENSSSCG00000016489,ENSSSCG00000012773,ENSSSCG00000003307,ENSSSCG00000003314,ENSSSCG00000001382,ENSSSCG00000007502,ENSSSCG00000029094
GO:0030101	natural killer cell activation	biological_process	0.19022	1	1	66	62	19424	ENSSSCG00000011730
GO:0001883	purine nucleoside binding	molecular_function	0.19038	1	8	66	1635	19424	ENSSSCG00000003307,ENSSSCG00000003314,ENSSSCG00000029094,ENSSSCG00000001382,ENSSSCG00000007502,ENSSSCG00000005456,ENSSSCG00000016489,ENSSSCG00000012773
GO:0010563	negative regulation of phosphorus metabolic process	biological_process	0.19039	1	3	66	442	19424	ENSSSCG00000003606,ENSSSCG00000016489,ENSSSCG00000013320
GO:0045936	negative regulation of phosphate metabolic process	biological_process	0.19039	1	3	66	442	19424	ENSSSCG00000013320,ENSSSCG00000016489,ENSSSCG00000003606
GO:1904029	regulation of cyclin-dependent protein kinase activity	biological_process	0.19058	1	1	66	62	19424	ENSSSCG00000016489
GO:0071322	cellular response to carbohydrate stimulus	biological_process	0.19082	1	1	66	62	19424	ENSSSCG00000016031
GO:0006029	proteoglycan metabolic process	biological_process	0.1909	1	1	66	62	19424	ENSSSCG00000009503
GO:0032549	ribonucleoside binding	molecular_function	0.19126	1	8	66	1637	19424	ENSSSCG00000012773,ENSSSCG00000016489,ENSSSCG00000005456,ENSSSCG00000001382,ENSSSCG00000007502,ENSSSCG00000029094,ENSSSCG00000003314,ENSSSCG00000003307
GO:0051093	negative regulation of developmental process	biological_process	0.19143	1	4	66	667	19424	ENSSSCG00000013320,ENSSSCG00000016489,ENSSSCG00000001749,ENSSSCG00000011591
GO:0000790	nuclear chromatin	cellular_component	0.19273	1	2	66	237	19424	ENSSSCG00000009704,ENSSSCG00000013320
GO:0044764	multi-organism cellular process	biological_process	0.19285	1	2	66	237	19424	ENSSSCG00000008648,ENSSSCG00000007702
GO:0002702	positive regulation of production of molecular mediator of immune response	biological_process	0.19331	1	1	66	63	19424	ENSSSCG00000008648
GO:0005126	cytokine receptor binding	molecular_function	0.19332	1	2	66	238	19424	ENSSSCG00000011730,ENSSSCG00000001749
GO:1901607	alpha-amino acid biosynthetic process	biological_process	0.19343	1	1	66	63	19424	ENSSSCG00000010056
GO:0001882	nucleoside binding	molecular_function	0.19344	1	8	66	1642	19424	ENSSSCG00000029094,ENSSSCG00000007502,ENSSSCG00000001382,ENSSSCG00000003307,ENSSSCG00000003314,ENSSSCG00000012773,ENSSSCG00000016489,ENSSSCG00000005456
GO:0032606	type I interferon production	biological_process	0.19345	1	1	66	63	19424	ENSSSCG00000009704
GO:0017156	calcium ion-dependent exocytosis	biological_process	0.19361	1	1	66	63	19424	ENSSSCG00000010141
GO:0019199	transmembrane receptor protein kinase activity	molecular_function	0.19387	1	1	66	63	19424	ENSSSCG00000001382
GO:0046914	transition metal ion binding	molecular_function	0.19389	1	5	66	905	19424	ENSSSCG00000014249,ENSSSCG00000027041,ENSSSCG00000009120,ENSSSCG00000003557,ENSSSCG00000001474
GO:1990351	transporter complex	cellular_component	0.19433	1	2	66	238	19424	ENSSSCG00000011761,ENSSSCG00000003271
GO:0051656	establishment of organelle localization	biological_process	0.19571	1	2	66	239	19424	ENSSSCG00000013320,ENSSSCG00000007502
GO:0007167	enzyme linked receptor protein signaling pathway	biological_process	0.19593	1	4	66	673	19424	ENSSSCG00000000361,ENSSSCG00000001382,ENSSSCG00000004540,ENSSSCG00000001749
GO:0002690	positive regulation of leukocyte chemotaxis	biological_process	0.19595	1	1	66	64	19424	ENSSSCG00000011730
GO:0008146	sulfotransferase activity	molecular_function	0.19613	1	1	66	64	19424	ENSSSCG00000009503
GO:1901606	alpha-amino acid catabolic process	biological_process	0.19618	1	1	66	64	19424	ENSSSCG00000000892
GO:0046332	SMAD binding	molecular_function	0.19655	1	1	66	64	19424	ENSSSCG00000013320
GO:0009059	macromolecule biosynthetic process	biological_process	0.19705	1	17	66	4039	19424	ENSSSCG00000009503,ENSSSCG00000001474,ENSSSCG00000029830,ENSSSCG00000009704,ENSSSCG00000001749,ENSSSCG00000013320,ENSSSCG00000014412,ENSSSCG00000030294,ENSSSCG00000005063,ENSSSCG00000003606,ENSSSCG00000002814,ENSSSCG00000004540,ENSSSCG00000029294,ENSSSCG00000015450,ENSSSCG00000015101,ENSSSCG00000003557,ENSSSCG00000006316
GO:0009719	response to endogenous stimulus	biological_process	0.19769	1	5	66	911	19424	ENSSSCG00000009704,ENSSSCG00000001749,ENSSSCG00000021963,ENSSSCG00000001474,ENSSSCG00000004540
GO:0048589	developmental growth	biological_process	0.19848	1	3	66	451	19424	ENSSSCG00000006316,ENSSSCG00000014412,ENSSSCG00000001382
GO:0008652	cellular amino acid biosynthetic process	biological_process	0.19893	1	1	66	65	19424	ENSSSCG00000010056
GO:0008585	female gonad development	biological_process	0.19904	1	1	66	65	19424	ENSSSCG00000007502
GO:0048524	positive regulation of viral process	biological_process	0.19906	1	1	66	65	19424	ENSSSCG00000007702
GO:0051303	establishment of chromosome localization	biological_process	0.19907	1	1	66	65	19424	ENSSSCG00000007502
GO:0032555	purine ribonucleotide binding	molecular_function	0.20007	1	8	66	1657	19424	ENSSSCG00000007502,ENSSSCG00000001382,ENSSSCG00000029094,ENSSSCG00000003314,ENSSSCG00000003307,ENSSSCG00000012773,ENSSSCG00000016489,ENSSSCG00000005456
GO:0006879	cellular iron ion homeostasis	biological_process	0.20119	1	1	66	66	19424	ENSSSCG00000027041
GO:0009798	axis specification	biological_process	0.20166	1	1	66	66	19424	ENSSSCG00000013320
GO:0007059	chromosome segregation	biological_process	0.20174	1	2	66	244	19424	ENSSSCG00000006316,ENSSSCG00000007502
GO:0050000	chromosome localization	biological_process	0.20181	1	1	66	66	19424	ENSSSCG00000007502
GO:1902476	chloride transmembrane transport	biological_process	0.20193	1	1	66	66	19424	ENSSSCG00000003271
GO:0017076	purine nucleotide binding	molecular_function	0.20229	1	8	66	1662	19424	ENSSSCG00000005456,ENSSSCG00000016489,ENSSSCG00000012773,ENSSSCG00000003314,ENSSSCG00000003307,ENSSSCG00000007502,ENSSSCG00000001382,ENSSSCG00000029094
GO:0042102	positive regulation of T cell proliferation	biological_process	0.20433	1	1	66	67	19424	ENSSSCG00000010141
GO:0008076	voltage-gated potassium channel complex	cellular_component	0.20445	1	1	66	67	19424	ENSSSCG00000011761
GO:0046545	development of primary female sexual characteristics	biological_process	0.20452	1	1	66	67	19424	ENSSSCG00000007502
GO:0001046	core promoter sequence-specific DNA binding	molecular_function	0.20452	1	1	66	67	19424	ENSSSCG00000013320
GO:0048584	positive regulation of response to stimulus	biological_process	0.20484	1	7	66	1416	19424	ENSSSCG00000011730,ENSSSCG00000008648,ENSSSCG00000001749,ENSSSCG00000009704,ENSSSCG00000000765,ENSSSCG00000010141,ENSSSCG00000000361
GO:0032553	ribonucleotide binding	molecular_function	0.20543	1	8	66	1669	19424	ENSSSCG00000001382,ENSSSCG00000007502,ENSSSCG00000029094,ENSSSCG00000003307,ENSSSCG00000003314,ENSSSCG00000012773,ENSSSCG00000016489,ENSSSCG00000005456
GO:0044270	cellular nitrogen compound catabolic process	biological_process	0.2065	1	2	66	248	19424	ENSSSCG00000007502,ENSSSCG00000000892
GO:0048663	neuron fate commitment	biological_process	0.20664	1	1	66	68	19424	ENSSSCG00000013320
GO:0071621	granulocyte chemotaxis	biological_process	0.20698	1	1	66	68	19424	ENSSSCG00000000765
GO:2001243	negative regulation of intrinsic apoptotic signaling pathway	biological_process	0.207	1	1	66	68	19424	ENSSSCG00000004623
GO:0034705	potassium channel complex	cellular_component	0.20715	1	1	66	68	19424	ENSSSCG00000011761
GO:0032436	positive regulation of proteasomal ubiquitin-dependent protein catabolic process	biological_process	0.20736	1	1	66	68	19424	ENSSSCG00000008646
GO:0019538	protein metabolic process	biological_process	0.2077	1	20	66	4900	19424	ENSSSCG00000014422,ENSSSCG00000008646,ENSSSCG00000013095,ENSSSCG00000001382,ENSSSCG00000003606,ENSSSCG00000002498,ENSSSCG00000012773,ENSSSCG00000016489,ENSSSCG00000004811,ENSSSCG00000001749,ENSSSCG00000010056,ENSSSCG00000011730,ENSSSCG00000006359,ENSSSCG00000029830,ENSSSCG00000029094,ENSSSCG00000013320,ENSSSCG00000005456,ENSSSCG00000007702,ENSSSCG00000015453,ENSSSCG00000009503
GO:0044403	symbiosis, encompassing mutualism through parasitism	biological_process	0.2089	1	2	66	250	19424	ENSSSCG00000007702,ENSSSCG00000008648
GO:0044419	interspecies interaction between organisms	biological_process	0.2089	1	2	66	250	19424	ENSSSCG00000007702,ENSSSCG00000008648
GO:0004867	serine-type endopeptidase inhibitor activity	molecular_function	0.20963	1	1	66	69	19424	ENSSSCG00000014422
GO:0035326	enhancer binding	molecular_function	0.20968	1	1	66	69	19424	ENSSSCG00000009704
GO:0002252	immune effector process	biological_process	0.21001	1	3	66	465	19424	ENSSSCG00000014422,ENSSSCG00000008648,ENSSSCG00000011730
GO:0018105	peptidyl-serine phosphorylation	biological_process	0.21042	1	2	66	251	19424	ENSSSCG00000012773,ENSSSCG00000002498
GO:0043436	oxoacid metabolic process	biological_process	0.21127	1	4	66	695	19424	ENSSSCG00000000031,ENSSSCG00000000892,ENSSSCG00000009503,ENSSSCG00000010056
GO:0042035	regulation of cytokine biosynthetic process	biological_process	0.21229	1	1	66	70	19424	ENSSSCG00000001749
GO:0006165	nucleoside diphosphate phosphorylation	biological_process	0.21249	1	1	66	70	19424	ENSSSCG00000008647
GO:0030216	keratinocyte differentiation	biological_process	0.21265	1	1	66	70	19424	ENSSSCG00000013320
GO:0046700	heterocycle catabolic process	biological_process	0.21272	1	2	66	253	19424	ENSSSCG00000007502,ENSSSCG00000000892
GO:0015108	chloride transmembrane transporter activity	molecular_function	0.21277	1	1	66	70	19424	ENSSSCG00000003271
GO:0005783	endoplasmic reticulum	cellular_component	0.21443	1	5	66	939	19424	ENSSSCG00000003271,ENSSSCG00000014422,ENSSSCG00000008648,ENSSSCG00000015453,ENSSSCG00000016031
GO:0008104	protein localization	biological_process	0.21466	1	8	66	1690	19424	ENSSSCG00000001749,ENSSSCG00000013320,ENSSSCG00000000361,ENSSSCG00000007502,ENSSSCG00000000765,ENSSSCG00000029094,ENSSSCG00000008648,ENSSSCG00000016031
GO:0002181	cytoplasmic translation	biological_process	0.2147	1	1	66	71	19424	ENSSSCG00000029830
GO:0001708	cell fate specification	biological_process	0.21477	1	1	66	71	19424	ENSSSCG00000013320
GO:0045454	cell redox homeostasis	biological_process	0.21497	1	1	66	71	19424	ENSSSCG00000015453
GO:0002367	cytokine production involved in immune response	biological_process	0.21512	1	1	66	71	19424	ENSSSCG00000008648
GO:0070062	extracellular exosome	cellular_component	0.21518	1	1	66	71	19424	ENSSSCG00000000361
GO:0009063	cellular amino acid catabolic process	biological_process	0.2152	1	1	66	71	19424	ENSSSCG00000000892
GO:0060563	neuroepithelial cell differentiation	biological_process	0.21524	1	1	66	71	19424	ENSSSCG00000014412
GO:0007229	integrin-mediated signaling pathway	biological_process	0.21553	1	1	66	71	19424	ENSSSCG00000000361
GO:0048562	embryonic organ morphogenesis	biological_process	0.21625	1	2	66	256	19424	ENSSSCG00000013320,ENSSSCG00000014412
GO:0007178	transmembrane receptor protein serine/threonine kinase signaling pathway	biological_process	0.21649	1	2	66	256	19424	ENSSSCG00000004540,ENSSSCG00000001749
GO:0006915	apoptotic process	biological_process	0.21718	1	6	66	1190	19424	ENSSSCG00000011730,ENSSSCG00000004623,ENSSSCG00000009704,ENSSSCG00000002498,ENSSSCG00000006316,ENSSSCG00000014412
GO:0032649	regulation of interferon-gamma production	biological_process	0.21771	1	1	66	72	19424	ENSSSCG00000011730
GO:0002224	toll-like receptor signaling pathway	biological_process	0.21792	1	1	66	72	19424	ENSSSCG00000008648
GO:0005253	anion channel activity	molecular_function	0.21808	1	1	66	72	19424	ENSSSCG00000003271
GO:0046903	secretion	biological_process	0.21983	1	4	66	707	19424	ENSSSCG00000008648,ENSSSCG00000001749,ENSSSCG00000000765,ENSSSCG00000010141
GO:0031072	heat shock protein binding	molecular_function	0.22055	1	1	66	73	19424	ENSSSCG00000007702
GO:0006082	organic acid metabolic process	biological_process	0.22061	1	4	66	708	19424	ENSSSCG00000000892,ENSSSCG00000000031,ENSSSCG00000009503,ENSSSCG00000010056
GO:0010923	negative regulation of phosphatase activity	biological_process	0.22067	1	1	66	73	19424	ENSSSCG00000003606
GO:0019439	aromatic compound catabolic process	biological_process	0.22147	1	2	66	260	19424	ENSSSCG00000007502,ENSSSCG00000000892
GO:0006520	cellular amino acid metabolic process	biological_process	0.2215	1	2	66	260	19424	ENSSSCG00000000892,ENSSSCG00000010056
GO:0045785	positive regulation of cell adhesion	biological_process	0.2229	1	2	66	261	19424	ENSSSCG00000011730,ENSSSCG00000010141
GO:0051101	regulation of DNA binding	biological_process	0.22295	1	1	66	74	19424	ENSSSCG00000009704
GO:0045639	positive regulation of myeloid cell differentiation	biological_process	0.22315	1	1	66	74	19424	ENSSSCG00000009704
GO:0065010	extracellular membrane-bounded organelle	cellular_component	0.22321	1	1	66	74	19424	ENSSSCG00000000361
GO:0030030	cell projection organization	biological_process	0.22321	1	5	66	952	19424	ENSSSCG00000003271,ENSSSCG00000004540,ENSSSCG00000013320,ENSSSCG00000001382,ENSSSCG00000014412
GO:0016525	negative regulation of angiogenesis	biological_process	0.22338	1	1	66	74	19424	ENSSSCG00000001749
GO:0048675	axon extension	biological_process	0.22354	1	1	66	74	19424	ENSSSCG00000014412
GO:0001568	blood vessel development	biological_process	0.22401	1	3	66	480	19424	ENSSSCG00000013320,ENSSSCG00000016031,ENSSSCG00000001749
GO:0006644	phospholipid metabolic process	biological_process	0.22545	1	2	66	263	19424	ENSSSCG00000029094,ENSSSCG00000021482
GO:0001936	regulation of endothelial cell proliferation	biological_process	0.22572	1	1	66	75	19424	ENSSSCG00000009704
GO:0004896	cytokine receptor activity	molecular_function	0.22575	1	1	66	75	19424	ENSSSCG00000000765
GO:0007565	female pregnancy	biological_process	0.22578	1	1	66	75	19424	ENSSSCG00000001382
GO:2001237	negative regulation of extrinsic apoptotic signaling pathway	biological_process	0.22604	1	1	66	75	19424	ENSSSCG00000009704
GO:2000181	negative regulation of blood vessel morphogenesis	biological_process	0.22605	1	1	66	75	19424	ENSSSCG00000001749
GO:0043473	pigmentation	biological_process	0.22618	1	1	66	75	19424	ENSSSCG00000000361
GO:0050673	epithelial cell proliferation	biological_process	0.22649	1	2	66	264	19424	ENSSSCG00000009704,ENSSSCG00000013320
GO:0006796	phosphate-containing compound metabolic process	biological_process	0.227	1	11	66	2505	19424	ENSSSCG00000021482,ENSSSCG00000011730,ENSSSCG00000001382,ENSSSCG00000029094,ENSSSCG00000013320,ENSSSCG00000003606,ENSSSCG00000008647,ENSSSCG00000005456,ENSSSCG00000002498,ENSSSCG00000016489,ENSSSCG00000012773
GO:0045596	negative regulation of cell differentiation	biological_process	0.22717	1	3	66	484	19424	ENSSSCG00000011591,ENSSSCG00000013320,ENSSSCG00000016489
GO:0016337	single organismal cell-cell adhesion	biological_process	0.22731	1	3	66	484	19424	ENSSSCG00000010141,ENSSSCG00000008648,ENSSSCG00000011730
GO:0012501	programmed cell death	biological_process	0.22823	1	6	66	1210	19424	ENSSSCG00000002498,ENSSSCG00000006316,ENSSSCG00000014412,ENSSSCG00000011730,ENSSSCG00000004623,ENSSSCG00000009704
GO:0050709	negative regulation of protein secretion	biological_process	0.22858	1	1	66	76	19424	ENSSSCG00000008648
GO:0046632	alpha-beta T cell differentiation	biological_process	0.2286	1	1	66	76	19424	ENSSSCG00000008648
GO:0000794	condensed nuclear chromosome	cellular_component	0.22861	1	1	66	76	19424	ENSSSCG00000007702
GO:0003697	single-stranded DNA binding	molecular_function	0.22863	1	1	66	76	19424	ENSSSCG00000009704
GO:0005930	axoneme	cellular_component	0.22888	1	1	66	76	19424	ENSSSCG00000029094
GO:0048583	regulation of response to stimulus	biological_process	0.22911	1	12	66	2778	19424	ENSSSCG00000010056,ENSSSCG00000009704,ENSSSCG00000001749,ENSSSCG00000014422,ENSSSCG00000011730,ENSSSCG00000004623,ENSSSCG00000010141,ENSSSCG00000000765,ENSSSCG00000000361,ENSSSCG00000008648,ENSSSCG00000002814,ENSSSCG00000004540
GO:0000975	regulatory region DNA binding	molecular_function	0.23114	1	4	66	723	19424	ENSSSCG00000009704,ENSSSCG00000001474,ENSSSCG00000004540,ENSSSCG00000013320
GO:0001067	regulatory region nucleic acid binding	molecular_function	0.23114	1	4	66	723	19424	ENSSSCG00000001474,ENSSSCG00000004540,ENSSSCG00000013320,ENSSSCG00000009704
GO:0044212	transcription regulatory region DNA binding	molecular_function	0.23114	1	4	66	723	19424	ENSSSCG00000009704,ENSSSCG00000001474,ENSSSCG00000013320,ENSSSCG00000004540
GO:1901343	negative regulation of vasculature development	biological_process	0.23132	1	1	66	77	19424	ENSSSCG00000001749
GO:0097014	ciliary cytoplasm	cellular_component	0.23152	1	1	66	77	19424	ENSSSCG00000029094
GO:0009893	positive regulation of metabolic process	biological_process	0.23187	1	12	66	2785	19424	ENSSSCG00000000361,ENSSSCG00000014412,ENSSSCG00000029094,ENSSSCG00000008646,ENSSSCG00000013320,ENSSSCG00000009704,ENSSSCG00000001749,ENSSSCG00000011730,ENSSSCG00000001474,ENSSSCG00000002498,ENSSSCG00000004540,ENSSSCG00000005456
GO:0030098	lymphocyte differentiation	biological_process	0.23254	1	2	66	269	19424	ENSSSCG00000008648,ENSSSCG00000002814
GO:0048666	neuron development	biological_process	0.23258	1	4	66	724	19424	ENSSSCG00000014412,ENSSSCG00000001382,ENSSSCG00000013320,ENSSSCG00000004540
GO:0003006	developmental process involved in reproduction	biological_process	0.23279	1	3	66	490	19424	ENSSSCG00000007502,ENSSSCG00000016489,ENSSSCG00000009704
GO:0042327	positive regulation of phosphorylation	biological_process	0.23351	1	4	66	726	19424	ENSSSCG00000029094,ENSSSCG00000002498,ENSSSCG00000005456,ENSSSCG00000011730
GO:0042089	cytokine biosynthetic process	biological_process	0.23356	1	1	66	78	19424	ENSSSCG00000001749
GO:1903561	extracellular vesicle	cellular_component	0.2337	1	1	66	78	19424	ENSSSCG00000000361
GO:0046939	nucleotide phosphorylation	biological_process	0.23371	1	1	66	78	19424	ENSSSCG00000008647
GO:0035308	negative regulation of protein dephosphorylation	biological_process	0.23393	1	1	66	78	19424	ENSSSCG00000003606
GO:0008565	protein transporter activity	molecular_function	0.23393	1	1	66	78	19424	ENSSSCG00000016031
GO:0098661	inorganic anion transmembrane transport	biological_process	0.23404	1	1	66	78	19424	ENSSSCG00000003271
GO:0018209	peptidyl-serine modification	biological_process	0.23422	1	2	66	270	19424	ENSSSCG00000002498,ENSSSCG00000012773
GO:0000902	cell morphogenesis	biological_process	0.23576	1	5	66	972	19424	ENSSSCG00000014412,ENSSSCG00000006316,ENSSSCG00000001382,ENSSSCG00000013320,ENSSSCG00000004540
GO:0009142	nucleoside triphosphate biosynthetic process	biological_process	0.23587	1	1	66	79	19424	ENSSSCG00000008647
GO:0042107	cytokine metabolic process	biological_process	0.23617	1	1	66	79	19424	ENSSSCG00000001749
GO:0032609	interferon-gamma production	biological_process	0.23623	1	1	66	79	19424	ENSSSCG00000011730
GO:0002698	negative regulation of immune effector process	biological_process	0.23634	1	1	66	79	19424	ENSSSCG00000014422
GO:1901800	positive regulation of proteasomal protein catabolic process	biological_process	0.23661	1	1	66	79	19424	ENSSSCG00000008646
GO:0003690	double-stranded DNA binding	molecular_function	0.23662	1	1	66	79	19424	ENSSSCG00000009704
GO:0001944	vasculature development	biological_process	0.23749	1	3	66	495	19424	ENSSSCG00000001749,ENSSSCG00000013320,ENSSSCG00000016031
GO:0021510	spinal cord development	biological_process	0.23876	1	1	66	80	19424	ENSSSCG00000013320
GO:0097530	granulocyte migration	biological_process	0.23881	1	1	66	80	19424	ENSSSCG00000000765
GO:0016782	transferase activity, transferring sulfur-containing groups	molecular_function	0.23887	1	1	66	80	19424	ENSSSCG00000009503
GO:0016247	channel regulator activity	molecular_function	0.23893	1	1	66	80	19424	ENSSSCG00000011761
GO:0043230	extracellular organelle	cellular_component	0.23894	1	1	66	80	19424	ENSSSCG00000000361
GO:0035305	negative regulation of dephosphorylation	biological_process	0.23916	1	1	66	80	19424	ENSSSCG00000003606
GO:0007034	vacuolar transport	biological_process	0.2393	1	1	66	80	19424	ENSSSCG00000029094
GO:0010608	posttranscriptional regulation of gene expression	biological_process	0.24041	1	2	66	275	19424	ENSSSCG00000006316,ENSSSCG00000007895
GO:0006793	phosphorus metabolic process	biological_process	0.2409	1	11	66	2540	19424	ENSSSCG00000013320,ENSSSCG00000001382,ENSSSCG00000029094,ENSSSCG00000011730,ENSSSCG00000021482,ENSSSCG00000012773,ENSSSCG00000016489,ENSSSCG00000002498,ENSSSCG00000003606,ENSSSCG00000008647,ENSSSCG00000005456
GO:0071407	cellular response to organic cyclic compound	biological_process	0.24173	1	2	66	276	19424	ENSSSCG00000007895,ENSSSCG00000001474
GO:0051726	regulation of cell cycle	biological_process	0.24174	1	4	66	737	19424	ENSSSCG00000016489,ENSSSCG00000029094,ENSSSCG00000011730,ENSSSCG00000015020
GO:0046660	female sex differentiation	biological_process	0.24176	1	1	66	81	19424	ENSSSCG00000007502
GO:0031490	chromatin DNA binding	molecular_function	0.24385	1	1	66	82	19424	ENSSSCG00000011591
GO:0090101	negative regulation of transmembrane receptor protein serine/threonine kinase signaling pathway	biological_process	0.24421	1	1	66	82	19424	ENSSSCG00000004540
GO:0051239	regulation of multicellular organismal process	biological_process	0.24511	1	9	66	2018	19424	ENSSSCG00000006316,ENSSSCG00000010141,ENSSSCG00000000765,ENSSSCG00000013320,ENSSSCG00000009704,ENSSSCG00000001749,ENSSSCG00000011730,ENSSSCG00000016489,ENSSSCG00000008648
GO:0055072	iron ion homeostasis	biological_process	0.24637	1	1	66	83	19424	ENSSSCG00000027041
GO:0002688	regulation of leukocyte chemotaxis	biological_process	0.24654	1	1	66	83	19424	ENSSSCG00000011730
GO:1901361	organic cyclic compound catabolic process	biological_process	0.24659	1	2	66	280	19424	ENSSSCG00000007502,ENSSSCG00000000892
GO:0008037	cell recognition	biological_process	0.24671	1	1	66	83	19424	ENSSSCG00000010141
GO:0048513	organ development	biological_process	0.24737	1	10	66	2289	19424	ENSSSCG00000008648,ENSSSCG00000016031,ENSSSCG00000004540,ENSSSCG00000002814,ENSSSCG00000001749,ENSSSCG00000009704,ENSSSCG00000007502,ENSSSCG00000014412,ENSSSCG00000001382,ENSSSCG00000013320
GO:0031400	negative regulation of protein modification process	biological_process	0.24921	1	3	66	508	19424	ENSSSCG00000003606,ENSSSCG00000013320,ENSSSCG00000016489
GO:0051651	maintenance of location in cell	biological_process	0.24927	1	1	66	84	19424	ENSSSCG00000027041
GO:0008584	male gonad development	biological_process	0.24946	1	1	66	84	19424	ENSSSCG00000009704
GO:0002687	positive regulation of leukocyte migration	biological_process	0.25164	1	1	66	85	19424	ENSSSCG00000011730
GO:0022407	regulation of cell-cell adhesion	biological_process	0.25166	1	2	66	284	19424	ENSSSCG00000011730,ENSSSCG00000010141
GO:0009953	dorsal/ventral pattern formation	biological_process	0.25179	1	1	66	85	19424	ENSSSCG00000013320
GO:0034645	cellular macromolecule biosynthetic process	biological_process	0.25202	1	16	66	3937	19424	ENSSSCG00000029830,ENSSSCG00000001749,ENSSSCG00000009704,ENSSSCG00000013320,ENSSSCG00000014412,ENSSSCG00000009503,ENSSSCG00000001474,ENSSSCG00000003557,ENSSSCG00000006316,ENSSSCG00000005063,ENSSSCG00000030294,ENSSSCG00000003606,ENSSSCG00000004540,ENSSSCG00000002814,ENSSSCG00000015450,ENSSSCG00000015101
GO:0046546	development of primary male sexual characteristics	biological_process	0.25204	1	1	66	85	19424	ENSSSCG00000009704
GO:0032838	cell projection cytoplasm	cellular_component	0.25229	1	1	66	85	19424	ENSSSCG00000029094
GO:0016049	cell growth	biological_process	0.25307	1	2	66	285	19424	ENSSSCG00000014412,ENSSSCG00000001382
GO:0000786	nucleosome	cellular_component	0.25337	1	1	66	86	19424	ENSSSCG00000011591
GO:0042981	regulation of apoptotic process	biological_process	0.25409	1	5	66	1002	19424	ENSSSCG00000002498,ENSSSCG00000006316,ENSSSCG00000011730,ENSSSCG00000004623,ENSSSCG00000009704
GO:0043331	response to dsRNA	biological_process	0.25418	1	1	66	86	19424	ENSSSCG00000007895
GO:0001935	endothelial cell proliferation	biological_process	0.25436	1	1	66	86	19424	ENSSSCG00000009704
GO:0042472	inner ear morphogenesis	biological_process	0.25443	1	1	66	86	19424	ENSSSCG00000014412
GO:0043484	regulation of RNA splicing	biological_process	0.25448	1	1	66	86	19424	ENSSSCG00000007917
GO:0045807	positive regulation of endocytosis	biological_process	0.25452	1	1	66	86	19424	ENSSSCG00000000361
GO:0021987	cerebral cortex development	biological_process	0.25488	1	1	66	86	19424	ENSSSCG00000013320
GO:0032675	regulation of interleukin-6 production	biological_process	0.25695	1	1	66	87	19424	ENSSSCG00000001749
GO:2001233	regulation of apoptotic signaling pathway	biological_process	0.25782	1	2	66	289	19424	ENSSSCG00000004623,ENSSSCG00000009704
GO:0048699	generation of neurons	biological_process	0.25916	1	5	66	1009	19424	ENSSSCG00000009704,ENSSSCG00000014412,ENSSSCG00000001382,ENSSSCG00000004540,ENSSSCG00000013320
GO:0001906	cell killing	biological_process	0.25934	1	1	66	88	19424	ENSSSCG00000011730
GO:0005765	lysosomal membrane	cellular_component	0.25977	1	1	66	88	19424	ENSSSCG00000000361
GO:1903052	positive regulation of proteolysis involved in cellular protein catabolic process	biological_process	0.25978	1	1	66	88	19424	ENSSSCG00000008646
GO:0051223	regulation of protein transport	biological_process	0.26021	1	3	66	520	19424	ENSSSCG00000000765,ENSSSCG00000001749,ENSSSCG00000008648
GO:0009132	nucleoside diphosphate metabolic process	biological_process	0.26202	1	1	66	89	19424	ENSSSCG00000008647
GO:0051238	sequestering of metal ion	biological_process	0.26204	1	1	66	89	19424	ENSSSCG00000027041
GO:0030218	erythrocyte differentiation	biological_process	0.26209	1	1	66	89	19424	ENSSSCG00000009704
GO:0050684	regulation of mRNA processing	biological_process	0.26217	1	1	66	89	19424	ENSSSCG00000007917
GO:1990823	response to leukemia inhibitory factor	biological_process	0.26224	1	1	66	89	19424	ENSSSCG00000013320
GO:1990830	cellular response to leukemia inhibitory factor	biological_process	0.26224	1	1	66	89	19424	ENSSSCG00000013320
GO:0006821	chloride transport	biological_process	0.26239	1	1	66	89	19424	ENSSSCG00000003271
GO:0018107	peptidyl-threonine phosphorylation	biological_process	0.26242	1	1	66	89	19424	ENSSSCG00000012773
GO:0008238	exopeptidase activity	molecular_function	0.26242	1	1	66	89	19424	ENSSSCG00000010056
GO:0043067	regulation of programmed cell death	biological_process	0.26318	1	5	66	1016	19424	ENSSSCG00000009704,ENSSSCG00000004623,ENSSSCG00000011730,ENSSSCG00000006316,ENSSSCG00000002498
GO:0000041	transition metal ion transport	biological_process	0.26421	1	1	66	90	19424	ENSSSCG00000027041
GO:0045834	positive regulation of lipid metabolic process	biological_process	0.26461	1	1	66	90	19424	ENSSSCG00000029094
GO:0051246	regulation of protein metabolic process	biological_process	0.26499	1	9	66	2062	19424	ENSSSCG00000005456,ENSSSCG00000003606,ENSSSCG00000016489,ENSSSCG00000002498,ENSSSCG00000011730,ENSSSCG00000001749,ENSSSCG00000014422,ENSSSCG00000013320,ENSSSCG00000008646
GO:0046916	cellular transition metal ion homeostasis	biological_process	0.26665	1	1	66	91	19424	ENSSSCG00000027041
GO:0050777	negative regulation of immune response	biological_process	0.26707	1	1	66	91	19424	ENSSSCG00000014422
GO:0016410	N-acyltransferase activity	molecular_function	0.2671	1	1	66	91	19424	ENSSSCG00000021482
GO:0009755	hormone-mediated signaling pathway	biological_process	0.26719	1	1	66	91	19424	ENSSSCG00000001474
GO:0019722	calcium-mediated signaling	biological_process	0.26723	1	1	66	91	19424	ENSSSCG00000006059
GO:0000781	chromosome, telomeric region	cellular_component	0.26726	1	1	66	91	19424	ENSSSCG00000007502
GO:0045893	positive regulation of transcription, DNA-templated	biological_process	0.26769	1	6	66	1279	19424	ENSSSCG00000001749,ENSSSCG00000009704,ENSSSCG00000004540,ENSSSCG00000013320,ENSSSCG00000014412,ENSSSCG00000001474
GO:1903508	positive regulation of nucleic acid-templated transcription	biological_process	0.26769	1	6	66	1279	19424	ENSSSCG00000009704,ENSSSCG00000001749,ENSSSCG00000004540,ENSSSCG00000013320,ENSSSCG00000014412,ENSSSCG00000001474
GO:0036094	small molecule binding	molecular_function	0.26805	1	9	66	2067	19424	ENSSSCG00000001382,ENSSSCG00000007502,ENSSSCG00000029094,ENSSSCG00000003314,ENSSSCG00000003307,ENSSSCG00000016489,ENSSSCG00000012773,ENSSSCG00000021963,ENSSSCG00000005456
GO:0098602	single organism cell adhesion	biological_process	0.26839	1	3	66	529	19424	ENSSSCG00000010141,ENSSSCG00000008648,ENSSSCG00000011730
GO:0007409	axonogenesis	biological_process	0.26846	1	2	66	297	19424	ENSSSCG00000014412,ENSSSCG00000013320
GO:0051241	negative regulation of multicellular organismal process	biological_process	0.26857	1	4	66	773	19424	ENSSSCG00000016489,ENSSSCG00000013320,ENSSSCG00000001749,ENSSSCG00000011730
GO:0051249	regulation of lymphocyte activation	biological_process	0.26923	1	2	66	298	19424	ENSSSCG00000010141,ENSSSCG00000011730
GO:0050921	positive regulation of chemotaxis	biological_process	0.26943	1	1	66	92	19424	ENSSSCG00000011730
GO:0048593	camera-type eye morphogenesis	biological_process	0.26965	1	1	66	92	19424	ENSSSCG00000013320
GO:0009743	response to carbohydrate	biological_process	0.26967	1	1	66	92	19424	ENSSSCG00000016031
GO:0006633	fatty acid biosynthetic process	biological_process	0.26968	1	1	66	92	19424	ENSSSCG00000000031
GO:0050680	negative regulation of epithelial cell proliferation	biological_process	0.26973	1	1	66	92	19424	ENSSSCG00000013320
GO:0015103	inorganic anion transmembrane transporter activity	molecular_function	0.26987	1	1	66	92	19424	ENSSSCG00000003271
GO:0070201	regulation of establishment of protein localization	biological_process	0.27037	1	3	66	531	19424	ENSSSCG00000008648,ENSSSCG00000001749,ENSSSCG00000000765
GO:0044815	DNA packaging complex	cellular_component	0.27111	1	1	66	93	19424	ENSSSCG00000011591
GO:1902680	positive regulation of RNA biosynthetic process	biological_process	0.27121	1	6	66	1285	19424	ENSSSCG00000001749,ENSSSCG00000009704,ENSSSCG00000004540,ENSSSCG00000013320,ENSSSCG00000014412,ENSSSCG00000001474
GO:0050905	neuromuscular process	biological_process	0.27226	1	1	66	93	19424	ENSSSCG00000014412
GO:0044092	negative regulation of molecular function	biological_process	0.27353	1	4	66	780	19424	ENSSSCG00000002814,ENSSSCG00000016489,ENSSSCG00000014422,ENSSSCG00000003606
GO:0000977	RNA polymerase II regulatory region sequence-specific DNA binding	molecular_function	0.27357	1	3	66	535	19424	ENSSSCG00000004540,ENSSSCG00000013320,ENSSSCG00000001474
GO:0001012	RNA polymerase II regulatory region DNA binding	molecular_function	0.27357	1	3	66	535	19424	ENSSSCG00000013320,ENSSSCG00000004540,ENSSSCG00000001474
GO:0002020	protease binding	molecular_function	0.27447	1	1	66	94	19424	ENSSSCG00000006359
GO:0032635	interleukin-6 production	biological_process	0.27456	1	1	66	94	19424	ENSSSCG00000001749
GO:0033138	positive regulation of peptidyl-serine phosphorylation	biological_process	0.27678	1	1	66	95	19424	ENSSSCG00000002498
GO:0071706	tumor necrosis factor superfamily cytokine production	biological_process	0.27688	1	1	66	95	19424	ENSSSCG00000001749
GO:0071345	cellular response to cytokine stimulus	biological_process	0.27725	1	3	66	539	19424	ENSSSCG00000013320,ENSSSCG00000002498,ENSSSCG00000000765
GO:0032989	cellular component morphogenesis	biological_process	0.27853	1	5	66	1038	19424	ENSSSCG00000004540,ENSSSCG00000013320,ENSSSCG00000014412,ENSSSCG00000001382,ENSSSCG00000006316
GO:0051346	negative regulation of hydrolase activity	biological_process	0.27912	1	2	66	306	19424	ENSSSCG00000014422,ENSSSCG00000003606
GO:0071901	negative regulation of protein serine/threonine kinase activity	biological_process	0.27943	1	1	66	96	19424	ENSSSCG00000016489
GO:0008219	cell death	biological_process	0.27947	1	6	66	1299	19424	ENSSSCG00000004623,ENSSSCG00000011730,ENSSSCG00000009704,ENSSSCG00000014412,ENSSSCG00000006316,ENSSSCG00000002498
GO:0016265	death	biological_process	0.27947	1	6	66	1299	19424	ENSSSCG00000002498,ENSSSCG00000014412,ENSSSCG00000006316,ENSSSCG00000009704,ENSSSCG00000011730,ENSSSCG00000004623
GO:0034101	erythrocyte homeostasis	biological_process	0.27955	1	1	66	96	19424	ENSSSCG00000009704
GO:0018210	peptidyl-threonine modification	biological_process	0.27996	1	1	66	96	19424	ENSSSCG00000012773
GO:0065009	regulation of molecular function	biological_process	0.28165	1	10	66	2368	19424	ENSSSCG00000002498,ENSSSCG00000002814,ENSSSCG00000016489,ENSSSCG00000003606,ENSSSCG00000011761,ENSSSCG00000029094,ENSSSCG00000014422,ENSSSCG00000009704,ENSSSCG00000001749,ENSSSCG00000011730
GO:0030879	mammary gland development	biological_process	0.28215	1	1	66	97	19424	ENSSSCG00000001382
GO:0030010	establishment of cell polarity	biological_process	0.28247	1	1	66	97	19424	ENSSSCG00000013320
GO:0001932	regulation of protein phosphorylation	biological_process	0.28429	1	5	66	1048	19424	ENSSSCG00000005456,ENSSSCG00000011730,ENSSSCG00000002498,ENSSSCG00000013320,ENSSSCG00000016489
GO:0097285	cell-type specific apoptotic process	biological_process	0.28431	1	2	66	310	19424	ENSSSCG00000014412,ENSSSCG00000011730
GO:0071900	regulation of protein serine/threonine kinase activity	biological_process	0.28448	1	2	66	310	19424	ENSSSCG00000002498,ENSSSCG00000016489
GO:0010562	positive regulation of phosphorus metabolic process	biological_process	0.28448	1	4	66	794	19424	ENSSSCG00000029094,ENSSSCG00000002498,ENSSSCG00000011730,ENSSSCG00000005456
GO:0045937	positive regulation of phosphate metabolic process	biological_process	0.28448	1	4	66	794	19424	ENSSSCG00000011730,ENSSSCG00000005456,ENSSSCG00000029094,ENSSSCG00000002498
GO:0002221	pattern recognition receptor signaling pathway	biological_process	0.28455	1	1	66	98	19424	ENSSSCG00000008648
GO:0048608	reproductive structure development	biological_process	0.28575	1	2	66	311	19424	ENSSSCG00000007502,ENSSSCG00000009704
GO:0030335	positive regulation of cell migration	biological_process	0.28584	1	2	66	311	19424	ENSSSCG00000011730,ENSSSCG00000004540
GO:0048468	cell development	biological_process	0.28597	1	7	66	1572	19424	ENSSSCG00000009704,ENSSSCG00000004540,ENSSSCG00000016489,ENSSSCG00000013320,ENSSSCG00000001382,ENSSSCG00000014412,ENSSSCG00000007502
GO:0048520	positive regulation of behavior	biological_process	0.28915	1	1	66	100	19424	ENSSSCG00000011730
GO:0002758	innate immune response-activating signal transduction	biological_process	0.28943	1	1	66	100	19424	ENSSSCG00000008648
GO:0061458	reproductive system development	biological_process	0.28953	1	2	66	314	19424	ENSSSCG00000009704,ENSSSCG00000007502
GO:0044283	small molecule biosynthetic process	biological_process	0.28953	1	2	66	314	19424	ENSSSCG00000000031,ENSSSCG00000010056
GO:0001933	negative regulation of protein phosphorylation	biological_process	0.29083	1	2	66	315	19424	ENSSSCG00000016489,ENSSSCG00000013320
GO:1901700	response to oxygen-containing compound	biological_process	0.29168	1	4	66	803	19424	ENSSSCG00000016031,ENSSSCG00000009704,ENSSSCG00000008647,ENSSSCG00000011730
GO:0090288	negative regulation of cellular response to growth factor stimulus	biological_process	0.29179	1	1	66	101	19424	ENSSSCG00000004540
GO:0032269	negative regulation of cellular protein metabolic process	biological_process	0.2922	1	4	66	804	19424	ENSSSCG00000014422,ENSSSCG00000003606,ENSSSCG00000016489,ENSSSCG00000013320
GO:0000166	nucleotide binding	molecular_function	0.29261	1	8	66	1850	19424	ENSSSCG00000005456,ENSSSCG00000016489,ENSSSCG00000012773,ENSSSCG00000003307,ENSSSCG00000003314,ENSSSCG00000007502,ENSSSCG00000001382,ENSSSCG00000029094
GO:1901265	nucleoside phosphate binding	molecular_function	0.29261	1	8	66	1850	19424	ENSSSCG00000005456,ENSSSCG00000016489,ENSSSCG00000012773,ENSSSCG00000003314,ENSSSCG00000003307,ENSSSCG00000029094,ENSSSCG00000007502,ENSSSCG00000001382
GO:0098588	bounding membrane of organelle	cellular_component	0.29366	1	5	66	1062	19424	ENSSSCG00000004623,ENSSSCG00000008648,ENSSSCG00000003271,ENSSSCG00000014422,ENSSSCG00000000361
GO:0030183	B cell differentiation	biological_process	0.29392	1	1	66	102	19424	ENSSSCG00000002814
GO:0012505	endomembrane system	cellular_component	0.2941	1	10	66	2394	19424	ENSSSCG00000008646,ENSSSCG00000029094,ENSSSCG00000000361,ENSSSCG00000014422,ENSSSCG00000015453,ENSSSCG00000016031,ENSSSCG00000003271,ENSSSCG00000011463,ENSSSCG00000014249,ENSSSCG00000008648
GO:0008217	regulation of blood pressure	biological_process	0.29422	1	1	66	102	19424	ENSSSCG00000006059
GO:1903364	positive regulation of cellular protein catabolic process	biological_process	0.29444	1	1	66	102	19424	ENSSSCG00000008646
GO:0051254	positive regulation of RNA metabolic process	biological_process	0.29735	1	6	66	1329	19424	ENSSSCG00000009704,ENSSSCG00000001749,ENSSSCG00000001474,ENSSSCG00000014412,ENSSSCG00000013320,ENSSSCG00000004540
GO:0043412	macromolecule modification	biological_process	0.29809	1	13	66	3227	19424	ENSSSCG00000012773,ENSSSCG00000016489,ENSSSCG00000007702,ENSSSCG00000002498,ENSSSCG00000003606,ENSSSCG00000005456,ENSSSCG00000013320,ENSSSCG00000001382,ENSSSCG00000006316,ENSSSCG00000029094,ENSSSCG00000008646,ENSSSCG00000011591,ENSSSCG00000011730
GO:0044706	multi-multicellular organism process	biological_process	0.29897	1	1	66	104	19424	ENSSSCG00000001382
GO:0009411	response to UV	biological_process	0.29918	1	1	66	104	19424	ENSSSCG00000011730
GO:0000910	cytokinesis	biological_process	0.29925	1	1	66	104	19424	ENSSSCG00000029094
GO:0007605	sensory perception of sound	biological_process	0.29925	1	1	66	104	19424	ENSSSCG00000014412
GO:0048518	positive regulation of biological process	biological_process	0.30071	1	17	66	4350	19424	ENSSSCG00000008646,ENSSSCG00000004540,ENSSSCG00000002498,ENSSSCG00000011730,ENSSSCG00000009704,ENSSSCG00000001749,ENSSSCG00000013320,ENSSSCG00000010141,ENSSSCG00000029094,ENSSSCG00000000765,ENSSSCG00000014412,ENSSSCG00000000361,ENSSSCG00000005456,ENSSSCG00000008648,ENSSSCG00000016031,ENSSSCG00000001474,ENSSSCG00000007702
GO:0070011	peptidase activity, acting on L-amino acid peptides	molecular_function	0.30077	1	3	66	564	19424	ENSSSCG00000013095,ENSSSCG00000010056,ENSSSCG00000006359
GO:0042471	ear morphogenesis	biological_process	0.3013	1	1	66	105	19424	ENSSSCG00000014412
GO:0046661	male sex differentiation	biological_process	0.30158	1	1	66	105	19424	ENSSSCG00000009704
GO:1901701	cellular response to oxygen-containing compound	biological_process	0.30309	1	3	66	566	19424	ENSSSCG00000016031,ENSSSCG00000008647,ENSSSCG00000009704
GO:2000147	positive regulation of cell motility	biological_process	0.30344	1	2	66	325	19424	ENSSSCG00000004540,ENSSSCG00000011730
GO:0030856	regulation of epithelial cell differentiation	biological_process	0.30373	1	1	66	106	19424	ENSSSCG00000013320
GO:0070851	growth factor receptor binding	molecular_function	0.30376	1	1	66	106	19424	ENSSSCG00000011730
GO:0060041	retina development in camera-type eye	biological_process	0.30395	1	1	66	106	19424	ENSSSCG00000013320
GO:0044459	plasma membrane part	cellular_component	0.30425	1	7	66	1605	19424	ENSSSCG00000003271,ENSSSCG00000017300,ENSSSCG00000016031,ENSSSCG00000000361,ENSSSCG00000011761,ENSSSCG00000001382,ENSSSCG00000000765
GO:0051649	establishment of localization in cell	biological_process	0.30487	1	8	66	1875	19424	ENSSSCG00000001749,ENSSSCG00000010141,ENSSSCG00000029094,ENSSSCG00000000765,ENSSSCG00000007502,ENSSSCG00000000361,ENSSSCG00000013320,ENSSSCG00000008648
GO:0051640	organelle localization	biological_process	0.30514	1	2	66	326	19424	ENSSSCG00000007502,ENSSSCG00000013320
GO:0008528	G-protein coupled peptide receptor activity	molecular_function	0.30548	1	1	66	107	19424	ENSSSCG00000016031
GO:0051222	positive regulation of protein transport	biological_process	0.30597	1	2	66	327	19424	ENSSSCG00000000765,ENSSSCG00000001749
GO:1903311	regulation of mRNA metabolic process	biological_process	0.30628	1	1	66	107	19424	ENSSSCG00000007917
GO:0031324	negative regulation of cellular metabolic process	biological_process	0.30635	1	8	66	1879	19424	ENSSSCG00000013320,ENSSSCG00000006316,ENSSSCG00000009704,ENSSSCG00000014422,ENSSSCG00000016489,ENSSSCG00000002814,ENSSSCG00000029294,ENSSSCG00000003606
GO:0042221	response to chemical	biological_process	0.30742	1	16	66	4100	19424	ENSSSCG00000011761,ENSSSCG00000004540,ENSSSCG00000002498,ENSSSCG00000013320,ENSSSCG00000000361,ENSSSCG00000014412,ENSSSCG00000007895,ENSSSCG00000000765,ENSSSCG00000011730,ENSSSCG00000001749,ENSSSCG00000009704,ENSSSCG00000016031,ENSSSCG00000021963,ENSSSCG00000001474,ENSSSCG00000015469,ENSSSCG00000008647
GO:0097367	carbohydrate derivative binding	molecular_function	0.30748	1	8	66	1879	19424	ENSSSCG00000016489,ENSSSCG00000012773,ENSSSCG00000005456,ENSSSCG00000007502,ENSSSCG00000001382,ENSSSCG00000029094,ENSSSCG00000003314,ENSSSCG00000003307
GO:0004222	metalloendopeptidase activity	molecular_function	0.30868	1	1	66	108	19424	ENSSSCG00000006359
GO:0035265	organ growth	biological_process	0.30881	1	1	66	108	19424	ENSSSCG00000006316
GO:0043086	negative regulation of catalytic activity	biological_process	0.3089	1	3	66	573	19424	ENSSSCG00000016489,ENSSSCG00000003606,ENSSSCG00000014422
GO:0001525	angiogenesis	biological_process	0.30984	1	2	66	330	19424	ENSSSCG00000016031,ENSSSCG00000001749
GO:0008083	growth factor activity	molecular_function	0.3105	1	1	66	109	19424	ENSSSCG00000011730
GO:0007050	cell cycle arrest	biological_process	0.31073	1	1	66	109	19424	ENSSSCG00000011730
GO:0043433	negative regulation of sequence-specific DNA binding transcription factor activity	biological_process	0.3109	1	1	66	109	19424	ENSSSCG00000002814
GO:0051276	chromosome organization	biological_process	0.31095	1	4	66	828	19424	ENSSSCG00000009704,ENSSSCG00000011591,ENSSSCG00000006316,ENSSSCG00000007502
GO:0048856	anatomical structure development	biological_process	0.31101	1	15	66	3817	19424	ENSSSCG00000009704,ENSSSCG00000001749,ENSSSCG00000014422,ENSSSCG00000007917,ENSSSCG00000007502,ENSSSCG00000014412,ENSSSCG00000001382,ENSSSCG00000006316,ENSSSCG00000013320,ENSSSCG00000008648,ENSSSCG00000015101,ENSSSCG00000016489,ENSSSCG00000016031,ENSSSCG00000004540,ENSSSCG00000002814
GO:0051272	positive regulation of cellular component movement	biological_process	0.31101	1	2	66	331	19424	ENSSSCG00000004540,ENSSSCG00000011730
GO:0061351	neural precursor cell proliferation	biological_process	0.31118	1	1	66	109	19424	ENSSSCG00000013320
GO:0010941	regulation of cell death	biological_process	0.31236	1	5	66	1090	19424	ENSSSCG00000002498,ENSSSCG00000006316,ENSSSCG00000009704,ENSSSCG00000011730,ENSSSCG00000004623
GO:0001653	peptide receptor activity	molecular_function	0.31258	1	1	66	110	19424	ENSSSCG00000016031
GO:1903531	negative regulation of secretion by cell	biological_process	0.31334	1	1	66	110	19424	ENSSSCG00000008648
GO:0022008	neurogenesis	biological_process	0.31364	1	5	66	1091	19424	ENSSSCG00000009704,ENSSSCG00000014412,ENSSSCG00000001382,ENSSSCG00000004540,ENSSSCG00000013320
GO:0006974	cellular response to DNA damage stimulus	biological_process	0.31519	1	3	66	579	19424	ENSSSCG00000006316,ENSSSCG00000009704,ENSSSCG00000004623
GO:0055076	transition metal ion homeostasis	biological_process	0.31527	1	1	66	111	19424	ENSSSCG00000027041
GO:0000978	RNA polymerase II core promoter proximal region sequence-specific DNA binding	molecular_function	0.31569	1	2	66	335	19424	ENSSSCG00000013320,ENSSSCG00000004540
GO:0048585	negative regulation of response to stimulus	biological_process	0.31669	1	5	66	1096	19424	ENSSSCG00000002814,ENSSSCG00000004540,ENSSSCG00000004623,ENSSSCG00000014422,ENSSSCG00000009704
GO:0000982	transcription factor activity, RNA polymerase II core promoter proximal region sequence-specific binding	molecular_function	0.3168	1	2	66	336	19424	ENSSSCG00000013320,ENSSSCG00000004540
GO:0001047	core promoter binding	molecular_function	0.3181	1	1	66	112	19424	ENSSSCG00000013320
GO:0007224	smoothened signaling pathway	biological_process	0.31835	1	1	66	112	19424	ENSSSCG00000013320
GO:0031012	extracellular matrix	cellular_component	0.31871	1	2	66	337	19424	ENSSSCG00000010141,ENSSSCG00000004990
GO:0042129	regulation of T cell proliferation	biological_process	0.32027	1	1	66	113	19424	ENSSSCG00000010141
GO:0005267	potassium channel activity	molecular_function	0.32029	1	1	66	113	19424	ENSSSCG00000011761
GO:0015031	protein transport	biological_process	0.32084	1	5	66	1102	19424	ENSSSCG00000008648,ENSSSCG00000001749,ENSSSCG00000016031,ENSSSCG00000029094,ENSSSCG00000000765
GO:0098660	inorganic ion transmembrane transport	biological_process	0.32148	1	3	66	586	19424	ENSSSCG00000011761,ENSSSCG00000000361,ENSSSCG00000003271
GO:0031175	neuron projection development	biological_process	0.32214	1	3	66	586	19424	ENSSSCG00000013320,ENSSSCG00000001382,ENSSSCG00000014412
GO:0008233	peptidase activity	molecular_function	0.32226	1	3	66	587	19424	ENSSSCG00000013095,ENSSSCG00000006359,ENSSSCG00000010056
GO:0050679	positive regulation of epithelial cell proliferation	biological_process	0.32257	1	1	66	114	19424	ENSSSCG00000009704
GO:0071383	cellular response to steroid hormone stimulus	biological_process	0.32274	1	1	66	114	19424	ENSSSCG00000001474
GO:0009888	tissue development	biological_process	0.32357	1	6	66	1372	19424	ENSSSCG00000013320,ENSSSCG00000004540,ENSSSCG00000001382,ENSSSCG00000014412,ENSSSCG00000001749,ENSSSCG00000014422
GO:0040017	positive regulation of locomotion	biological_process	0.32476	1	2	66	342	19424	ENSSSCG00000011730,ENSSSCG00000004540
GO:0009968	negative regulation of signal transduction	biological_process	0.32488	1	4	66	846	19424	ENSSSCG00000002814,ENSSSCG00000004540,ENSSSCG00000009704,ENSSSCG00000004623
GO:2000736	regulation of stem cell differentiation	biological_process	0.32512	1	1	66	115	19424	ENSSSCG00000011591
GO:0050954	sensory perception of mechanical stimulus	biological_process	0.32517	1	1	66	115	19424	ENSSSCG00000014412
GO:0032268	regulation of cellular protein metabolic process	biological_process	0.3258	1	8	66	1916	19424	ENSSSCG00000013320,ENSSSCG00000008646,ENSSSCG00000011730,ENSSSCG00000014422,ENSSSCG00000016489,ENSSSCG00000002498,ENSSSCG00000003606,ENSSSCG00000005456
GO:0002694	regulation of leukocyte activation	biological_process	0.32593	1	2	66	343	19424	ENSSSCG00000010141,ENSSSCG00000011730
GO:0042326	negative regulation of phosphorylation	biological_process	0.326	1	2	66	343	19424	ENSSSCG00000016489,ENSSSCG00000013320
GO:0001650	fibrillar center	cellular_component	0.32738	1	1	66	116	19424	ENSSSCG00000008648
GO:0000987	core promoter proximal region sequence-specific DNA binding	molecular_function	0.32822	1	2	66	345	19424	ENSSSCG00000004540,ENSSSCG00000013320
GO:0001159	core promoter proximal region DNA binding	molecular_function	0.32822	1	2	66	345	19424	ENSSSCG00000004540,ENSSSCG00000013320
GO:0034097	response to cytokine	biological_process	0.32859	1	3	66	594	19424	ENSSSCG00000002498,ENSSSCG00000000765,ENSSSCG00000013320
GO:0060627	regulation of vesicle-mediated transport	biological_process	0.32881	1	2	66	345	19424	ENSSSCG00000010141,ENSSSCG00000000361
GO:0002218	activation of innate immune response	biological_process	0.32965	1	1	66	117	19424	ENSSSCG00000008648
GO:0051048	negative regulation of secretion	biological_process	0.32965	1	1	66	117	19424	ENSSSCG00000008648
GO:0006812	cation transport	biological_process	0.32996	1	4	66	853	19424	ENSSSCG00000016031,ENSSSCG00000000361,ENSSSCG00000011761,ENSSSCG00000027041
GO:0051248	negative regulation of protein metabolic process	biological_process	0.33012	1	4	66	853	19424	ENSSSCG00000013320,ENSSSCG00000016489,ENSSSCG00000014422,ENSSSCG00000003606
GO:0022626	cytosolic ribosome	cellular_component	0.33047	1	1	66	118	19424	ENSSSCG00000029830
GO:0006508	proteolysis	biological_process	0.33133	1	6	66	1385	19424	ENSSSCG00000008646,ENSSSCG00000013095,ENSSSCG00000004811,ENSSSCG00000010056,ENSSSCG00000014422,ENSSSCG00000006359
GO:2001242	regulation of intrinsic apoptotic signaling pathway	biological_process	0.33174	1	1	66	118	19424	ENSSSCG00000004623
GO:0002262	myeloid cell homeostasis	biological_process	0.33189	1	1	66	118	19424	ENSSSCG00000009704
GO:0051099	positive regulation of binding	biological_process	0.33194	1	1	66	118	19424	ENSSSCG00000009704
GO:0097529	myeloid leukocyte migration	biological_process	0.33402	1	1	66	119	19424	ENSSSCG00000000765
GO:0002244	hematopoietic progenitor cell differentiation	biological_process	0.33428	1	1	66	119	19424	ENSSSCG00000009704
GO:0021543	pallium development	biological_process	0.33447	1	1	66	119	19424	ENSSSCG00000013320
GO:0032787	monocarboxylic acid metabolic process	biological_process	0.33606	1	2	66	351	19424	ENSSSCG00000000892,ENSSSCG00000000031
GO:0048592	eye morphogenesis	biological_process	0.33654	1	1	66	120	19424	ENSSSCG00000013320
GO:0072330	monocarboxylic acid biosynthetic process	biological_process	0.34104	1	1	66	122	19424	ENSSSCG00000000031
GO:0003714	transcription corepressor activity	molecular_function	0.34109	1	1	66	122	19424	ENSSSCG00000029294
GO:2001236	regulation of extrinsic apoptotic signaling pathway	biological_process	0.34109	1	1	66	122	19424	ENSSSCG00000009704
GO:0033135	regulation of peptidyl-serine phosphorylation	biological_process	0.34304	1	1	66	123	19424	ENSSSCG00000002498
GO:0043549	regulation of kinase activity	biological_process	0.34313	1	3	66	609	19424	ENSSSCG00000016489,ENSSSCG00000002498,ENSSSCG00000029094
GO:0001764	neuron migration	biological_process	0.34349	1	1	66	123	19424	ENSSSCG00000013320
GO:0046425	regulation of JAK-STAT cascade	biological_process	0.34488	1	1	66	124	19424	ENSSSCG00000011730
GO:0010921	regulation of phosphatase activity	biological_process	0.34571	1	1	66	124	19424	ENSSSCG00000003606
GO:0033036	macromolecule localization	biological_process	0.34735	1	8	66	1956	19424	ENSSSCG00000008648,ENSSSCG00000016031,ENSSSCG00000001749,ENSSSCG00000013320,ENSSSCG00000000765,ENSSSCG00000029094,ENSSSCG00000007502,ENSSSCG00000000361
GO:0007188	adenylate cyclase-modulating G-protein coupled receptor signaling pathway	biological_process	0.34745	1	1	66	125	19424	ENSSSCG00000016031
GO:0071356	cellular response to tumor necrosis factor	biological_process	0.34751	1	1	66	125	19424	ENSSSCG00000002498
GO:0031399	regulation of protein modification process	biological_process	0.34818	1	6	66	1412	19424	ENSSSCG00000011730,ENSSSCG00000005456,ENSSSCG00000003606,ENSSSCG00000016489,ENSSSCG00000013320,ENSSSCG00000002498
GO:1904062	regulation of cation transmembrane transport	biological_process	0.34998	1	1	66	126	19424	ENSSSCG00000000361
GO:0015934	large ribosomal subunit	cellular_component	0.35081	1	1	66	127	19424	ENSSSCG00000029830
GO:0030097	hemopoiesis	biological_process	0.35134	1	3	66	618	19424	ENSSSCG00000009704,ENSSSCG00000008648,ENSSSCG00000002814
GO:0031348	negative regulation of defense response	biological_process	0.35208	1	1	66	127	19424	ENSSSCG00000014422
GO:0005774	vacuolar membrane	cellular_component	0.3523	1	1	66	127	19424	ENSSSCG00000000361
GO:0048568	embryonic organ development	biological_process	0.35309	1	2	66	365	19424	ENSSSCG00000014412,ENSSSCG00000013320
GO:0050865	regulation of cell activation	biological_process	0.35456	1	2	66	366	19424	ENSSSCG00000011730,ENSSSCG00000010141
GO:0034660	ncRNA metabolic process	biological_process	0.35658	1	2	66	368	19424	ENSSSCG00000006316,ENSSSCG00000007702
GO:0002685	regulation of leukocyte migration	biological_process	0.3586	1	1	66	130	19424	ENSSSCG00000011730
GO:0050731	positive regulation of peptidyl-tyrosine phosphorylation	biological_process	0.35884	1	1	66	130	19424	ENSSSCG00000011730
GO:0042493	response to drug	biological_process	0.35899	1	1	66	130	19424	ENSSSCG00000009704
GO:0004674	protein serine/threonine kinase activity	molecular_function	0.3603	1	2	66	370	19424	ENSSSCG00000012773,ENSSSCG00000029094
GO:0004866	endopeptidase inhibitor activity	molecular_function	0.36074	1	1	66	131	19424	ENSSSCG00000014422
GO:0051783	regulation of nuclear division	biological_process	0.36104	1	1	66	131	19424	ENSSSCG00000016489
GO:0046982	protein heterodimerization activity	molecular_function	0.36158	1	2	66	372	19424	ENSSSCG00000004623,ENSSSCG00000011730
GO:0010038	response to metal ion	biological_process	0.36328	1	1	66	132	19424	ENSSSCG00000011761
GO:0048667	cell morphogenesis involved in neuron differentiation	biological_process	0.36373	1	2	66	373	19424	ENSSSCG00000013320,ENSSSCG00000014412
GO:0010557	positive regulation of macromolecule biosynthetic process	biological_process	0.36405	1	6	66	1438	19424	ENSSSCG00000004540,ENSSSCG00000013320,ENSSSCG00000014412,ENSSSCG00000001474,ENSSSCG00000001749,ENSSSCG00000009704
GO:0007187	G-protein coupled receptor signaling pathway, coupled to cyclic nucleotide second messenger	biological_process	0.36508	1	1	66	133	19424	ENSSSCG00000016031
GO:0042098	T cell proliferation	biological_process	0.36537	1	1	66	133	19424	ENSSSCG00000010141
GO:0015079	potassium ion transmembrane transporter activity	molecular_function	0.36544	1	1	66	133	19424	ENSSSCG00000011761
GO:0032434	regulation of proteasomal ubiquitin-dependent protein catabolic process	biological_process	0.36566	1	1	66	133	19424	ENSSSCG00000008646
GO:0045184	establishment of protein localization	biological_process	0.36597	1	5	66	1168	19424	ENSSSCG00000008648,ENSSSCG00000001749,ENSSSCG00000016031,ENSSSCG00000029094,ENSSSCG00000000765
GO:0033365	protein localization to organelle	biological_process	0.36661	1	3	66	634	19424	ENSSSCG00000013320,ENSSSCG00000029094,ENSSSCG00000007502
GO:0048754	branching morphogenesis of an epithelial tube	biological_process	0.36756	1	1	66	134	19424	ENSSSCG00000001382
GO:0044437	vacuolar part	cellular_component	0.36763	1	1	66	134	19424	ENSSSCG00000000361
GO:0017157	regulation of exocytosis	biological_process	0.3678	1	1	66	134	19424	ENSSSCG00000010141
GO:0034703	cation channel complex	cellular_component	0.36791	1	1	66	134	19424	ENSSSCG00000011761
GO:0019752	carboxylic acid metabolic process	biological_process	0.36837	1	3	66	636	19424	ENSSSCG00000000892,ENSSSCG00000000031,ENSSSCG00000010056
GO:0034612	response to tumor necrosis factor	biological_process	0.36953	1	1	66	135	19424	ENSSSCG00000002498
GO:0045665	negative regulation of neuron differentiation	biological_process	0.36968	1	1	66	135	19424	ENSSSCG00000013320
GO:0019932	second-messenger-mediated signaling	biological_process	0.36976	1	1	66	135	19424	ENSSSCG00000006059
GO:0030182	neuron differentiation	biological_process	0.37119	1	4	66	905	19424	ENSSSCG00000014412,ENSSSCG00000001382,ENSSSCG00000004540,ENSSSCG00000013320
GO:0061135	endopeptidase regulator activity	molecular_function	0.37158	1	1	66	136	19424	ENSSSCG00000014422
GO:0050920	regulation of chemotaxis	biological_process	0.37175	1	1	66	136	19424	ENSSSCG00000011730
GO:0040007	growth	biological_process	0.37226	1	3	66	640	19424	ENSSSCG00000014412,ENSSSCG00000001382,ENSSSCG00000006316
GO:0010469	regulation of receptor activity	biological_process	0.37276	1	2	66	382	19424	ENSSSCG00000001749,ENSSSCG00000011730
GO:0051179	localization	biological_process	0.37627	1	17	66	4554	19424	ENSSSCG00000002814,ENSSSCG00000004540,ENSSSCG00000001382,ENSSSCG00000011761,ENSSSCG00000008648,ENSSSCG00000003271,ENSSSCG00000016031,ENSSSCG00000011730,ENSSSCG00000027041,ENSSSCG00000009704,ENSSSCG00000001749,ENSSSCG00000013320,ENSSSCG00000029094,ENSSSCG00000000765,ENSSSCG00000010141,ENSSSCG00000000361,ENSSSCG00000007502
GO:0006897	endocytosis	biological_process	0.37703	1	2	66	384	19424	ENSSSCG00000016031,ENSSSCG00000000361
GO:0007259	JAK-STAT cascade	biological_process	0.37772	1	1	66	139	19424	ENSSSCG00000011730
GO:0023057	negative regulation of signaling	biological_process	0.37797	1	4	66	914	19424	ENSSSCG00000002814,ENSSSCG00000004540,ENSSSCG00000009704,ENSSSCG00000004623
GO:0010629	negative regulation of gene expression	biological_process	0.37852	1	5	66	1187	19424	ENSSSCG00000009704,ENSSSCG00000007702,ENSSSCG00000006316,ENSSSCG00000007895,ENSSSCG00000002814
GO:0060341	regulation of cellular localization	biological_process	0.3788	1	4	66	915	19424	ENSSSCG00000000765,ENSSSCG00000010141,ENSSSCG00000008648,ENSSSCG00000001749
GO:0033674	positive regulation of kinase activity	biological_process	0.3806	1	2	66	387	19424	ENSSSCG00000029094,ENSSSCG00000002498
GO:0036464	cytoplasmic ribonucleoprotein granule	cellular_component	0.38061	1	1	66	140	19424	ENSSSCG00000006316
GO:0060284	regulation of cell development	biological_process	0.3808	1	3	66	649	19424	ENSSSCG00000009704,ENSSSCG00000016489,ENSSSCG00000013320
GO:0010001	glial cell differentiation	biological_process	0.38254	1	1	66	141	19424	ENSSSCG00000013320
GO:1903708	positive regulation of hemopoiesis	biological_process	0.38257	1	1	66	141	19424	ENSSSCG00000009704
GO:0035304	regulation of protein dephosphorylation	biological_process	0.38281	1	1	66	141	19424	ENSSSCG00000003606
GO:0098802	plasma membrane receptor complex	cellular_component	0.383	1	1	66	141	19424	ENSSSCG00000016031
GO:0005216	ion channel activity	molecular_function	0.3831	1	2	66	389	19424	ENSSSCG00000011761,ENSSSCG00000003271
GO:0048469	cell maturation	biological_process	0.38449	1	1	66	142	19424	ENSSSCG00000016489
GO:1902532	negative regulation of intracellular signal transduction	biological_process	0.38525	1	2	66	391	19424	ENSSSCG00000004623,ENSSSCG00000002814
GO:0006575	cellular modified amino acid metabolic process	biological_process	0.3868	1	1	66	143	19424	ENSSSCG00000010056
GO:0032846	positive regulation of homeostatic process	biological_process	0.38681	1	1	66	143	19424	ENSSSCG00000009704
GO:0033500	carbohydrate homeostasis	biological_process	0.38695	1	1	66	143	19424	ENSSSCG00000013320
GO:0042593	glucose homeostasis	biological_process	0.38695	1	1	66	143	19424	ENSSSCG00000013320
GO:0000209	protein polyubiquitination	biological_process	0.38724	1	1	66	143	19424	ENSSSCG00000008646
GO:0045935	positive regulation of nucleobase-containing compound metabolic process	biological_process	0.38764	1	6	66	1476	19424	ENSSSCG00000001474,ENSSSCG00000014412,ENSSSCG00000013320,ENSSSCG00000004540,ENSSSCG00000001749,ENSSSCG00000009704
GO:0048534	hematopoietic or lymphoid organ development	biological_process	0.38767	1	3	66	657	19424	ENSSSCG00000002814,ENSSSCG00000009704,ENSSSCG00000008648
GO:0003723	RNA binding	molecular_function	0.38788	1	4	66	928	19424	ENSSSCG00000007917,ENSSSCG00000007895,ENSSSCG00000004284,ENSSSCG00000029830
GO:0051216	cartilage development	biological_process	0.3889	1	1	66	144	19424	ENSSSCG00000001749
GO:0051402	neuron apoptotic process	biological_process	0.38897	1	1	66	144	19424	ENSSSCG00000014412
GO:0015698	inorganic anion transport	biological_process	0.38913	1	1	66	144	19424	ENSSSCG00000003271
GO:0051641	cellular localization	biological_process	0.38914	1	9	66	2315	19424	ENSSSCG00000001749,ENSSSCG00000027041,ENSSSCG00000000765,ENSSSCG00000029094,ENSSSCG00000010141,ENSSSCG00000007502,ENSSSCG00000000361,ENSSSCG00000013320,ENSSSCG00000008648
GO:0098796	membrane protein complex	cellular_component	0.38929	1	4	66	929	19424	ENSSSCG00000003271,ENSSSCG00000011761,ENSSSCG00000029094,ENSSSCG00000016031
GO:0007399	nervous system development	biological_process	0.38952	1	6	66	1478	19424	ENSSSCG00000009704,ENSSSCG00000013320,ENSSSCG00000004540,ENSSSCG00000007917,ENSSSCG00000014412,ENSSSCG00000001382
GO:0019887	protein kinase regulator activity	molecular_function	0.39062	1	1	66	145	19424	ENSSSCG00000002498
GO:0042802	identical protein binding	molecular_function	0.39063	1	5	66	1204	19424	ENSSSCG00000010141,ENSSSCG00000002498,ENSSSCG00000007702,ENSSSCG00000001749,ENSSSCG00000004623
GO:0002521	leukocyte differentiation	biological_process	0.39103	1	2	66	396	19424	ENSSSCG00000008648,ENSSSCG00000002814
GO:0021915	neural tube development	biological_process	0.39116	1	1	66	145	19424	ENSSSCG00000013320
GO:0031253	cell projection membrane	cellular_component	0.39146	1	1	66	145	19424	ENSSSCG00000003271
GO:0022838	substrate-specific channel activity	molecular_function	0.39276	1	2	66	397	19424	ENSSSCG00000011761,ENSSSCG00000003271
GO:0010648	negative regulation of cell communication	biological_process	0.39281	1	4	66	933	19424	ENSSSCG00000004540,ENSSSCG00000002814,ENSSSCG00000004623,ENSSSCG00000009704
GO:0035303	regulation of dephosphorylation	biological_process	0.39334	1	1	66	146	19424	ENSSSCG00000003606
GO:0021953	central nervous system neuron differentiation	biological_process	0.39502	1	1	66	147	19424	ENSSSCG00000013320
GO:0051224	negative regulation of protein transport	biological_process	0.39523	1	1	66	147	19424	ENSSSCG00000008648
GO:0007163	establishment or maintenance of cell polarity	biological_process	0.39569	1	1	66	147	19424	ENSSSCG00000013320
GO:0030414	peptidase inhibitor activity	molecular_function	0.39689	1	1	66	148	19424	ENSSSCG00000014422
GO:0016054	organic acid catabolic process	biological_process	0.39731	1	1	66	148	19424	ENSSSCG00000000892
GO:0046395	carboxylic acid catabolic process	biological_process	0.39731	1	1	66	148	19424	ENSSSCG00000000892
GO:0009653	anatomical structure morphogenesis	biological_process	0.39755	1	8	66	2050	19424	ENSSSCG00000015101,ENSSSCG00000016031,ENSSSCG00000004540,ENSSSCG00000001749,ENSSSCG00000014412,ENSSSCG00000001382,ENSSSCG00000006316,ENSSSCG00000013320
GO:0004175	endopeptidase activity	molecular_function	0.39805	1	2	66	402	19424	ENSSSCG00000013095,ENSSSCG00000006359
GO:0045637	regulation of myeloid cell differentiation	biological_process	0.39929	1	1	66	149	19424	ENSSSCG00000009704
GO:0032403	protein complex binding	molecular_function	0.39935	1	3	66	669	19424	ENSSSCG00000001382,ENSSSCG00000017300,ENSSSCG00000011591
GO:0016829	lyase activity	molecular_function	0.39936	1	1	66	149	19424	ENSSSCG00000000892
GO:0031328	positive regulation of cellular biosynthetic process	biological_process	0.39946	1	6	66	1495	19424	ENSSSCG00000001749,ENSSSCG00000009704,ENSSSCG00000001474,ENSSSCG00000014412,ENSSSCG00000013320,ENSSSCG00000004540
GO:0035770	ribonucleoprotein granule	cellular_component	0.39948	1	1	66	149	19424	ENSSSCG00000006316
GO:0044255	cellular lipid metabolic process	biological_process	0.40465	1	3	66	675	19424	ENSSSCG00000021482,ENSSSCG00000000031,ENSSSCG00000029094
GO:0048514	blood vessel morphogenesis	biological_process	0.40466	1	2	66	407	19424	ENSSSCG00000001749,ENSSSCG00000016031
GO:0030100	regulation of endocytosis	biological_process	0.40563	1	1	66	152	19424	ENSSSCG00000000361
GO:0045930	negative regulation of mitotic cell cycle	biological_process	0.40762	1	1	66	153	19424	ENSSSCG00000015020
GO:0010008	endosome membrane	cellular_component	0.40779	1	1	66	153	19424	ENSSSCG00000000361
GO:0008134	transcription factor binding	molecular_function	0.40814	1	2	66	410	19424	ENSSSCG00000013320,ENSSSCG00000009704
GO:0009891	positive regulation of biosynthetic process	biological_process	0.40942	1	6	66	1511	19424	ENSSSCG00000001474,ENSSSCG00000014412,ENSSSCG00000013320,ENSSSCG00000004540,ENSSSCG00000001749,ENSSSCG00000009704
GO:0048839	inner ear development	biological_process	0.40949	1	1	66	154	19424	ENSSSCG00000014412
GO:0042277	peptide binding	molecular_function	0.40949	1	1	66	154	19424	ENSSSCG00000016031
GO:0098656	anion transmembrane transport	biological_process	0.41391	1	1	66	156	19424	ENSSSCG00000003271
GO:0005938	cell cortex	cellular_component	0.41407	1	1	66	156	19424	ENSSSCG00000014422
GO:0015267	channel activity	molecular_function	0.41541	1	2	66	416	19424	ENSSSCG00000011761,ENSSSCG00000003271
GO:0022803	passive transmembrane transporter activity	molecular_function	0.41541	1	2	66	416	19424	ENSSSCG00000011761,ENSSSCG00000003271
GO:1903507	negative regulation of nucleic acid-templated transcription	biological_process	0.41561	1	4	66	963	19424	ENSSSCG00000029294,ENSSSCG00000006316,ENSSSCG00000002814,ENSSSCG00000009704
GO:0040008	regulation of growth	biological_process	0.41764	1	2	66	418	19424	ENSSSCG00000001382,ENSSSCG00000006316
GO:0006811	ion transport	biological_process	0.4185	1	5	66	1245	19424	ENSSSCG00000000361,ENSSSCG00000011761,ENSSSCG00000016031,ENSSSCG00000003271,ENSSSCG00000027041
GO:0045732	positive regulation of protein catabolic process	biological_process	0.41975	1	1	66	159	19424	ENSSSCG00000008646
GO:0032880	regulation of protein localization	biological_process	0.42035	1	3	66	692	19424	ENSSSCG00000000765,ENSSSCG00000001749,ENSSSCG00000008648
GO:0032993	protein-DNA complex	cellular_component	0.42072	1	1	66	160	19424	ENSSSCG00000011591
GO:0044763	single-organism cellular process	biological_process	0.42117	1	41	66	11675	19424	ENSSSCG00000014412,ENSSSCG00000007502,ENSSSCG00000027041,ENSSSCG00000004623,ENSSSCG00000016031,ENSSSCG00000007702,ENSSSCG00000017300,ENSSSCG00000003271,ENSSSCG00000014422,ENSSSCG00000016489,ENSSSCG00000012773,ENSSSCG00000002498,ENSSSCG00000000031,ENSSSCG00000000892,ENSSSCG00000013320,ENSSSCG00000007895,ENSSSCG00000029094,ENSSSCG00000010141,ENSSSCG00000000765,ENSSSCG00000000361,ENSSSCG00000011730,…
GO:0019207	kinase regulator activity	molecular_function	0.42128	1	1	66	160	19424	ENSSSCG00000002498
GO:0098797	plasma membrane protein complex	cellular_component	0.4214	1	2	66	421	19424	ENSSSCG00000011761,ENSSSCG00000016031
GO:1902679	negative regulation of RNA biosynthetic process	biological_process	0.42258	1	4	66	972	19424	ENSSSCG00000009704,ENSSSCG00000002814,ENSSSCG00000006316,ENSSSCG00000029294
GO:0010628	positive regulation of gene expression	biological_process	0.42317	1	6	66	1533	19424	ENSSSCG00000001474,ENSSSCG00000014412,ENSSSCG00000013320,ENSSSCG00000004540,ENSSSCG00000009704,ENSSSCG00000001749
GO:0044452	nucleolar part	cellular_component	0.42353	1	1	66	161	19424	ENSSSCG00000008648
GO:0030246	carbohydrate binding	molecular_function	0.42362	1	1	66	161	19424	ENSSSCG00000017300
GO:0002520	immune system development	biological_process	0.42453	1	3	66	697	19424	ENSSSCG00000009704,ENSSSCG00000008648,ENSSSCG00000002814
GO:0003682	chromatin binding	molecular_function	0.42456	1	2	66	424	19424	ENSSSCG00000011591,ENSSSCG00000013320
GO:0019901	protein kinase binding	molecular_function	0.42505	1	2	66	424	19424	ENSSSCG00000013320,ENSSSCG00000002498
GO:0061136	regulation of proteasomal protein catabolic process	biological_process	0.42578	1	1	66	162	19424	ENSSSCG00000008646
GO:1902578	single-organism localization	biological_process	0.42703	1	12	66	3248	19424	ENSSSCG00000016031,ENSSSCG00000008648,ENSSSCG00000003271,ENSSSCG00000013320,ENSSSCG00000007502,ENSSSCG00000000361,ENSSSCG00000011761,ENSSSCG00000029094,ENSSSCG00000000765,ENSSSCG00000010141,ENSSSCG00000027041,ENSSSCG00000001749
GO:0051049	regulation of transport	biological_process	0.42769	1	5	66	1258	19424	ENSSSCG00000000361,ENSSSCG00000000765,ENSSSCG00000010141,ENSSSCG00000001749,ENSSSCG00000008648
GO:0001934	positive regulation of protein phosphorylation	biological_process	0.42818	1	3	66	701	19424	ENSSSCG00000002498,ENSSSCG00000011730,ENSSSCG00000005456
GO:0051338	regulation of transferase activity	biological_process	0.42834	1	3	66	701	19424	ENSSSCG00000002498,ENSSSCG00000029094,ENSSSCG00000016489
GO:0051607	defense response to virus	biological_process	0.42865	1	1	66	164	19424	ENSSSCG00000008648
GO:0003729	mRNA binding	molecular_function	0.42935	1	1	66	164	19424	ENSSSCG00000007917
GO:0044822	poly(A) RNA binding	molecular_function	0.42935	1	1	66	164	19424	ENSSSCG00000007917
GO:0061138	morphogenesis of a branching epithelium	biological_process	0.42953	1	1	66	164	19424	ENSSSCG00000001382
GO:0051173	positive regulation of nitrogen compound metabolic process	biological_process	0.43055	1	6	66	1545	19424	ENSSSCG00000009704,ENSSSCG00000001749,ENSSSCG00000001474,ENSSSCG00000014412,ENSSSCG00000013320,ENSSSCG00000004540
GO:0010951	negative regulation of endopeptidase activity	biological_process	0.43111	1	1	66	165	19424	ENSSSCG00000014422
GO:0007169	transmembrane receptor protein tyrosine kinase signaling pathway	biological_process	0.43332	1	2	66	431	19424	ENSSSCG00000001382,ENSSSCG00000000361
GO:0001818	negative regulation of cytokine production	biological_process	0.43333	1	1	66	166	19424	ENSSSCG00000011730
GO:0019904	protein domain specific binding	molecular_function	0.43429	1	2	66	432	19424	ENSSSCG00000009704,ENSSSCG00000013320
GO:0033218	amide binding	molecular_function	0.43528	1	1	66	167	19424	ENSSSCG00000016031
GO:0050768	negative regulation of neurogenesis	biological_process	0.43727	1	1	66	168	19424	ENSSSCG00000013320
GO:0031966	mitochondrial membrane	cellular_component	0.43775	1	2	66	436	19424	ENSSSCG00000004623,ENSSSCG00000008648
GO:0031334	positive regulation of protein complex assembly	biological_process	0.43924	1	1	66	169	19424	ENSSSCG00000002498
GO:0016236	macroautophagy	biological_process	0.43951	1	1	66	169	19424	ENSSSCG00000029094
GO:0050795	regulation of behavior	biological_process	0.44094	1	1	66	170	19424	ENSSSCG00000011730
GO:0008237	metallopeptidase activity	molecular_function	0.44137	1	1	66	170	19424	ENSSSCG00000006359
GO:0000287	magnesium ion binding	molecular_function	0.44139	1	1	66	170	19424	ENSSSCG00000016489
GO:0044440	endosomal part	cellular_component	0.44143	1	1	66	170	19424	ENSSSCG00000000361
GO:0061630	ubiquitin protein ligase activity	molecular_function	0.4416	1	1	66	170	19424	ENSSSCG00000008646
GO:0061134	peptidase regulator activity	molecular_function	0.44273	1	1	66	171	19424	ENSSSCG00000014422
GO:0043603	cellular amide metabolic process	biological_process	0.44526	1	4	66	1004	19424	ENSSSCG00000000892,ENSSSCG00000021482,ENSSSCG00000010056,ENSSSCG00000029830
GO:0051347	positive regulation of transferase activity	biological_process	0.44582	1	2	66	442	19424	ENSSSCG00000002498,ENSSSCG00000029094
GO:0010564	regulation of cell cycle process	biological_process	0.44693	1	2	66	443	19424	ENSSSCG00000029094,ENSSSCG00000016489
GO:0043588	skin development	biological_process	0.44696	1	1	66	173	19424	ENSSSCG00000013320
GO:0051253	negative regulation of RNA metabolic process	biological_process	0.44721	1	4	66	1004	19424	ENSSSCG00000002814,ENSSSCG00000029294,ENSSSCG00000006316,ENSSSCG00000009704
GO:0030141	secretory granule	cellular_component	0.44849	1	1	66	174	19424	ENSSSCG00000014422
GO:0050808	synapse organization	biological_process	0.44889	1	1	66	174	19424	ENSSSCG00000005456
GO:0061659	ubiquitin-like protein ligase activity	molecular_function	0.44926	1	1	66	174	19424	ENSSSCG00000008646
GO:0001763	morphogenesis of a branching structure	biological_process	0.45073	1	1	66	175	19424	ENSSSCG00000001382
GO:0015672	monovalent inorganic cation transport	biological_process	0.45111	1	2	66	447	19424	ENSSSCG00000000361,ENSSSCG00000011761
GO:0072358	cardiovascular system development	biological_process	0.45306	1	3	66	728	19424	ENSSSCG00000016031,ENSSSCG00000013320,ENSSSCG00000001749
GO:0072359	circulatory system development	biological_process	0.45306	1	3	66	728	19424	ENSSSCG00000001749,ENSSSCG00000013320,ENSSSCG00000016031
GO:0046777	protein autophosphorylation	biological_process	0.45311	1	1	66	176	19424	ENSSSCG00000001382
GO:0050730	regulation of peptidyl-tyrosine phosphorylation	biological_process	0.45446	1	1	66	177	19424	ENSSSCG00000011730
GO:0042063	gliogenesis	biological_process	0.45448	1	1	66	177	19424	ENSSSCG00000013320
GO:0006310	DNA recombination	biological_process	0.45466	1	1	66	177	19424	ENSSSCG00000007502
GO:0050790	regulation of catalytic activity	biological_process	0.45617	1	6	66	1586	19424	ENSSSCG00000029094,ENSSSCG00000002498,ENSSSCG00000016489,ENSSSCG00000014422,ENSSSCG00000009704,ENSSSCG00000003606
GO:0001227	transcriptional repressor activity, RNA polymerase II transcription regulatory region sequence-specific binding	molecular_function	0.45774	1	1	66	179	19424	ENSSSCG00000013320
GO:0030217	T cell differentiation	biological_process	0.45809	1	1	66	179	19424	ENSSSCG00000008648
GO:0048511	rhythmic process	biological_process	0.4582	1	1	66	179	19424	ENSSSCG00000007502
GO:0021537	telencephalon development	biological_process	0.46029	1	1	66	180	19424	ENSSSCG00000013320
GO:0009056	catabolic process	biological_process	0.46175	1	6	66	1595	19424	ENSSSCG00000010056,ENSSSCG00000017300,ENSSSCG00000029094,ENSSSCG00000008646,ENSSSCG00000000892,ENSSSCG00000007502
GO:0098805	whole membrane	cellular_component	0.46258	1	4	66	1023	19424	ENSSSCG00000008648,ENSSSCG00000004623,ENSSSCG00000003271,ENSSSCG00000000361
GO:0030198	extracellular matrix organization	biological_process	0.46395	1	1	66	182	19424	ENSSSCG00000001382
GO:1903050	regulation of proteolysis involved in cellular protein catabolic process	biological_process	0.46396	1	1	66	182	19424	ENSSSCG00000008646
GO:0030522	intracellular receptor signaling pathway	biological_process	0.46409	1	1	66	182	19424	ENSSSCG00000001474
GO:0051961	negative regulation of nervous system development	biological_process	0.4656	1	1	66	183	19424	ENSSSCG00000013320
GO:0043062	extracellular structure organization	biological_process	0.4658	1	1	66	183	19424	ENSSSCG00000001382
GO:0006650	glycerophospholipid metabolic process	biological_process	0.46588	1	1	66	183	19424	ENSSSCG00000021482
GO:0006469	negative regulation of protein kinase activity	biological_process	0.46722	1	1	66	184	19424	ENSSSCG00000016489
GO:0009966	regulation of signal transduction	biological_process	0.46821	1	8	66	2183	19424	ENSSSCG00000008648,ENSSSCG00000004540,ENSSSCG00000002814,ENSSSCG00000009704,ENSSSCG00000001749,ENSSSCG00000004623,ENSSSCG00000011730,ENSSSCG00000000361
GO:0009952	anterior/posterior pattern specification	biological_process	0.46869	1	1	66	185	19424	ENSSSCG00000013320
GO:0061448	connective tissue development	biological_process	0.46926	1	1	66	185	19424	ENSSSCG00000001749
GO:0034976	response to endoplasmic reticulum stress	biological_process	0.46936	1	1	66	185	19424	ENSSSCG00000015453
GO:0005506	iron ion binding	molecular_function	0.47056	1	1	66	186	19424	ENSSSCG00000027041
GO:0010466	negative regulation of peptidase activity	biological_process	0.47065	1	1	66	186	19424	ENSSSCG00000014422
GO:0044282	small molecule catabolic process	biological_process	0.47111	1	1	66	186	19424	ENSSSCG00000000892
GO:0031982	vesicle	cellular_component	0.47426	1	3	66	752	19424	ENSSSCG00000014422,ENSSSCG00000010056,ENSSSCG00000000361
GO:0090305	nucleic acid phosphodiester bond hydrolysis	biological_process	0.47437	1	1	66	188	19424	ENSSSCG00000007502
GO:0005740	mitochondrial envelope	cellular_component	0.47529	1	2	66	469	19424	ENSSSCG00000008648,ENSSSCG00000004623
GO:0009887	organ morphogenesis	biological_process	0.47582	1	3	66	754	19424	ENSSSCG00000001382,ENSSSCG00000014412,ENSSSCG00000013320
GO:0031967	organelle envelope	cellular_component	0.47699	1	3	66	756	19424	ENSSSCG00000029094,ENSSSCG00000004623,ENSSSCG00000008648
GO:0031975	envelope	cellular_component	0.47699	1	3	66	756	19424	ENSSSCG00000029094,ENSSSCG00000004623,ENSSSCG00000008648
GO:0005634	nucleus	cellular_component	0.47916	1	18	66	5114	19424	ENSSSCG00000006316,ENSSSCG00000011591,ENSSSCG00000016489,ENSSSCG00000004540,ENSSSCG00000015450,ENSSSCG00000015101,ENSSSCG00000005063,ENSSSCG00000003303,ENSSSCG00000013320,ENSSSCG00000007917,ENSSSCG00000029094,ENSSSCG00000014412,ENSSSCG00000006359,ENSSSCG00000009704,ENSSSCG00000001474,ENSSSCG00000007702,ENSSSCG00000011463,ENSSSCG00000008648
GO:0070997	neuron death	biological_process	0.48193	1	1	66	192	19424	ENSSSCG00000014412
GO:0042113	B cell activation	biological_process	0.48336	1	1	66	193	19424	ENSSSCG00000002814
GO:0045765	regulation of angiogenesis	biological_process	0.48375	1	1	66	193	19424	ENSSSCG00000001749
GO:0044712	single-organism catabolic process	biological_process	0.48387	1	3	66	763	19424	ENSSSCG00000029094,ENSSSCG00000000892,ENSSSCG00000017300
GO:0006464	cellular protein modification process	biological_process	0.48393	1	11	66	3084	19424	ENSSSCG00000011730,ENSSSCG00000001382,ENSSSCG00000029094,ENSSSCG00000008646,ENSSSCG00000013320,ENSSSCG00000003606,ENSSSCG00000005456,ENSSSCG00000007702,ENSSSCG00000002498,ENSSSCG00000016489,ENSSSCG00000012773
GO:0036211	protein modification process	biological_process	0.48393	1	11	66	3084	19424	ENSSSCG00000011730,ENSSSCG00000008646,ENSSSCG00000029094,ENSSSCG00000001382,ENSSSCG00000013320,ENSSSCG00000005456,ENSSSCG00000003606,ENSSSCG00000002498,ENSSSCG00000007702,ENSSSCG00000012773,ENSSSCG00000016489
GO:0032501	multicellular organismal process	biological_process	0.4852	1	22	66	6307	19424	ENSSSCG00000016031,ENSSSCG00000015469,ENSSSCG00000007702,ENSSSCG00000008648,ENSSSCG00000017300,ENSSSCG00000013320,ENSSSCG00000000765,ENSSSCG00000007917,ENSSSCG00000010141,ENSSSCG00000014412,ENSSSCG00000007502,ENSSSCG00000011730,ENSSSCG00000009704,ENSSSCG00000010056,ENSSSCG00000001749,ENSSSCG00000016489,ENSSSCG00000002814,ENSSSCG00000004540,ENSSSCG00000006059,ENSSSCG00000005063,ENSSSCG00000001382,…
GO:0050767	regulation of neurogenesis	biological_process	0.48896	1	2	66	480	19424	ENSSSCG00000009704,ENSSSCG00000013320
GO:0019898	extrinsic component of membrane	cellular_component	0.48928	1	1	66	196	19424	ENSSSCG00000029094
GO:1901575	organic substance catabolic process	biological_process	0.491	1	5	66	1352	19424	ENSSSCG00000010056,ENSSSCG00000007502,ENSSSCG00000000892,ENSSSCG00000029094,ENSSSCG00000008646
GO:0044281	small molecule metabolic process	biological_process	0.49134	1	5	66	1353	19424	ENSSSCG00000008647,ENSSSCG00000010056,ENSSSCG00000009503,ENSSSCG00000000031,ENSSSCG00000000892
GO:0019900	kinase binding	molecular_function	0.4922	1	2	66	483	19424	ENSSSCG00000002498,ENSSSCG00000013320
GO:0033673	negative regulation of kinase activity	biological_process	0.49225	1	1	66	198	19424	ENSSSCG00000016489
GO:0071495	cellular response to endogenous stimulus	biological_process	0.49358	1	3	66	774	19424	ENSSSCG00000001474,ENSSSCG00000004540,ENSSSCG00000001749
GO:0044248	cellular catabolic process	biological_process	0.49371	1	5	66	1356	19424	ENSSSCG00000008646,ENSSSCG00000029094,ENSSSCG00000000892,ENSSSCG00000007502,ENSSSCG00000010056
GO:0044711	single-organism biosynthetic process	biological_process	0.49632	1	4	66	1069	19424	ENSSSCG00000008647,ENSSSCG00000010056,ENSSSCG00000009503,ENSSSCG00000000031
GO:0035295	tube development	biological_process	0.49632	1	2	66	487	19424	ENSSSCG00000001382,ENSSSCG00000013320
GO:0007275	multicellular organismal development	biological_process	0.49826	1	12	66	3408	19424	ENSSSCG00000009704,ENSSSCG00000001749,ENSSSCG00000007917,ENSSSCG00000001382,ENSSSCG00000014412,ENSSSCG00000007502,ENSSSCG00000013320,ENSSSCG00000005063,ENSSSCG00000008648,ENSSSCG00000016031,ENSSSCG00000004540,ENSSSCG00000002814
GO:0009416	response to light stimulus	biological_process	0.49947	1	1	66	202	19424	ENSSSCG00000011730
GO:0033554	cellular response to stress	biological_process	0.49989	1	5	66	1365	19424	ENSSSCG00000004623,ENSSSCG00000009704,ENSSSCG00000015453,ENSSSCG00000006316,ENSSSCG00000029094
GO:0043231	intracellular membrane-bounded organelle	cellular_component	0.4999	1	28	66	8094	19424	ENSSSCG00000013320,ENSSSCG00000007917,ENSSSCG00000029094,ENSSSCG00000000361,ENSSSCG00000014412,ENSSSCG00000006359,ENSSSCG00000004623,ENSSSCG00000009704,ENSSSCG00000015453,ENSSSCG00000016031,ENSSSCG00000001474,ENSSSCG00000007702,ENSSSCG00000011463,ENSSSCG00000008647,ENSSSCG00000008648,ENSSSCG00000003271,ENSSSCG00000008646,ENSSSCG00000006316,ENSSSCG00000011591,ENSSSCG00000014422,ENSSSCG00000016489,…
GO:0019637	organophosphate metabolic process	biological_process	0.50087	1	3	66	783	19424	ENSSSCG00000029094,ENSSSCG00000021482,ENSSSCG00000008647
GO:1901342	regulation of vasculature development	biological_process	0.50122	1	1	66	203	19424	ENSSSCG00000001749
GO:1903362	regulation of cellular protein catabolic process	biological_process	0.50133	1	1	66	203	19424	ENSSSCG00000008646
GO:0000375	RNA splicing, via transesterification reactions	biological_process	0.5026	1	1	66	204	19424	ENSSSCG00000007917
GO:0000377	RNA splicing, via transesterification reactions with bulged adenosine as nucleophile	biological_process	0.5026	1	1	66	204	19424	ENSSSCG00000007917
GO:0000398	mRNA splicing, via spliceosome	biological_process	0.5026	1	1	66	204	19424	ENSSSCG00000007917
GO:0048872	homeostasis of number of cells	biological_process	0.50289	1	1	66	204	19424	ENSSSCG00000009704
GO:0071902	positive regulation of protein serine/threonine kinase activity	biological_process	0.50464	1	1	66	205	19424	ENSSSCG00000002498
GO:0019216	regulation of lipid metabolic process	biological_process	0.50624	1	1	66	206	19424	ENSSSCG00000029094
GO:0032270	positive regulation of cellular protein metabolic process	biological_process	0.5069	1	4	66	1083	19424	ENSSSCG00000002498,ENSSSCG00000008646,ENSSSCG00000005456,ENSSSCG00000011730
GO:0048731	system development	biological_process	0.50848	1	11	66	3138	19424	ENSSSCG00000008648,ENSSSCG00000002814,ENSSSCG00000004540,ENSSSCG00000016031,ENSSSCG00000009704,ENSSSCG00000001749,ENSSSCG00000013320,ENSSSCG00000007502,ENSSSCG00000014412,ENSSSCG00000001382,ENSSSCG00000007917
GO:0034220	ion transmembrane transport	biological_process	0.50969	1	3	66	793	19424	ENSSSCG00000011761,ENSSSCG00000000361,ENSSSCG00000003271
GO:0048598	embryonic morphogenesis	biological_process	0.51015	1	2	66	500	19424	ENSSSCG00000013320,ENSSSCG00000014412
GO:0060271	cilium morphogenesis	biological_process	0.51358	1	1	66	210	19424	ENSSSCG00000004540
GO:0002757	immune response-activating signal transduction	biological_process	0.51652	1	1	66	212	19424	ENSSSCG00000008648
GO:0043227	membrane-bounded organelle	cellular_component	0.51659	1	28	66	8143	19424	ENSSSCG00000014422,ENSSSCG00000011591,ENSSSCG00000008646,ENSSSCG00000006316,ENSSSCG00000005063,ENSSSCG00000003303,ENSSSCG00000014249,ENSSSCG00000015450,ENSSSCG00000000031,ENSSSCG00000015101,ENSSSCG00000016489,ENSSSCG00000004540,ENSSSCG00000009704,ENSSSCG00000006359,ENSSSCG00000004623,ENSSSCG00000029094,ENSSSCG00000007917,ENSSSCG00000000361,ENSSSCG00000014412,ENSSSCG00000013320,ENSSSCG00000003271,…
GO:0030031	cell projection assembly	biological_process	0.52014	1	1	66	214	19424	ENSSSCG00000003271
GO:0044391	ribosomal subunit	cellular_component	0.52117	1	1	66	216	19424	ENSSSCG00000029830
GO:0045934	negative regulation of nucleobase-containing compound metabolic process	biological_process	0.52412	1	4	66	1107	19424	ENSSSCG00000002814,ENSSSCG00000029294,ENSSSCG00000006316,ENSSSCG00000009704
GO:0010558	negative regulation of macromolecule biosynthetic process	biological_process	0.52559	1	4	66	1109	19424	ENSSSCG00000009704,ENSSSCG00000006316,ENSSSCG00000029294,ENSSSCG00000002814
GO:0051235	maintenance of location	biological_process	0.52626	1	1	66	218	19424	ENSSSCG00000027041
GO:0006631	fatty acid metabolic process	biological_process	0.52639	1	1	66	218	19424	ENSSSCG00000000031
GO:0005102	receptor binding	molecular_function	0.52665	1	4	66	1111	19424	ENSSSCG00000011730,ENSSSCG00000009704,ENSSSCG00000001749,ENSSSCG00000000765
GO:0016023	cytoplasmic membrane-bounded vesicle	cellular_component	0.52945	1	2	66	518	19424	ENSSSCG00000014422,ENSSSCG00000000361
GO:0098687	chromosomal region	cellular_component	0.52978	1	1	66	220	19424	ENSSSCG00000007502
GO:0034655	nucleobase-containing compound catabolic process	biological_process	0.53107	1	1	66	221	19424	ENSSSCG00000007502
GO:0002764	immune response-regulating signaling pathway	biological_process	0.5313	1	1	66	221	19424	ENSSSCG00000008648
GO:0098662	inorganic cation transmembrane transport	biological_process	0.53235	1	2	66	521	19424	ENSSSCG00000000361,ENSSSCG00000011761
GO:0043168	anion binding	molecular_function	0.53354	1	8	66	2305	19424	ENSSSCG00000003314,ENSSSCG00000003307,ENSSSCG00000029094,ENSSSCG00000007502,ENSSSCG00000001382,ENSSSCG00000005456,ENSSSCG00000016489,ENSSSCG00000012773
GO:0010959	regulation of metal ion transport	biological_process	0.53434	1	1	66	223	19424	ENSSSCG00000000361
GO:0010035	response to inorganic substance	biological_process	0.53599	1	1	66	224	19424	ENSSSCG00000011761
GO:0031331	positive regulation of cellular catabolic process	biological_process	0.53614	1	1	66	224	19424	ENSSSCG00000008646
GO:0044463	cell projection part	cellular_component	0.53834	1	2	66	526	19424	ENSSSCG00000003271,ENSSSCG00000029094
GO:0032102	negative regulation of response to external stimulus	biological_process	0.53916	1	1	66	226	19424	ENSSSCG00000014422
GO:0051260	protein homooligomerization	biological_process	0.54057	1	1	66	227	19424	ENSSSCG00000002498
GO:0045862	positive regulation of proteolysis	biological_process	0.54082	1	1	66	227	19424	ENSSSCG00000008646
GO:0006325	chromatin organization	biological_process	0.54085	1	2	66	529	19424	ENSSSCG00000009704,ENSSSCG00000011591
GO:0048638	regulation of developmental growth	biological_process	0.54102	1	1	66	227	19424	ENSSSCG00000006316
GO:0051234	establishment of localization	biological_process	0.54291	1	12	66	3510	19424	ENSSSCG00000008648,ENSSSCG00000003271,ENSSSCG00000016031,ENSSSCG00000027041,ENSSSCG00000001749,ENSSSCG00000013320,ENSSSCG00000011761,ENSSSCG00000000361,ENSSSCG00000007502,ENSSSCG00000029094,ENSSSCG00000010141,ENSSSCG00000000765
GO:0051716	cellular response to stimulus	biological_process	0.54382	1	23	66	6765	19424	ENSSSCG00000015469,ENSSSCG00000001474,ENSSSCG00000015453,ENSSSCG00000016031,ENSSSCG00000017300,ENSSSCG00000008647,ENSSSCG00000008648,ENSSSCG00000007895,ENSSSCG00000029094,ENSSSCG00000000765,ENSSSCG00000000361,ENSSSCG00000013320,ENSSSCG00000009704,ENSSSCG00000001749,ENSSSCG00000011730,ENSSSCG00000004623,ENSSSCG00000006059,ENSSSCG00000002498,ENSSSCG00000012773,ENSSSCG00000004540,ENSSSCG00000002814,…
GO:0019899	enzyme binding	molecular_function	0.54752	1	5	66	1438	19424	ENSSSCG00000010141,ENSSSCG00000008646,ENSSSCG00000002498,ENSSSCG00000013320,ENSSSCG00000006359
GO:0009141	nucleoside triphosphate metabolic process	biological_process	0.54796	1	1	66	232	19424	ENSSSCG00000008647
GO:1901293	nucleoside phosphate biosynthetic process	biological_process	0.54815	1	1	66	232	19424	ENSSSCG00000008647
GO:0061695	transferase complex, transferring phosphorus-containing groups	cellular_component	0.54866	1	1	66	232	19424	ENSSSCG00000029094
GO:0043010	camera-type eye development	biological_process	0.55012	1	1	66	233	19424	ENSSSCG00000013320
GO:0042060	wound healing	biological_process	0.55023	1	1	66	233	19424	ENSSSCG00000001382
GO:0030162	regulation of proteolysis	biological_process	0.55184	1	2	66	540	19424	ENSSSCG00000008646,ENSSSCG00000014422
GO:0003824	catalytic activity	molecular_function	0.55374	1	18	66	5309	19424	ENSSSCG00000000031,ENSSSCG00000000892,ENSSSCG00000016489,ENSSSCG00000012773,ENSSSCG00000001382,ENSSSCG00000013095,ENSSSCG00000008646,ENSSSCG00000021482,ENSSSCG00000007702,ENSSSCG00000009503,ENSSSCG00000015453,ENSSSCG00000008648,ENSSSCG00000008647,ENSSSCG00000005456,ENSSSCG00000007502,ENSSSCG00000029094,ENSSSCG00000010056,ENSSSCG00000006359
GO:0031327	negative regulation of cellular biosynthetic process	biological_process	0.55473	1	4	66	1150	19424	ENSSSCG00000009704,ENSSSCG00000006316,ENSSSCG00000029294,ENSSSCG00000002814
GO:0051348	negative regulation of transferase activity	biological_process	0.55609	1	1	66	237	19424	ENSSSCG00000016489
GO:0000151	ubiquitin ligase complex	cellular_component	0.55641	1	1	66	237	19424	ENSSSCG00000008646
GO:0051336	regulation of hydrolase activity	biological_process	0.55653	1	3	66	849	19424	ENSSSCG00000009704,ENSSSCG00000014422,ENSSSCG00000003606
GO:0048863	stem cell differentiation	biological_process	0.55784	1	1	66	238	19424	ENSSSCG00000011591
GO:0022411	cellular component disassembly	biological_process	0.55795	1	1	66	238	19424	ENSSSCG00000001382
GO:0006887	exocytosis	biological_process	0.55806	1	1	66	238	19424	ENSSSCG00000010141
GO:0001558	regulation of cell growth	biological_process	0.56247	1	1	66	241	19424	ENSSSCG00000001382
GO:0031625	ubiquitin protein ligase binding	molecular_function	0.56258	1	1	66	241	19424	ENSSSCG00000013320
GO:0009890	negative regulation of biosynthetic process	biological_process	0.5638	1	4	66	1163	19424	ENSSSCG00000009704,ENSSSCG00000029294,ENSSSCG00000006316,ENSSSCG00000002814
GO:0051247	positive regulation of protein metabolic process	biological_process	0.56481	1	4	66	1164	19424	ENSSSCG00000008646,ENSSSCG00000002498,ENSSSCG00000005456,ENSSSCG00000011730
GO:0051098	regulation of binding	biological_process	0.56679	1	1	66	244	19424	ENSSSCG00000009704
GO:0008509	anion transmembrane transporter activity	molecular_function	0.56719	1	1	66	244	19424	ENSSSCG00000003271
GO:0050793	regulation of developmental process	biological_process	0.5673	1	6	66	1772	19424	ENSSSCG00000006316,ENSSSCG00000013320,ENSSSCG00000016489,ENSSSCG00000001749,ENSSSCG00000009704,ENSSSCG00000011591
GO:0051960	regulation of nervous system development	biological_process	0.56733	1	2	66	555	19424	ENSSSCG00000009704,ENSSSCG00000013320
GO:0031401	positive regulation of protein modification process	biological_process	0.56831	1	3	66	864	19424	ENSSSCG00000002498,ENSSSCG00000005456,ENSSSCG00000011730
GO:0009267	cellular response to starvation	biological_process	0.56863	1	1	66	245	19424	ENSSSCG00000029094
GO:0045859	regulation of protein kinase activity	biological_process	0.57093	1	2	66	559	19424	ENSSSCG00000016489,ENSSSCG00000002498
GO:0044441	ciliary part	cellular_component	0.57178	1	1	66	247	19424	ENSSSCG00000029094
GO:0046486	glycerolipid metabolic process	biological_process	0.57308	1	1	66	248	19424	ENSSSCG00000021482
GO:0042803	protein homodimerization activity	molecular_function	0.57392	1	2	66	562	19424	ENSSSCG00000004623,ENSSSCG00000001749
GO:0048646	anatomical structure formation involved in morphogenesis	biological_process	0.57801	1	3	66	876	19424	ENSSSCG00000013320,ENSSSCG00000016031,ENSSSCG00000001749
GO:0051172	negative regulation of nitrogen compound metabolic process	biological_process	0.579	1	4	66	1185	19424	ENSSSCG00000009704,ENSSSCG00000002814,ENSSSCG00000006316,ENSSSCG00000029294
GO:0034765	regulation of ion transmembrane transport	biological_process	0.58025	1	1	66	253	19424	ENSSSCG00000000361
GO:0005261	cation channel activity	molecular_function	0.58042	1	1	66	253	19424	ENSSSCG00000011761
GO:0045595	regulation of cell differentiation	biological_process	0.58143	1	4	66	1188	19424	ENSSSCG00000016489,ENSSSCG00000013320,ENSSSCG00000009704,ENSSSCG00000011591
GO:0002253	activation of immune response	biological_process	0.58172	1	1	66	254	19424	ENSSSCG00000008648
GO:0044389	ubiquitin-like protein ligase binding	molecular_function	0.58176	1	1	66	254	19424	ENSSSCG00000013320
GO:0042594	response to starvation	biological_process	0.58327	1	1	66	255	19424	ENSSSCG00000029094
GO:0006629	lipid metabolic process	biological_process	0.58423	1	3	66	884	19424	ENSSSCG00000021482,ENSSSCG00000000031,ENSSSCG00000029094
GO:1902580	single-organism cellular localization	biological_process	0.58686	1	3	66	887	19424	ENSSSCG00000029094,ENSSSCG00000007502,ENSSSCG00000013320
GO:0000904	cell morphogenesis involved in differentiation	biological_process	0.58687	1	2	66	575	19424	ENSSSCG00000013320,ENSSSCG00000014412
GO:0042592	homeostatic process	biological_process	0.58732	1	4	66	1197	19424	ENSSSCG00000009704,ENSSSCG00000027041,ENSSSCG00000015453,ENSSSCG00000013320
GO:0009101	glycoprotein biosynthetic process	biological_process	0.58744	1	1	66	258	19424	ENSSSCG00000009503
GO:0050769	positive regulation of neurogenesis	biological_process	0.5877	1	1	66	258	19424	ENSSSCG00000013320
GO:0098655	cation transmembrane transport	biological_process	0.58818	1	2	66	577	19424	ENSSSCG00000000361,ENSSSCG00000011761
GO:0031669	cellular response to nutrient levels	biological_process	0.59038	1	1	66	260	19424	ENSSSCG00000029094
GO:0023051	regulation of signaling	biological_process	0.59149	1	8	66	2422	19424	ENSSSCG00000000361,ENSSSCG00000004623,ENSSSCG00000011730,ENSSSCG00000001749,ENSSSCG00000009704,ENSSSCG00000002814,ENSSSCG00000004540,ENSSSCG00000008648
GO:0044877	macromolecular complex binding	molecular_function	0.59179	1	4	66	1203	19424	ENSSSCG00000011591,ENSSSCG00000017300,ENSSSCG00000013320,ENSSSCG00000001382
GO:0034613	cellular protein localization	biological_process	0.59257	1	4	66	1204	19424	ENSSSCG00000013320,ENSSSCG00000007502,ENSSSCG00000000361,ENSSSCG00000029094
GO:0009057	macromolecule catabolic process	biological_process	0.59273	1	3	66	895	19424	ENSSSCG00000007502,ENSSSCG00000029094,ENSSSCG00000008646
GO:0008380	RNA splicing	biological_process	0.59274	1	1	66	262	19424	ENSSSCG00000007917
GO:0019725	cellular homeostasis	biological_process	0.59859	1	2	66	588	19424	ENSSSCG00000027041,ENSSSCG00000015453
GO:0034762	regulation of transmembrane transport	biological_process	0.59862	1	1	66	266	19424	ENSSSCG00000000361
GO:0060562	epithelial tube morphogenesis	biological_process	0.59867	1	1	66	266	19424	ENSSSCG00000001382
GO:0070727	cellular macromolecule localization	biological_process	0.59923	1	4	66	1214	19424	ENSSSCG00000013320,ENSSSCG00000000361,ENSSSCG00000007502,ENSSSCG00000029094
GO:0031988	membrane-bounded vesicle	cellular_component	0.60161	1	2	66	591	19424	ENSSSCG00000000361,ENSSSCG00000014422
GO:0044765	single-organism transport	biological_process	0.60194	1	10	66	3048	19424	ENSSSCG00000011761,ENSSSCG00000000361,ENSSSCG00000010141,ENSSSCG00000029094,ENSSSCG00000000765,ENSSSCG00000001749,ENSSSCG00000027041,ENSSSCG00000016031,ENSSSCG00000003271,ENSSSCG00000008648
GO:1903706	regulation of hemopoiesis	biological_process	0.60264	1	1	66	269	19424	ENSSSCG00000009704
GO:0044444	cytoplasmic part	cellular_component	0.60328	1	21	66	6337	19424	ENSSSCG00000014249,ENSSSCG00000000031,ENSSSCG00000016489,ENSSSCG00000004811,ENSSSCG00000014422,ENSSSCG00000008646,ENSSSCG00000006316,ENSSSCG00000003271,ENSSSCG00000011463,ENSSSCG00000008647,ENSSSCG00000008648,ENSSSCG00000007702,ENSSSCG00000015453,ENSSSCG00000016031,ENSSSCG00000009704,ENSSSCG00000003307,ENSSSCG00000029830,ENSSSCG00000004623,ENSSSCG00000029094,ENSSSCG00000000361,ENSSSCG00000013320
GO:0022607	cellular component assembly	biological_process	0.60354	1	6	66	1837	19424	ENSSSCG00000011591,ENSSSCG00000003271,ENSSSCG00000009704,ENSSSCG00000016489,ENSSSCG00000007502,ENSSSCG00000002498
GO:0052548	regulation of endopeptidase activity	biological_process	0.60379	1	1	66	270	19424	ENSSSCG00000014422
GO:0001654	eye development	biological_process	0.60413	1	1	66	270	19424	ENSSSCG00000013320
GO:0009896	positive regulation of catabolic process	biological_process	0.60694	1	1	66	272	19424	ENSSSCG00000008646
GO:0045861	negative regulation of proteolysis	biological_process	0.60782	1	1	66	273	19424	ENSSSCG00000014422
GO:0010646	regulation of cell communication	biological_process	0.609	1	8	66	2458	19424	ENSSSCG00000008648,ENSSSCG00000002814,ENSSSCG00000004540,ENSSSCG00000004623,ENSSSCG00000011730,ENSSSCG00000001749,ENSSSCG00000009704,ENSSSCG00000000361
GO:0008015	blood circulation	biological_process	0.60954	1	1	66	274	19424	ENSSSCG00000006059
GO:0030900	forebrain development	biological_process	0.60969	1	1	66	274	19424	ENSSSCG00000013320
GO:0043085	positive regulation of catalytic activity	biological_process	0.61042	1	3	66	918	19424	ENSSSCG00000009704,ENSSSCG00000002498,ENSSSCG00000029094
GO:0051090	regulation of sequence-specific DNA binding transcription factor activity	biological_process	0.61081	1	1	66	275	19424	ENSSSCG00000002814
GO:0030099	myeloid cell differentiation	biological_process	0.6122	1	1	66	276	19424	ENSSSCG00000009704
GO:0016607	nuclear speck	cellular_component	0.61237	1	1	66	276	19424	ENSSSCG00000006359
GO:0003013	circulatory system process	biological_process	0.61357	1	1	66	277	19424	ENSSSCG00000006059
GO:0031668	cellular response to extracellular stimulus	biological_process	0.61374	1	1	66	277	19424	ENSSSCG00000029094
GO:0035556	intracellular signal transduction	biological_process	0.61479	1	6	66	1857	19424	ENSSSCG00000004623,ENSSSCG00000011730,ENSSSCG00000002814,ENSSSCG00000012773,ENSSSCG00000006316,ENSSSCG00000006059
GO:0070013	intracellular organelle lumen	cellular_component	0.61679	1	10	66	3082	19424	ENSSSCG00000007702,ENSSSCG00000004540,ENSSSCG00000015453,ENSSSCG00000016489,ENSSSCG00000008648,ENSSSCG00000011463,ENSSSCG00000000361,ENSSSCG00000013320,ENSSSCG00000009704,ENSSSCG00000006359
GO:0006914	autophagy	biological_process	0.61769	1	1	66	280	19424	ENSSSCG00000029094
GO:0006816	calcium ion transport	biological_process	0.61777	1	1	66	280	19424	ENSSSCG00000016031
GO:0043233	organelle lumen	cellular_component	0.6181	1	10	66	3085	19424	ENSSSCG00000008648,ENSSSCG00000011463,ENSSSCG00000004540,ENSSSCG00000015453,ENSSSCG00000016489,ENSSSCG00000007702,ENSSSCG00000006359,ENSSSCG00000009704,ENSSSCG00000013320,ENSSSCG00000000361
GO:0042391	regulation of membrane potential	biological_process	0.62436	1	1	66	285	19424	ENSSSCG00000002498
GO:0004857	enzyme inhibitor activity	molecular_function	0.62498	1	1	66	286	19424	ENSSSCG00000014422
GO:0044429	mitochondrial part	cellular_component	0.62504	1	2	66	618	19424	ENSSSCG00000008648,ENSSSCG00000004623
GO:0044699	single-organism process	biological_process	0.62564	1	43	66	12853	19424	ENSSSCG00000011591,ENSSSCG00000021482,ENSSSCG00000011761,ENSSSCG00000001382,ENSSSCG00000006316,ENSSSCG00000005063,ENSSSCG00000002814,ENSSSCG00000004540,ENSSSCG00000015101,ENSSSCG00000006059,ENSSSCG00000011730,ENSSSCG00000009704,ENSSSCG00000010056,ENSSSCG00000001749,ENSSSCG00000013320,ENSSSCG00000000361,ENSSSCG00000029094,ENSSSCG00000007895,ENSSSCG00000010141,ENSSSCG00000000765,ENSSSCG00000008647,…
GO:0044710	single-organism metabolic process	biological_process	0.62679	1	13	66	4013	19424	ENSSSCG00000017300,ENSSSCG00000008647,ENSSSCG00000000892,ENSSSCG00000000031,ENSSSCG00000016031,ENSSSCG00000009503,ENSSSCG00000021482,ENSSSCG00000010056,ENSSSCG00000009704,ENSSSCG00000000361,ENSSSCG00000007502,ENSSSCG00000007895,ENSSSCG00000029094
GO:0044267	cellular protein metabolic process	biological_process	0.62939	1	14	66	4323	19424	ENSSSCG00000016489,ENSSSCG00000012773,ENSSSCG00000015453,ENSSSCG00000007702,ENSSSCG00000002498,ENSSSCG00000003606,ENSSSCG00000005456,ENSSSCG00000013320,ENSSSCG00000001382,ENSSSCG00000029094,ENSSSCG00000008646,ENSSSCG00000029830,ENSSSCG00000011730,ENSSSCG00000014422
GO:0005509	calcium ion binding	molecular_function	0.63158	1	2	66	624	19424	ENSSSCG00000003271,ENSSSCG00000006059
GO:0046983	protein dimerization activity	molecular_function	0.63315	1	3	66	950	19424	ENSSSCG00000011730,ENSSSCG00000004623,ENSSSCG00000001749
GO:0045892	negative regulation of transcription, DNA-templated	biological_process	0.63389	1	3	66	951	19424	ENSSSCG00000002814,ENSSSCG00000006316,ENSSSCG00000009704
GO:0016192	vesicle-mediated transport	biological_process	0.63476	1	3	66	951	19424	ENSSSCG00000016031,ENSSSCG00000000361,ENSSSCG00000010141
GO:0051052	regulation of DNA metabolic process	biological_process	0.63585	1	1	66	294	19424	ENSSSCG00000011591
GO:0009314	response to radiation	biological_process	0.63699	1	1	66	295	19424	ENSSSCG00000011730
GO:0005635	nuclear envelope	cellular_component	0.63714	1	1	66	295	19424	ENSSSCG00000029094
GO:0031974	membrane-enclosed lumen	cellular_component	0.63738	1	10	66	3130	19424	ENSSSCG00000009704,ENSSSCG00000006359,ENSSSCG00000000361,ENSSSCG00000013320,ENSSSCG00000008648,ENSSSCG00000011463,ENSSSCG00000007702,ENSSSCG00000004540,ENSSSCG00000015453,ENSSSCG00000016489
GO:0003002	regionalization	biological_process	0.63889	1	1	66	297	19424	ENSSSCG00000013320
GO:0009100	glycoprotein metabolic process	biological_process	0.63949	1	1	66	297	19424	ENSSSCG00000009503
GO:0035239	tube morphogenesis	biological_process	0.63952	1	1	66	297	19424	ENSSSCG00000001382
GO:0045597	positive regulation of cell differentiation	biological_process	0.64025	1	2	66	634	19424	ENSSSCG00000013320,ENSSSCG00000009704
GO:0052547	regulation of peptidase activity	biological_process	0.64032	1	1	66	298	19424	ENSSSCG00000014422
GO:0031410	cytoplasmic vesicle	cellular_component	0.64276	1	2	66	637	19424	ENSSSCG00000000361,ENSSSCG00000014422
GO:0015631	tubulin binding	molecular_function	0.64363	1	1	66	300	19424	ENSSSCG00000006059
GO:0031090	organelle membrane	cellular_component	0.64405	1	5	66	1601	19424	ENSSSCG00000004623,ENSSSCG00000008648,ENSSSCG00000003271,ENSSSCG00000014422,ENSSSCG00000000361
GO:0002683	negative regulation of immune system process	biological_process	0.64427	1	1	66	301	19424	ENSSSCG00000014422
GO:0006470	protein dephosphorylation	biological_process	0.64467	1	1	66	301	19424	ENSSSCG00000003606
GO:0022836	gated channel activity	molecular_function	0.64708	1	1	66	303	19424	ENSSSCG00000011761
GO:0009987	cellular process	biological_process	0.64903	1	50	66	14931	19424	ENSSSCG00000008647,ENSSSCG00000008648,ENSSSCG00000005456,ENSSSCG00000015020,ENSSSCG00000009503,ENSSSCG00000015453,ENSSSCG00000015469,ENSSSCG00000001474,ENSSSCG00000029830,ENSSSCG00000011730,ENSSSCG00000009704,ENSSSCG00000010056,ENSSSCG00000001749,ENSSSCG00000013320,ENSSSCG00000000361,ENSSSCG00000007895,ENSSSCG00000029094,ENSSSCG00000000765,ENSSSCG00000010141,ENSSSCG00000003606,ENSSSCG00000030294,…
GO:0042176	regulation of protein catabolic process	biological_process	0.64942	1	1	66	305	19424	ENSSSCG00000008646
GO:0051051	negative regulation of transport	biological_process	0.65156	1	1	66	307	19424	ENSSSCG00000008648
GO:0051962	positive regulation of nervous system development	biological_process	0.65431	1	1	66	309	19424	ENSSSCG00000013320
GO:1990234	transferase complex	cellular_component	0.65462	1	2	66	651	19424	ENSSSCG00000029094,ENSSSCG00000008646
GO:0071496	cellular response to external stimulus	biological_process	0.6554	1	1	66	310	19424	ENSSSCG00000029094
GO:0098772	molecular function regulator	molecular_function	0.65622	1	3	66	982	19424	ENSSSCG00000002498,ENSSSCG00000011761,ENSSSCG00000014422
GO:0006397	mRNA processing	biological_process	0.65741	1	1	66	312	19424	ENSSSCG00000007917
GO:0043161	proteasome-mediated ubiquitin-dependent protein catabolic process	biological_process	0.65776	1	1	66	312	19424	ENSSSCG00000008646
GO:0007154	cell communication	biological_process	0.65803	1	20	66	6211	19424	ENSSSCG00000029094,ENSSSCG00000000765,ENSSSCG00000000361,ENSSSCG00000013320,ENSSSCG00000001749,ENSSSCG00000009704,ENSSSCG00000011730,ENSSSCG00000004623,ENSSSCG00000015469,ENSSSCG00000001474,ENSSSCG00000016031,ENSSSCG00000017300,ENSSSCG00000008648,ENSSSCG00000001382,ENSSSCG00000011761,ENSSSCG00000006316,ENSSSCG00000006059,ENSSSCG00000012773,ENSSSCG00000002814,ENSSSCG00000004540
GO:0043254	regulation of protein complex assembly	biological_process	0.66134	1	1	66	315	19424	ENSSSCG00000002498
GO:0070838	divalent metal ion transport	biological_process	0.6614	1	1	66	315	19424	ENSSSCG00000016031
GO:0072511	divalent inorganic cation transport	biological_process	0.6614	1	1	66	315	19424	ENSSSCG00000016031
GO:0006396	RNA processing	biological_process	0.66232	1	2	66	661	19424	ENSSSCG00000007917,ENSSSCG00000007895
GO:0019221	cytokine-mediated signaling pathway	biological_process	0.66302	1	1	66	317	19424	ENSSSCG00000000765
GO:0032870	cellular response to hormone stimulus	biological_process	0.66363	1	1	66	317	19424	ENSSSCG00000001474
GO:0031667	response to nutrient levels	biological_process	0.66479	1	1	66	318	19424	ENSSSCG00000029094
GO:0032844	regulation of homeostatic process	biological_process	0.66708	1	1	66	320	19424	ENSSSCG00000009704
GO:0004842	ubiquitin-protein transferase activity	molecular_function	0.66853	1	1	66	321	19424	ENSSSCG00000008646
GO:0005743	mitochondrial inner membrane	cellular_component	0.67195	1	1	66	325	19424	ENSSSCG00000008648
GO:0022892	substrate-specific transporter activity	molecular_function	0.67368	1	3	66	1008	19424	ENSSSCG00000003271,ENSSSCG00000011761,ENSSSCG00000016031
GO:0009967	positive regulation of signal transduction	biological_process	0.67425	1	3	66	1009	19424	ENSSSCG00000000361,ENSSSCG00000008648,ENSSSCG00000011730
GO:1902589	single-organism organelle organization	biological_process	0.67433	1	6	66	1972	19424	ENSSSCG00000009704,ENSSSCG00000006316,ENSSSCG00000007502,ENSSSCG00000029094,ENSSSCG00000013320,ENSSSCG00000016489
GO:0051259	protein oligomerization	biological_process	0.67608	1	1	66	328	19424	ENSSSCG00000002498
GO:0006461	protein complex assembly	biological_process	0.6762	1	3	66	1012	19424	ENSSSCG00000002498,ENSSSCG00000011591,ENSSSCG00000009704
GO:0070271	protein complex biogenesis	biological_process	0.6762	1	3	66	1012	19424	ENSSSCG00000002498,ENSSSCG00000009704,ENSSSCG00000011591
GO:0008150	biological_process	biological_process	0.67729	1	55	66	16410	19424	ENSSSCG00000015101,ENSSSCG00000015450,ENSSSCG00000006059,ENSSSCG00000004540,ENSSSCG00000002814,ENSSSCG00000003606,ENSSSCG00000030294,ENSSSCG00000005063,ENSSSCG00000013095,ENSSSCG00000001382,ENSSSCG00000006316,ENSSSCG00000011761,ENSSSCG00000021482,ENSSSCG00000011591,ENSSSCG00000001474,ENSSSCG00000015469,ENSSSCG00000009503,ENSSSCG00000015453,ENSSSCG00000015020,ENSSSCG00000008648,ENSSSCG00000008647,…
GO:0032991	macromolecular complex	cellular_component	0.6804	1	15	66	4767	19424	ENSSSCG00000016031,ENSSSCG00000002498,ENSSSCG00000005456,ENSSSCG00000003271,ENSSSCG00000013320,ENSSSCG00000008646,ENSSSCG00000029094,ENSSSCG00000011761,ENSSSCG00000001382,ENSSSCG00000006316,ENSSSCG00000011730,ENSSSCG00000011591,ENSSSCG00000029830,ENSSSCG00000003307,ENSSSCG00000009704
GO:0003779	actin binding	molecular_function	0.68094	1	1	66	332	19424	ENSSSCG00000006059
GO:0019787	ubiquitin-like protein transferase activity	molecular_function	0.68315	1	1	66	334	19424	ENSSSCG00000008646
GO:0005730	nucleolus	cellular_component	0.6842	1	2	66	688	19424	ENSSSCG00000008648,ENSSSCG00000009704
GO:1901699	cellular response to nitrogen compound	biological_process	0.68528	1	1	66	336	19424	ENSSSCG00000007895
GO:0009991	response to extracellular stimulus	biological_process	0.68614	1	1	66	337	19424	ENSSSCG00000029094
GO:0008047	enzyme activator activity	molecular_function	0.68744	1	1	66	338	19424	ENSSSCG00000002498
GO:0005739	mitochondrion	cellular_component	0.68954	1	4	66	1363	19424	ENSSSCG00000000031,ENSSSCG00000008647,ENSSSCG00000008648,ENSSSCG00000004623
GO:0010498	proteasomal protein catabolic process	biological_process	0.69048	1	1	66	341	19424	ENSSSCG00000008646
GO:0043226	organelle	cellular_component	0.69208	1	31	66	9569	19424	ENSSSCG00000010056,ENSSSCG00000009704,ENSSSCG00000029830,ENSSSCG00000004623,ENSSSCG00000006359,ENSSSCG00000000361,ENSSSCG00000007502,ENSSSCG00000014412,ENSSSCG00000007917,ENSSSCG00000029094,ENSSSCG00000013320,ENSSSCG00000003271,ENSSSCG00000008648,ENSSSCG00000008647,ENSSSCG00000011463,ENSSSCG00000007702,ENSSSCG00000001474,ENSSSCG00000016031,ENSSSCG00000015453,ENSSSCG00000014422,ENSSSCG00000011591,…
GO:0071702	organic substance transport	biological_process	0.69271	1	5	66	1691	19424	ENSSSCG00000000765,ENSSSCG00000029094,ENSSSCG00000016031,ENSSSCG00000001749,ENSSSCG00000008648
GO:0006875	cellular metal ion homeostasis	biological_process	0.69343	1	1	66	344	19424	ENSSSCG00000027041
GO:0007165	signal transduction	biological_process	0.69527	1	18	66	5726	19424	ENSSSCG00000006059,ENSSSCG00000002814,ENSSSCG00000004540,ENSSSCG00000012773,ENSSSCG00000006316,ENSSSCG00000001382,ENSSSCG00000017300,ENSSSCG00000008648,ENSSSCG00000015469,ENSSSCG00000001474,ENSSSCG00000016031,ENSSSCG00000009704,ENSSSCG00000001749,ENSSSCG00000004623,ENSSSCG00000011730,ENSSSCG00000000361,ENSSSCG00000000765,ENSSSCG00000013320
GO:0044085	cellular component biogenesis	biological_process	0.69572	1	6	66	2018	19424	ENSSSCG00000009704,ENSSSCG00000003271,ENSSSCG00000011591,ENSSSCG00000002498,ENSSSCG00000007502,ENSSSCG00000016489
GO:0003712	transcription cofactor activity	molecular_function	0.6999	1	1	66	350	19424	ENSSSCG00000029294
GO:0015077	monovalent inorganic cation transmembrane transporter activity	molecular_function	0.70061	1	1	66	351	19424	ENSSSCG00000011761
GO:0006281	DNA repair	biological_process	0.70109	1	1	66	351	19424	ENSSSCG00000009704
GO:0010720	positive regulation of cell development	biological_process	0.70225	1	1	66	352	19424	ENSSSCG00000013320
GO:0048878	chemical homeostasis	biological_process	0.70626	1	2	66	717	19424	ENSSSCG00000027041,ENSSSCG00000013320
GO:0019866	organelle inner membrane	cellular_component	0.70644	1	1	66	357	19424	ENSSSCG00000008648
GO:0044089	positive regulation of cellular component biogenesis	biological_process	0.70729	1	1	66	357	19424	ENSSSCG00000002498
GO:0045860	positive regulation of protein kinase activity	biological_process	0.70828	1	1	66	358	19424	ENSSSCG00000002498
GO:0044700	single organism signaling	biological_process	0.70909	1	19	66	6071	19424	ENSSSCG00000001749,ENSSSCG00000009704,ENSSSCG00000004623,ENSSSCG00000011730,ENSSSCG00000000361,ENSSSCG00000000765,ENSSSCG00000013320,ENSSSCG00000017300,ENSSSCG00000008648,ENSSSCG00000015469,ENSSSCG00000001474,ENSSSCG00000016031,ENSSSCG00000011761,ENSSSCG00000001382,ENSSSCG00000006316,ENSSSCG00000006059,ENSSSCG00000002814,ENSSSCG00000004540,ENSSSCG00000012773
GO:0030234	enzyme regulator activity	molecular_function	0.71066	1	2	66	723	19424	ENSSSCG00000014422,ENSSSCG00000002498
GO:0016043	cellular component organization	biological_process	0.71173	1	14	66	4549	19424	ENSSSCG00000002498,ENSSSCG00000016489,ENSSSCG00000004540,ENSSSCG00000003271,ENSSSCG00000005456,ENSSSCG00000029094,ENSSSCG00000014412,ENSSSCG00000000361,ENSSSCG00000006316,ENSSSCG00000001382,ENSSSCG00000007502,ENSSSCG00000013320,ENSSSCG00000009704,ENSSSCG00000011591
GO:0023052	signaling	biological_process	0.71217	1	19	66	6081	19424	ENSSSCG00000011761,ENSSSCG00000001382,ENSSSCG00000006316,ENSSSCG00000006059,ENSSSCG00000004540,ENSSSCG00000002814,ENSSSCG00000012773,ENSSSCG00000001749,ENSSSCG00000009704,ENSSSCG00000004623,ENSSSCG00000011730,ENSSSCG00000000361,ENSSSCG00000000765,ENSSSCG00000013320,ENSSSCG00000017300,ENSSSCG00000008648,ENSSSCG00000001474,ENSSSCG00000015469,ENSSSCG00000016031
GO:2000113	negative regulation of cellular macromolecule biosynthetic process	biological_process	0.71503	1	3	66	1074	19424	ENSSSCG00000006316,ENSSSCG00000002814,ENSSSCG00000009704
GO:0015629	actin cytoskeleton	cellular_component	0.71543	1	1	66	365	19424	ENSSSCG00000004540
GO:0046873	metal ion transmembrane transporter activity	molecular_function	0.71647	1	1	66	366	19424	ENSSSCG00000011761
GO:0043065	positive regulation of apoptotic process	biological_process	0.71805	1	1	66	368	19424	ENSSSCG00000011730
GO:0090407	organophosphate biosynthetic process	biological_process	0.72175	1	1	66	372	19424	ENSSSCG00000008647
GO:0005515	protein binding	molecular_function	0.7218	1	16	66	5192	19424	ENSSSCG00000004623,ENSSSCG00000006359,ENSSSCG00000011730,ENSSSCG00000009704,ENSSSCG00000001749,ENSSSCG00000013320,ENSSSCG00000000765,ENSSSCG00000010141,ENSSSCG00000008648,ENSSSCG00000017300,ENSSSCG00000007702,ENSSSCG00000011591,ENSSSCG00000001382,ENSSSCG00000008646,ENSSSCG00000006059,ENSSSCG00000002498
GO:0043068	positive regulation of programmed cell death	biological_process	0.72194	1	1	66	372	19424	ENSSSCG00000011730
GO:0005737	cytoplasm	cellular_component	0.72251	1	25	66	7902	19424	ENSSSCG00000000361,ENSSSCG00000007917,ENSSSCG00000029094,ENSSSCG00000013320,ENSSSCG00000009704,ENSSSCG00000003307,ENSSSCG00000004623,ENSSSCG00000029830,ENSSSCG00000027041,ENSSSCG00000007702,ENSSSCG00000016031,ENSSSCG00000015453,ENSSSCG00000003271,ENSSSCG00000008647,ENSSSCG00000008648,ENSSSCG00000011463,ENSSSCG00000006316,ENSSSCG00000008646,ENSSSCG00000014422,ENSSSCG00000000031,ENSSSCG00000000892,…
GO:0007389	pattern specification process	biological_process	0.7226	1	1	66	373	19424	ENSSSCG00000013320
GO:0044707	single-multicellular organism process	biological_process	0.72369	1	19	66	6119	19424	ENSSSCG00000001749,ENSSSCG00000009704,ENSSSCG00000011730,ENSSSCG00000014412,ENSSSCG00000007502,ENSSSCG00000000765,ENSSSCG00000007917,ENSSSCG00000013320,ENSSSCG00000017300,ENSSSCG00000008648,ENSSSCG00000015469,ENSSSCG00000016031,ENSSSCG00000006316,ENSSSCG00000001382,ENSSSCG00000005063,ENSSSCG00000006059,ENSSSCG00000002814,ENSSSCG00000004540,ENSSSCG00000016489
GO:0043228	non-membrane-bounded organelle	cellular_component	0.72387	1	10	66	3351	19424	ENSSSCG00000029094,ENSSSCG00000007502,ENSSSCG00000006316,ENSSSCG00000013320,ENSSSCG00000009704,ENSSSCG00000011591,ENSSSCG00000029830,ENSSSCG00000007702,ENSSSCG00000004540,ENSSSCG00000008648
GO:0043232	intracellular non-membrane-bounded organelle	cellular_component	0.72387	1	10	66	3351	19424	ENSSSCG00000004540,ENSSSCG00000007702,ENSSSCG00000008648,ENSSSCG00000013320,ENSSSCG00000029094,ENSSSCG00000006316,ENSSSCG00000007502,ENSSSCG00000011591,ENSSSCG00000029830,ENSSSCG00000009704
GO:0044265	cellular macromolecule catabolic process	biological_process	0.72425	1	2	66	742	19424	ENSSSCG00000007502,ENSSSCG00000008646
GO:0005929	cilium	cellular_component	0.72427	1	1	66	374	19424	ENSSSCG00000029094
GO:0007268	synaptic transmission	biological_process	0.72701	1	1	66	377	19424	ENSSSCG00000011761
GO:0005829	cytosol	cellular_component	0.72803	1	7	66	2410	19424	ENSSSCG00000029830,ENSSSCG00000003307,ENSSSCG00000014422,ENSSSCG00000016489,ENSSSCG00000013320,ENSSSCG00000004811,ENSSSCG00000007702
GO:0007346	regulation of mitotic cell cycle	biological_process	0.72884	1	1	66	379	19424	ENSSSCG00000015020
GO:0043269	regulation of ion transport	biological_process	0.72965	1	1	66	380	19424	ENSSSCG00000000361
GO:0016311	dephosphorylation	biological_process	0.72984	1	1	66	380	19424	ENSSSCG00000003606
GO:0008610	lipid biosynthetic process	biological_process	0.73141	1	1	66	382	19424	ENSSSCG00000000031
GO:0043229	intracellular organelle	cellular_component	0.73291	1	30	66	9418	19424	ENSSSCG00000000361,ENSSSCG00000014412,ENSSSCG00000007502,ENSSSCG00000007917,ENSSSCG00000029094,ENSSSCG00000013320,ENSSSCG00000009704,ENSSSCG00000004623,ENSSSCG00000029830,ENSSSCG00000006359,ENSSSCG00000007702,ENSSSCG00000001474,ENSSSCG00000016031,ENSSSCG00000015453,ENSSSCG00000003271,ENSSSCG00000008648,ENSSSCG00000008647,ENSSSCG00000011463,ENSSSCG00000006316,ENSSSCG00000008646,ENSSSCG00000014422,…
GO:0034622	cellular macromolecular complex assembly	biological_process	0.73357	1	2	66	756	19424	ENSSSCG00000011591,ENSSSCG00000009704
GO:0045664	regulation of neuron differentiation	biological_process	0.73453	1	1	66	385	19424	ENSSSCG00000013320
GO:0055065	metal ion homeostasis	biological_process	0.73693	1	1	66	388	19424	ENSSSCG00000027041
GO:0007507	heart development	biological_process	0.73722	1	1	66	388	19424	ENSSSCG00000016031
GO:0023056	positive regulation of signaling	biological_process	0.73967	1	3	66	1116	19424	ENSSSCG00000000361,ENSSSCG00000011730,ENSSSCG00000008648
GO:0044446	intracellular organelle part	cellular_component	0.73987	1	18	66	5861	19424	ENSSSCG00000015453,ENSSSCG00000007702,ENSSSCG00000008648,ENSSSCG00000011463,ENSSSCG00000003271,ENSSSCG00000013320,ENSSSCG00000007502,ENSSSCG00000000361,ENSSSCG00000029094,ENSSSCG00000029830,ENSSSCG00000004623,ENSSSCG00000006359,ENSSSCG00000009704,ENSSSCG00000004540,ENSSSCG00000016489,ENSSSCG00000006316,ENSSSCG00000011591,ENSSSCG00000014422
GO:0005622	intracellular	cellular_component	0.73991	1	37	66	11483	19424	ENSSSCG00000016031,ENSSSCG00000007702,ENSSSCG00000003271,ENSSSCG00000007502,ENSSSCG00000014412,ENSSSCG00000007917,ENSSSCG00000004623,ENSSSCG00000027041,ENSSSCG00000003307,ENSSSCG00000004811,ENSSSCG00000016489,ENSSSCG00000012773,ENSSSCG00000000031,ENSSSCG00000000892,ENSSSCG00000003303,ENSSSCG00000008646,ENSSSCG00000014422,ENSSSCG00000015453,ENSSSCG00000001474,ENSSSCG00000008647,ENSSSCG00000008648,…
GO:0001501	skeletal system development	biological_process	0.74237	1	1	66	394	19424	ENSSSCG00000001749
GO:0002009	morphogenesis of an epithelium	biological_process	0.74254	1	1	66	394	19424	ENSSSCG00000001382
GO:0006810	transport	biological_process	0.74302	1	10	66	3402	19424	ENSSSCG00000029094,ENSSSCG00000010141,ENSSSCG00000000765,ENSSSCG00000000361,ENSSSCG00000011761,ENSSSCG00000027041,ENSSSCG00000001749,ENSSSCG00000016031,ENSSSCG00000008648,ENSSSCG00000003271
GO:0010942	positive regulation of cell death	biological_process	0.74419	1	1	66	396	19424	ENSSSCG00000011730
GO:0030003	cellular cation homeostasis	biological_process	0.74593	1	1	66	398	19424	ENSSSCG00000027041
GO:0010647	positive regulation of cell communication	biological_process	0.74962	1	3	66	1134	19424	ENSSSCG00000000361,ENSSSCG00000008648,ENSSSCG00000011730
GO:0072594	establishment of protein localization to organelle	biological_process	0.75124	1	1	66	404	19424	ENSSSCG00000029094
GO:0016071	mRNA metabolic process	biological_process	0.75277	1	1	66	406	19424	ENSSSCG00000007917
GO:0000989	transcription factor activity, transcription factor binding	molecular_function	0.75387	1	1	66	407	19424	ENSSSCG00000029294
GO:0038023	signaling receptor activity	molecular_function	0.75389	1	7	66	2488	19424	ENSSSCG00000001474,ENSSSCG00000015469,ENSSSCG00000000765,ENSSSCG00000001382,ENSSSCG00000016031,ENSSSCG00000002814,ENSSSCG00000017300
GO:0006873	cellular ion homeostasis	biological_process	0.75462	1	1	66	408	19424	ENSSSCG00000027041
GO:0000988	transcription factor activity, protein binding	molecular_function	0.75472	1	1	66	408	19424	ENSSSCG00000029294
GO:0071840	cellular component organization or biogenesis	biological_process	0.75807	1	14	66	4695	19424	ENSSSCG00000003271,ENSSSCG00000005456,ENSSSCG00000002498,ENSSSCG00000004540,ENSSSCG00000016489,ENSSSCG00000009704,ENSSSCG00000011591,ENSSSCG00000001382,ENSSSCG00000000361,ENSSSCG00000014412,ENSSSCG00000007502,ENSSSCG00000006316,ENSSSCG00000029094,ENSSSCG00000013320
GO:0005215	transporter activity	molecular_function	0.75822	1	3	66	1150	19424	ENSSSCG00000003271,ENSSSCG00000011761,ENSSSCG00000016031
GO:0044093	positive regulation of molecular function	biological_process	0.75843	1	3	66	1150	19424	ENSSSCG00000009704,ENSSSCG00000002498,ENSSSCG00000029094
GO:0015075	ion transmembrane transporter activity	molecular_function	0.75919	1	2	66	795	19424	ENSSSCG00000003271,ENSSSCG00000011761
GO:0043043	peptide biosynthetic process	biological_process	0.7597	1	2	66	799	19424	ENSSSCG00000010056,ENSSSCG00000029830
GO:0055085	transmembrane transport	biological_process	0.76188	1	3	66	1157	19424	ENSSSCG00000003271,ENSSSCG00000011761,ENSSSCG00000000361
GO:0016482	cytoplasmic transport	biological_process	0.76358	1	2	66	802	19424	ENSSSCG00000029094,ENSSSCG00000000361
GO:0000226	microtubule cytoskeleton organization	biological_process	0.76678	1	1	66	422	19424	ENSSSCG00000013320
GO:0006605	protein targeting	biological_process	0.76799	1	1	66	424	19424	ENSSSCG00000029094
GO:0009790	embryo development	biological_process	0.77068	1	2	66	814	19424	ENSSSCG00000013320,ENSSSCG00000014412
GO:0070925	organelle assembly	biological_process	0.77602	1	1	66	434	19424	ENSSSCG00000016489
GO:0007420	brain development	biological_process	0.77841	1	1	66	437	19424	ENSSSCG00000013320
GO:0044422	organelle part	cellular_component	0.78234	1	18	66	6013	19424	ENSSSCG00000016489,ENSSSCG00000004540,ENSSSCG00000006316,ENSSSCG00000014422,ENSSSCG00000011591,ENSSSCG00000007702,ENSSSCG00000015453,ENSSSCG00000003271,ENSSSCG00000011463,ENSSSCG00000008648,ENSSSCG00000029094,ENSSSCG00000000361,ENSSSCG00000007502,ENSSSCG00000013320,ENSSSCG00000009704,ENSSSCG00000006359,ENSSSCG00000004623,ENSSSCG00000029830
GO:0031981	nuclear lumen	cellular_component	0.78431	1	8	66	2884	19424	ENSSSCG00000013320,ENSSSCG00000006359,ENSSSCG00000009704,ENSSSCG00000016489,ENSSSCG00000004540,ENSSSCG00000007702,ENSSSCG00000011463,ENSSSCG00000008648
GO:0055080	cation homeostasis	biological_process	0.78585	1	1	66	447	19424	ENSSSCG00000027041
GO:0006820	anion transport	biological_process	0.78676	1	1	66	448	19424	ENSSSCG00000003271
GO:0031329	regulation of cellular catabolic process	biological_process	0.79046	1	1	66	453	19424	ENSSSCG00000008646
GO:0022891	substrate-specific transmembrane transporter activity	molecular_function	0.79249	1	2	66	852	19424	ENSSSCG00000011761,ENSSSCG00000003271
GO:0043604	amide biosynthetic process	biological_process	0.79296	1	2	66	856	19424	ENSSSCG00000029830,ENSSSCG00000010056
GO:1903047	mitotic cell cycle process	biological_process	0.79338	1	1	66	457	19424	ENSSSCG00000013320
GO:0098771	inorganic ion homeostasis	biological_process	0.79391	1	1	66	458	19424	ENSSSCG00000027041
GO:1902531	regulation of intracellular signal transduction	biological_process	0.79451	1	3	66	1223	19424	ENSSSCG00000011730,ENSSSCG00000004623,ENSSSCG00000002814
GO:0043234	protein complex	cellular_component	0.79466	1	10	66	3562	19424	ENSSSCG00000008646,ENSSSCG00000029094,ENSSSCG00000001382,ENSSSCG00000011761,ENSSSCG00000003307,ENSSSCG00000011730,ENSSSCG00000011591,ENSSSCG00000016031,ENSSSCG00000003271,ENSSSCG00000005456
GO:0044428	nuclear part	cellular_component	0.79664	1	9	66	3246	19424	ENSSSCG00000011463,ENSSSCG00000008648,ENSSSCG00000016489,ENSSSCG00000004540,ENSSSCG00000007702,ENSSSCG00000006359,ENSSSCG00000009704,ENSSSCG00000013320,ENSSSCG00000029094
GO:0051345	positive regulation of hydrolase activity	biological_process	0.8006	1	1	66	467	19424	ENSSSCG00000009704
GO:0003735	structural constituent of ribosome	molecular_function	0.80241	1	1	66	473	19424	ENSSSCG00000029830
GO:0005794	Golgi apparatus	cellular_component	0.80404	1	2	66	873	19424	ENSSSCG00000011463,ENSSSCG00000008646
GO:0004872	receptor activity	molecular_function	0.80453	1	7	66	2630	19424	ENSSSCG00000017300,ENSSSCG00000015469,ENSSSCG00000001474,ENSSSCG00000000765,ENSSSCG00000001382,ENSSSCG00000002814,ENSSSCG00000016031
GO:0060322	head development	biological_process	0.80797	1	1	66	478	19424	ENSSSCG00000013320
GO:0009117	nucleotide metabolic process	biological_process	0.80887	1	1	66	480	19424	ENSSSCG00000008647
GO:0006511	ubiquitin-dependent protein catabolic process	biological_process	0.80931	1	1	66	480	19424	ENSSSCG00000008646
GO:0055082	cellular chemical homeostasis	biological_process	0.80979	1	1	66	481	19424	ENSSSCG00000027041
GO:1901698	response to nitrogen compound	biological_process	0.81056	1	1	66	482	19424	ENSSSCG00000007895
GO:0065003	macromolecular complex assembly	biological_process	0.81181	1	3	66	1262	19424	ENSSSCG00000002498,ENSSSCG00000009704,ENSSSCG00000011591
GO:0006518	peptide metabolic process	biological_process	0.81288	1	2	66	894	19424	ENSSSCG00000010056,ENSSSCG00000029830
GO:0004871	signal transducer activity	molecular_function	0.81296	1	7	66	2656	19424	ENSSSCG00000017300,ENSSSCG00000000765,ENSSSCG00000001474,ENSSSCG00000015469,ENSSSCG00000001382,ENSSSCG00000016031,ENSSSCG00000002814
GO:0019941	modification-dependent protein catabolic process	biological_process	0.81326	1	1	66	486	19424	ENSSSCG00000008646
GO:0006753	nucleoside phosphate metabolic process	biological_process	0.81412	1	1	66	488	19424	ENSSSCG00000008647
GO:0022890	inorganic cation transmembrane transporter activity	molecular_function	0.81567	1	1	66	490	19424	ENSSSCG00000011761
GO:0043632	modification-dependent macromolecule catabolic process	biological_process	0.81841	1	1	66	494	19424	ENSSSCG00000008646
GO:0098590	plasma membrane region	cellular_component	0.81864	1	1	66	494	19424	ENSSSCG00000003271
GO:0050801	ion homeostasis	biological_process	0.82267	1	1	66	501	19424	ENSSSCG00000027041
GO:0044424	intracellular part	cellular_component	0.82429	1	34	66	10953	19424	ENSSSCG00000003303,ENSSSCG00000004811,ENSSSCG00000016489,ENSSSCG00000000031,ENSSSCG00000000892,ENSSSCG00000014422,ENSSSCG00000008646,ENSSSCG00000003271,ENSSSCG00000016031,ENSSSCG00000007702,ENSSSCG00000004623,ENSSSCG00000027041,ENSSSCG00000003307,ENSSSCG00000014412,ENSSSCG00000007502,ENSSSCG00000007917,ENSSSCG00000014249,ENSSSCG00000005063,ENSSSCG00000004540,ENSSSCG00000015101,ENSSSCG00000015450,…
GO:0051130	positive regulation of cellular component organization	biological_process	0.8257	1	2	66	917	19424	ENSSSCG00000000361,ENSSSCG00000002498
GO:0048729	tissue morphogenesis	biological_process	0.82762	1	1	66	509	19424	ENSSSCG00000001382
GO:0005840	ribosome	cellular_component	0.82937	1	1	66	515	19424	ENSSSCG00000029830
GO:0043009	chordate embryonic development	biological_process	0.83051	1	1	66	514	19424	ENSSSCG00000013320
GO:0051094	positive regulation of developmental process	biological_process	0.83344	1	2	66	934	19424	ENSSSCG00000009704,ENSSSCG00000013320
GO:0071822	protein complex subunit organization	biological_process	0.83451	1	3	66	1317	19424	ENSSSCG00000002498,ENSSSCG00000011591,ENSSSCG00000009704
GO:0009792	embryo development ending in birth or egg hatching	biological_process	0.8352	1	1	66	522	19424	ENSSSCG00000013320
GO:2000026	regulation of multicellular organismal development	biological_process	0.83575	1	3	66	1320	19424	ENSSSCG00000009704,ENSSSCG00000001749,ENSSSCG00000013320
GO:0006996	organelle organization	biological_process	0.83685	1	7	66	2722	19424	ENSSSCG00000016489,ENSSSCG00000013320,ENSSSCG00000029094,ENSSSCG00000007502,ENSSSCG00000006316,ENSSSCG00000011591,ENSSSCG00000009704
GO:0004888	transmembrane signaling receptor activity	molecular_function	0.83722	1	6	66	2398	19424	ENSSSCG00000017300,ENSSSCG00000001382,ENSSSCG00000015469,ENSSSCG00000000765,ENSSSCG00000016031,ENSSSCG00000002814
GO:1901137	carbohydrate derivative biosynthetic process	biological_process	0.83735	1	1	66	526	19424	ENSSSCG00000009503
GO:0044464	cell part	cellular_component	0.83763	1	46	66	14416	19424	ENSSSCG00000017300,ENSSSCG00000003271,ENSSSCG00000007226,ENSSSCG00000016031,ENSSSCG00000007702,ENSSSCG00000027041,ENSSSCG00000004623,ENSSSCG00000003307,ENSSSCG00000007917,ENSSSCG00000007502,ENSSSCG00000014412,ENSSSCG00000003303,ENSSSCG00000016489,ENSSSCG00000012773,ENSSSCG00000004811,ENSSSCG00000000892,ENSSSCG00000000031,ENSSSCG00000014422,ENSSSCG00000008646,ENSSSCG00000011463,ENSSSCG00000008648,…
GO:0055086	nucleobase-containing small molecule metabolic process	biological_process	0.83896	1	1	66	529	19424	ENSSSCG00000008647
GO:0009894	regulation of catabolic process	biological_process	0.84759	1	1	66	544	19424	ENSSSCG00000008646
GO:1902494	catalytic complex	cellular_component	0.85019	1	2	66	973	19424	ENSSSCG00000008646,ENSSSCG00000029094
GO:0005623	cell	cellular_component	0.85281	1	46	66	14481	19424	ENSSSCG00000015453,ENSSSCG00000015469,ENSSSCG00000001474,ENSSSCG00000008647,ENSSSCG00000008648,ENSSSCG00000011463,ENSSSCG00000013320,ENSSSCG00000000361,ENSSSCG00000029094,ENSSSCG00000010141,ENSSSCG00000000765,ENSSSCG00000029830,ENSSSCG00000006359,ENSSSCG00000009704,ENSSSCG00000004540,ENSSSCG00000002814,ENSSSCG00000015101,ENSSSCG00000006059,ENSSSCG00000015450,ENSSSCG00000014249,ENSSSCG00000030294,…
GO:0060089	molecular transducer activity	molecular_function	0.85383	1	7	66	2797	19424	ENSSSCG00000017300,ENSSSCG00000001382,ENSSSCG00000001474,ENSSSCG00000015469,ENSSSCG00000000765,ENSSSCG00000016031,ENSSSCG00000002814
GO:0022857	transmembrane transporter activity	molecular_function	0.8543	1	2	66	983	19424	ENSSSCG00000003271,ENSSSCG00000011761
GO:0051603	proteolysis involved in cellular protein catabolic process	biological_process	0.85435	1	1	66	557	19424	ENSSSCG00000008646
GO:0008324	cation transmembrane transporter activity	molecular_function	0.85678	1	1	66	562	19424	ENSSSCG00000011761
GO:0016567	protein ubiquitination	biological_process	0.85747	1	1	66	563	19424	ENSSSCG00000008646
GO:0016604	nuclear body	cellular_component	0.85894	1	1	66	566	19424	ENSSSCG00000006359
GO:0007610	behavior	biological_process	0.86128	1	1	66	571	19424	ENSSSCG00000011730
GO:0030529	ribonucleoprotein complex	cellular_component	0.86466	1	2	66	1013	19424	ENSSSCG00000029830,ENSSSCG00000006316
GO:0007417	central nervous system development	biological_process	0.86706	1	1	66	583	19424	ENSSSCG00000013320
GO:0044257	cellular protein catabolic process	biological_process	0.86983	1	1	66	589	19424	ENSSSCG00000008646
GO:0051128	regulation of cellular component organization	biological_process	0.87238	1	4	66	1799	19424	ENSSSCG00000016489,ENSSSCG00000002498,ENSSSCG00000000361,ENSSSCG00000001382
GO:0032446	protein modification by small protein conjugation	biological_process	0.87873	1	1	66	609	19424	ENSSSCG00000008646
GO:0098589	membrane region	cellular_component	0.87972	1	1	66	611	19424	ENSSSCG00000003271
GO:0065008	regulation of biological quality	biological_process	0.88044	1	6	66	2547	19424	ENSSSCG00000006059,ENSSSCG00000002498,ENSSSCG00000015453,ENSSSCG00000013320,ENSSSCG00000009704,ENSSSCG00000027041
GO:0007017	microtubule-based process	biological_process	0.88355	1	1	66	620	19424	ENSSSCG00000013320
GO:0005654	nucleoplasm	cellular_component	0.88386	1	5	66	2206	19424	ENSSSCG00000004540,ENSSSCG00000016489,ENSSSCG00000013320,ENSSSCG00000011463,ENSSSCG00000006359
GO:1901564	organonitrogen compound metabolic process	biological_process	0.88729	1	4	66	1859	19424	ENSSSCG00000000892,ENSSSCG00000021482,ENSSSCG00000010056,ENSSSCG00000029830
GO:0042995	cell projection	cellular_component	0.88955	1	2	66	1081	19424	ENSSSCG00000029094,ENSSSCG00000003271
GO:0009628	response to abiotic stimulus	biological_process	0.88968	1	1	66	636	19424	ENSSSCG00000011730
GO:0000122	negative regulation of transcription from RNA polymerase II promoter	biological_process	0.89026	1	1	66	638	19424	ENSSSCG00000006316
GO:1902533	positive regulation of intracellular signal transduction	biological_process	0.89072	1	1	66	639	19424	ENSSSCG00000011730
GO:0044087	regulation of cellular component biogenesis	biological_process	0.89091	1	1	66	639	19424	ENSSSCG00000002498
GO:0044425	membrane part	cellular_component	0.89649	1	21	66	7497	19424	ENSSSCG00000004623,ENSSSCG00000003314,ENSSSCG00000010141,ENSSSCG00000029094,ENSSSCG00000000765,ENSSSCG00000000361,ENSSSCG00000017300,ENSSSCG00000003271,ENSSSCG00000005456,ENSSSCG00000008648,ENSSSCG00000015469,ENSSSCG00000016031,ENSSSCG00000009503,ENSSSCG00000014422,ENSSSCG00000004990,ENSSSCG00000008646,ENSSSCG00000011761,ENSSSCG00000001382,ENSSSCG00000016562,ENSSSCG00000014249,ENSSSCG00000002814
GO:0016491	oxidoreductase activity	molecular_function	0.90496	1	1	66	679	19424	ENSSSCG00000015453
GO:0007267	cell-cell signaling	biological_process	0.90778	1	1	66	687	19424	ENSSSCG00000011761
GO:0016021	integral component of membrane	cellular_component	0.90779	1	18	66	6646	19424	ENSSSCG00000000765,ENSSSCG00000010141,ENSSSCG00000000361,ENSSSCG00000003314,ENSSSCG00000004623,ENSSSCG00000015469,ENSSSCG00000016031,ENSSSCG00000009503,ENSSSCG00000017300,ENSSSCG00000003271,ENSSSCG00000005456,ENSSSCG00000004990,ENSSSCG00000008646,ENSSSCG00000001382,ENSSSCG00000011761,ENSSSCG00000002814,ENSSSCG00000016562,ENSSSCG00000014249
GO:1902582	single-organism intracellular transport	biological_process	0.90932	1	2	66	1151	19424	ENSSSCG00000029094,ENSSSCG00000000361
GO:0006886	intracellular protein transport	biological_process	0.91169	1	1	66	699	19424	ENSSSCG00000029094
GO:0030163	protein catabolic process	biological_process	0.91504	1	1	66	710	19424	ENSSSCG00000008646
GO:0031224	intrinsic component of membrane	cellular_component	0.91517	1	18	66	6699	19424	ENSSSCG00000004990,ENSSSCG00000008646,ENSSSCG00000011761,ENSSSCG00000001382,ENSSSCG00000014249,ENSSSCG00000016562,ENSSSCG00000002814,ENSSSCG00000003314,ENSSSCG00000004623,ENSSSCG00000010141,ENSSSCG00000000765,ENSSSCG00000000361,ENSSSCG00000005456,ENSSSCG00000017300,ENSSSCG00000003271,ENSSSCG00000016031,ENSSSCG00000009503,ENSSSCG00000015469
GO:0008092	cytoskeletal protein binding	molecular_function	0.91817	1	1	66	720	19424	ENSSSCG00000006059
GO:0070647	protein modification by small protein conjugation or removal	biological_process	0.91891	1	1	66	723	19424	ENSSSCG00000008646
GO:0022603	regulation of anatomical structure morphogenesis	biological_process	0.92202	1	1	66	734	19424	ENSSSCG00000001749
GO:0071944	cell periphery	cellular_component	0.93185	1	11	66	4565	19424	ENSSSCG00000015469,ENSSSCG00000016031,ENSSSCG00000002814,ENSSSCG00000017300,ENSSSCG00000003271,ENSSSCG00000000765,ENSSSCG00000010141,ENSSSCG00000011761,ENSSSCG00000000361,ENSSSCG00000001382,ENSSSCG00000014422
GO:1901566	organonitrogen compound biosynthetic process	biological_process	0.93324	1	2	66	1260	19424	ENSSSCG00000010056,ENSSSCG00000029830
GO:0006412	translation	biological_process	0.93435	1	1	66	786	19424	ENSSSCG00000029830
GO:0005575	cellular_component	cellular_component	0.93925	1	55	66	17251	19424	ENSSSCG00000000031,ENSSSCG00000000892,ENSSSCG00000002498,ENSSSCG00000004811,ENSSSCG00000016489,ENSSSCG00000012773,ENSSSCG00000016562,ENSSSCG00000003303,ENSSSCG00000008646,ENSSSCG00000014422,ENSSSCG00000007702,ENSSSCG00000016031,ENSSSCG00000007226,ENSSSCG00000003271,ENSSSCG00000017300,ENSSSCG00000007502,ENSSSCG00000014412,ENSSSCG00000007917,ENSSSCG00000003307,ENSSSCG00000003314,ENSSSCG00000004623,…
GO:0005198	structural molecule activity	molecular_function	0.94281	1	1	66	825	19424	ENSSSCG00000029830
GO:0046907	intracellular transport	biological_process	0.94543	1	2	66	1324	19424	ENSSSCG00000000361,ENSSSCG00000029094
GO:0015630	microtubule cytoskeleton	cellular_component	0.949	1	1	66	853	19424	ENSSSCG00000029094
GO:1901135	carbohydrate derivative metabolic process	biological_process	0.95329	1	1	66	879	19424	ENSSSCG00000009503
GO:0044451	nucleoplasm part	cellular_component	0.95632	1	1	66	897	19424	ENSSSCG00000006359
GO:0005886	plasma membrane	cellular_component	0.95637	1	10	66	4457	19424	ENSSSCG00000015469,ENSSSCG00000002814,ENSSSCG00000016031,ENSSSCG00000017300,ENSSSCG00000003271,ENSSSCG00000000765,ENSSSCG00000010141,ENSSSCG00000011761,ENSSSCG00000000361,ENSSSCG00000001382
GO:0005856	cytoskeleton	cellular_component	0.96043	1	2	66	1430	19424	ENSSSCG00000029094,ENSSSCG00000004540
GO:0033043	regulation of organelle organization	biological_process	0.96176	1	1	66	934	19424	ENSSSCG00000016489
GO:0043933	macromolecular complex subunit organization	biological_process	0.96735	1	3	66	1944	19424	ENSSSCG00000011591,ENSSSCG00000009704,ENSSSCG00000002498
GO:0007010	cytoskeleton organization	biological_process	0.96865	1	1	66	989	19424	ENSSSCG00000013320
GO:0004930	G-protein coupled receptor activity	molecular_function	0.97161	1	3	66	2006	19424	ENSSSCG00000002814,ENSSSCG00000016031,ENSSSCG00000015469
GO:0009593	detection of chemical stimulus	biological_process	0.98404	1	2	66	1734	19424	ENSSSCG00000015469,ENSSSCG00000011761
GO:0016787	hydrolase activity	molecular_function	0.98782	1	3	66	2285	19424	ENSSSCG00000013095,ENSSSCG00000006359,ENSSSCG00000010056
GO:0051606	detection of stimulus	biological_process	0.98789	1	2	66	1820	19424	ENSSSCG00000011761,ENSSSCG00000015469
GO:0016020	membrane	cellular_component	0.98946	1	21	66	8739	19424	ENSSSCG00000014422,ENSSSCG00000001382,ENSSSCG00000011761,ENSSSCG00000004990,ENSSSCG00000008646,ENSSSCG00000016562,ENSSSCG00000014249,ENSSSCG00000002814,ENSSSCG00000003314,ENSSSCG00000004623,ENSSSCG00000000361,ENSSSCG00000000765,ENSSSCG00000029094,ENSSSCG00000010141,ENSSSCG00000003271,ENSSSCG00000017300,ENSSSCG00000008648,ENSSSCG00000005456,ENSSSCG00000015469,ENSSSCG00000009503,ENSSSCG00000016031
GO:0007186	G-protein coupled receptor signaling pathway	biological_process	0.99006	1	3	66	2366	19424	ENSSSCG00000015469,ENSSSCG00000002814,ENSSSCG00000016031
GO:0007600	sensory perception	biological_process	0.99357	1	2	66	2014	19424	ENSSSCG00000014412,ENSSSCG00000015469
GO:0003008	system process	biological_process	0.9966	1	3	66	2711	19424	ENSSSCG00000015469,ENSSSCG00000006059,ENSSSCG00000014412
GO:0050877	neurological system process	biological_process	0.99726	1	2	66	2268	19424	ENSSSCG00000014412,ENSSSCG00000015469
GO:0004984	olfactory receptor activity	molecular_function	0.99748	1	1	66	1690	19424	ENSSSCG00000015469
GO:0050911	detection of chemical stimulus involved in sensory perception of smell	biological_process	0.99748	1	1	66	1690	19424	ENSSSCG00000015469
GO:0007608	sensory perception of smell	biological_process	0.99769	1	1	66	1713	19424	ENSSSCG00000015469
GO:0050907	detection of chemical stimulus involved in sensory perception	biological_process	0.9977	1	1	66	1715	19424	ENSSSCG00000015469
GO:0050906	detection of stimulus involved in sensory perception	biological_process	0.99801	1	1	66	1754	19424	ENSSSCG00000015469
GO:0007606	sensory perception of chemical stimulus	biological_process	0.99805	1	1	66	1759	19424	ENSSSCG00000015469

## Sheet: 5-2 KEGG
#Term	Database	ID	Input number	Background number	P-Value	Corrected P-Value	Input	Hyperlink
Inflammatory bowel disease (IBD)	KEGG PATHWAY	ssc05321	2	62	0.0112908	0.346594	ENSSSCG00000011730|ENSSSCG00000001749	http://www.genome.jp/kegg-bin/show_pathway?ssc05321/ssc:100037933%09red/ssc:397053%09red
Fatty acid biosynthesis	KEGG PATHWAY	ssc00061	1	13	0.034571	0.346594	ENSSSCG00000000031	http://www.genome.jp/kegg-bin/show_pathway?ssc00061/ssc:100523602%09red
Vascular smooth muscle contraction	KEGG PATHWAY	ssc04270	2	117	0.0360262	0.346594	ENSSSCG00000016031|ENSSSCG00000011761	http://www.genome.jp/kegg-bin/show_pathway?ssc04270/ssc:100271877%09red/ssc:397172%09red
Histidine metabolism	KEGG PATHWAY	ssc00340	1	22	0.0561722	0.346594	ENSSSCG00000000892	http://www.genome.jp/kegg-bin/show_pathway?ssc00340/ssc:100154617%09red
Maturity onset diabetes of the young	KEGG PATHWAY	ssc04950	1	23	0.0585428	0.346594	ENSSSCG00000013320	http://www.genome.jp/kegg-bin/show_pathway?ssc04950/ssc:100514152%09red
Glycosaminoglycan biosynthesis - heparan sulfate / heparin	KEGG PATHWAY	ssc00534	1	24	0.0609075	0.346594	ENSSSCG00000009503	http://www.genome.jp/kegg-bin/show_pathway?ssc00534/ssc:100627069%09red
Thyroid cancer	KEGG PATHWAY	ssc05216	1	26	0.0656195	0.346594	ENSSSCG00000001474	http://www.genome.jp/kegg-bin/show_pathway?ssc05216/ssc:100156801%09red
Influenza A	KEGG PATHWAY	ssc05164	2	168	0.068017	0.346594	ENSSSCG00000008648|ENSSSCG00000011730	http://www.genome.jp/kegg-bin/show_pathway?ssc05164/ssc:396752%09red/ssc:397053%09red
Tuberculosis	KEGG PATHWAY	ssc05152	2	174	0.0722351	0.346594	ENSSSCG00000011730|ENSSSCG00000017300	http://www.genome.jp/kegg-bin/show_pathway?ssc05152/ssc:100516106%09red/ssc:397053%09red
African trypanosomiasis	KEGG PATHWAY	ssc05143	1	34	0.0842363	0.346594	ENSSSCG00000011730	http://www.genome.jp/kegg-bin/show_pathway?ssc05143/ssc:397053%09red
Regulation of autophagy	KEGG PATHWAY	ssc04140	1	38	0.0934075	0.346594	ENSSSCG00000029094	http://www.genome.jp/kegg-bin/show_pathway?ssc04140/ssc:100516293%09red
Allograft rejection	KEGG PATHWAY	ssc05330	1	38	0.0934075	0.346594	ENSSSCG00000011730	http://www.genome.jp/kegg-bin/show_pathway?ssc05330/ssc:397053%09red
Type I diabetes mellitus	KEGG PATHWAY	ssc04940	1	42	0.102488	0.346594	ENSSSCG00000011730	http://www.genome.jp/kegg-bin/show_pathway?ssc04940/ssc:397053%09red
Fatty acid metabolism	KEGG PATHWAY	ssc01212	1	45	0.10924	0.346594	ENSSSCG00000000031	http://www.genome.jp/kegg-bin/show_pathway?ssc01212/ssc:100523602%09red
Cytokine-cytokine receptor interaction	KEGG PATHWAY	ssc04060	2	223	0.109508	0.346594	ENSSSCG00000011730|ENSSSCG00000000765	http://www.genome.jp/kegg-bin/show_pathway?ssc04060/ssc:397053%09red/ssc:100518910%09red
Non-small cell lung cancer	KEGG PATHWAY	ssc05223	1	52	0.124801	0.346594	ENSSSCG00000001474	http://www.genome.jp/kegg-bin/show_pathway?ssc05223/ssc:100156801%09red
Malaria	KEGG PATHWAY	ssc05144	1	54	0.129198	0.346594	ENSSSCG00000011730	http://www.genome.jp/kegg-bin/show_pathway?ssc05144/ssc:397053%09red
Leishmaniasis	KEGG PATHWAY	ssc05140	1	63	0.148716	0.346594	ENSSSCG00000011730	http://www.genome.jp/kegg-bin/show_pathway?ssc05140/ssc:397053%09red
Legionellosis	KEGG PATHWAY	ssc05134	1	64	0.150858	0.346594	ENSSSCG00000011730	http://www.genome.jp/kegg-bin/show_pathway?ssc05134/ssc:397053%09red
PPAR signaling pathway	KEGG PATHWAY	ssc03320	1	68	0.159373	0.346594	ENSSSCG00000001474	http://www.genome.jp/kegg-bin/show_pathway?ssc03320/ssc:100156801%09red
RIG-I-like receptor signaling pathway	KEGG PATHWAY	ssc04622	1	68	0.159373	0.346594	ENSSSCG00000011730	http://www.genome.jp/kegg-bin/show_pathway?ssc04622/ssc:397053%09red
Adipocytokine signaling pathway	KEGG PATHWAY	ssc04920	1	70	0.163599	0.346594	ENSSSCG00000001474	http://www.genome.jp/kegg-bin/show_pathway?ssc04920/ssc:100156801%09red
RNA degradation	KEGG PATHWAY	ssc03018	1	71	0.165705	0.346594	ENSSSCG00000015020	http://www.genome.jp/kegg-bin/show_pathway?ssc03018/ssc:100514308%09red
Thyroid hormone synthesis	KEGG PATHWAY	ssc04918	1	72	0.167804	0.346594	ENSSSCG00000015453	http://www.genome.jp/kegg-bin/show_pathway?ssc04918/ssc:100522203%09red
Pertussis	KEGG PATHWAY	ssc05133	1	73	0.169899	0.346594	ENSSSCG00000011730	http://www.genome.jp/kegg-bin/show_pathway?ssc05133/ssc:397053%09red
Protein digestion and absorption	KEGG PATHWAY	ssc04974	1	80	0.184418	0.358914	ENSSSCG00000013095	http://www.genome.jp/kegg-bin/show_pathway?ssc04974/ssc:396749%09red
Insulin secretion	KEGG PATHWAY	ssc04911	1	86	0.196664	0.358914	ENSSSCG00000011761	http://www.genome.jp/kegg-bin/show_pathway?ssc04911/ssc:100271877%09red
Small cell lung cancer	KEGG PATHWAY	ssc05222	1	88	0.200706	0.358914	ENSSSCG00000001474	http://www.genome.jp/kegg-bin/show_pathway?ssc05222/ssc:100156801%09red
Toll-like receptor signaling pathway	KEGG PATHWAY	ssc04620	1	101	0.226494	0.358914	ENSSSCG00000011730	http://www.genome.jp/kegg-bin/show_pathway?ssc04620/ssc:397053%09red
Pyrimidine metabolism	KEGG PATHWAY	ssc00240	1	101	0.226494	0.358914	ENSSSCG00000008647	http://www.genome.jp/kegg-bin/show_pathway?ssc00240/ssc:100623872%09red
Amoebiasis	KEGG PATHWAY	ssc05146	1	107	0.238118	0.358914	ENSSSCG00000011730	http://www.genome.jp/kegg-bin/show_pathway?ssc05146/ssc:397053%09red
Chagas disease (American trypanosomiasis)	KEGG PATHWAY	ssc05142	1	108	0.240039	0.358914	ENSSSCG00000011730	http://www.genome.jp/kegg-bin/show_pathway?ssc05142/ssc:397053%09red
Thyroid hormone signaling pathway	KEGG PATHWAY	ssc04919	1	113	0.249571	0.358914	ENSSSCG00000001474	http://www.genome.jp/kegg-bin/show_pathway?ssc04919/ssc:100156801%09red
Toxoplasmosis	KEGG PATHWAY	ssc05145	1	115	0.253351	0.358914	ENSSSCG00000011730	http://www.genome.jp/kegg-bin/show_pathway?ssc05145/ssc:397053%09red
Cell cycle	KEGG PATHWAY	ssc04110	1	115	0.253351	0.358914	ENSSSCG00000016489	http://www.genome.jp/kegg-bin/show_pathway?ssc04110/ssc:100048934%09red
Lysosome	KEGG PATHWAY	ssc04142	1	115	0.253351	0.358914	ENSSSCG00000000361	http://www.genome.jp/kegg-bin/show_pathway?ssc04142/ssc:100155929%09red
Signaling pathways regulating pluripotency of stem cells	KEGG PATHWAY	ssc04550	1	132	0.284734	0.384566	ENSSSCG00000013320	http://www.genome.jp/kegg-bin/show_pathway?ssc04550/ssc:100514152%09red
Measles	KEGG PATHWAY	ssc05162	1	133	0.286539	0.384566	ENSSSCG00000011730	http://www.genome.jp/kegg-bin/show_pathway?ssc05162/ssc:397053%09red
Ribosome	KEGG PATHWAY	ssc03010	1	143	0.304346	0.396881	ENSSSCG00000029830	http://www.genome.jp/kegg-bin/show_pathway?ssc03010/ssc:100154456%09red
Phagosome	KEGG PATHWAY	ssc04145	1	147	0.311346	0.396881	ENSSSCG00000017300	http://www.genome.jp/kegg-bin/show_pathway?ssc04145/ssc:100516106%09red
Jak-STAT signaling pathway	KEGG PATHWAY	ssc04630	1	153	0.321716	0.396881	ENSSSCG00000011730	http://www.genome.jp/kegg-bin/show_pathway?ssc04630/ssc:397053%09red
Transcriptional misregulation in cancer	KEGG PATHWAY	ssc05202	1	156	0.326843	0.396881	ENSSSCG00000001474	http://www.genome.jp/kegg-bin/show_pathway?ssc05202/ssc:100156801%09red
Protein processing in endoplasmic reticulum	KEGG PATHWAY	ssc04141	1	162	0.336984	0.399679	ENSSSCG00000015453	http://www.genome.jp/kegg-bin/show_pathway?ssc04141/ssc:100522203%09red
cGMP-PKG signaling pathway	KEGG PATHWAY	ssc04022	1	167	0.34532	0.400257	ENSSSCG00000011761	http://www.genome.jp/kegg-bin/show_pathway?ssc04022/ssc:100271877%09red
Herpes simplex infection	KEGG PATHWAY	ssc05168	1	182	0.369714	0.419009	ENSSSCG00000011730	http://www.genome.jp/kegg-bin/show_pathway?ssc05168/ssc:397053%09red
Proteoglycans in cancer	KEGG PATHWAY	ssc05205	1	192	0.385478	0.427378	ENSSSCG00000000361	http://www.genome.jp/kegg-bin/show_pathway?ssc05205/ssc:100155929%09red
Neuroactive ligand-receptor interaction	KEGG PATHWAY	ssc04080	1	268	0.493269	0.535249	ENSSSCG00000016031	http://www.genome.jp/kegg-bin/show_pathway?ssc04080/ssc:397172%09red
Pathways in cancer	KEGG PATHWAY	ssc05200	1	319	0.554945	0.578853	ENSSSCG00000001474	http://www.genome.jp/kegg-bin/show_pathway?ssc05200/ssc:100156801%09red
PI3K-Akt signaling pathway	KEGG PATHWAY	ssc04151	1	328	0.565035	0.578853	ENSSSCG00000002498	http://www.genome.jp/kegg-bin/show_pathway?ssc04151/ssc:100156364%09red
Metabolic pathways	KEGG PATHWAY	ssc01100	3	1166	0.567503	0.578853	ENSSSCG00000000031|ENSSSCG00000000892|ENSSSCG00000008647	http://www.genome.jp/kegg-bin/show_pathway?ssc01100/ssc:100154617%09red/ssc:100523602%09red/ssc:100623872%09red
Olfactory transduction	KEGG PATHWAY	ssc04740	1	810	0.874333	0.874333	ENSSSCG00000015469	http://www.genome.jp/kegg-bin/show_pathway?ssc04740/ssc:100511466%09red
