# Supplementary material for: Change in Long Non-Coding RNA Expression Profile Related to the Antagonistic Effect of Clostridium perfringens Type C on Piglet Spleen
Source: Curr Issues Mol Biol. 2023 Mar 9;45(3):2309–25. doi: 10.3390/cimb45030149 (PMC10047886; doi:10.3390/cimb45030149)
Supplement: Supplementary file 1 [file cimb-45-00149-s001.zip › cimb-2232207-supplementary/Supplementary table/Table S6 Functional enrichment analysis of 89 differentially expressed mRNAs.xlsx]

## Sheet: 6-1 GO
GO_accession	Description	Term_type	Over_represented_pValue	Corrected_pValue	DEG_item	DEG_list	Bg_item	Bg_list	Gene_names
GO:0009615	response to virus	biological_process	4.1472e-15	2.6446e-11	12	63	218	19424	ENSSSCG00000030548,ENSSSCG00000008319,ENSSSCG00000008648,ENSSSCG00000009720,ENSSSCG00000007754,ENSSSCG00000017416,ENSSSCG00000027660,ENSSSCG00000012077,ENSSSCG00000009881,ENSSSCG00000030408,ENSSSCG00000013940,ENSSSCG00000010452
GO:0051607	defense response to virus	biological_process	4.1472e-15	2.6446e-11	12	63	164	19424	ENSSSCG00000030548,ENSSSCG00000008648,ENSSSCG00000008319,ENSSSCG00000009720,ENSSSCG00000007754,ENSSSCG00000017416,ENSSSCG00000027660,ENSSSCG00000012077,ENSSSCG00000009881,ENSSSCG00000030408,ENSSSCG00000010452,ENSSSCG00000013940
GO:0098542	defense response to other organism	biological_process	4.1472e-15	2.6446e-11	13	63	318	19424	ENSSSCG00000030408,ENSSSCG00000010452,ENSSSCG00000013940,ENSSSCG00000007754,ENSSSCG00000027660,ENSSSCG00000017416,ENSSSCG00000009881,ENSSSCG00000012077,ENSSSCG00000028875,ENSSSCG00000008648,ENSSSCG00000008319,ENSSSCG00000009720,ENSSSCG00000030548
GO:0002376	immune system process	biological_process	4.1472e-11	1.6508e-07	25	63	1614	19424	ENSSSCG00000013940,ENSSSCG00000010452,ENSSSCG00000007754,ENSSSCG00000020906,ENSSSCG00000017416,ENSSSCG00000017923,ENSSSCG00000008319,ENSSSCG00000009720,ENSSSCG00000002814,ENSSSCG00000030408,ENSSSCG00000007436,ENSSSCG00000006588,ENSSSCG00000014369,ENSSSCG00000027660,ENSSSCG00000012077,ENSSSCG00000006590,ENSSSCG00000009881,ENSSSCG00000028875,ENSSSCG00000015353,ENSSSCG00000008648,ENSSSCG00000030095,…
GO:0006952	defense response	biological_process	4.3147e-11	1.6508e-07	19	63	878	19424	ENSSSCG00000028331,ENSSSCG00000008319,ENSSSCG00000009720,ENSSSCG00000007754,ENSSSCG00000017416,ENSSSCG00000013940,ENSSSCG00000010452,ENSSSCG00000030548,ENSSSCG00000006987,ENSSSCG00000028875,ENSSSCG00000009330,ENSSSCG00000008648,ENSSSCG00000014369,ENSSSCG00000027660,ENSSSCG00000012077,ENSSSCG00000006590,ENSSSCG00000009881,ENSSSCG00000030408,ENSSSCG00000006588
GO:0051707	response to other organism	biological_process	1.4142e-09	4.1315e-06	14	63	529	19424	ENSSSCG00000028875,ENSSSCG00000009720,ENSSSCG00000008319,ENSSSCG00000008648,ENSSSCG00000030548,ENSSSCG00000030408,ENSSSCG00000010452,ENSSSCG00000013940,ENSSSCG00000017416,ENSSSCG00000027660,ENSSSCG00000007754,ENSSSCG00000014369,ENSSSCG00000009881,ENSSSCG00000012077
GO:0043207	response to external biotic stimulus	biological_process	1.5118e-09	4.1315e-06	14	63	532	19424	ENSSSCG00000007754,ENSSSCG00000014369,ENSSSCG00000027660,ENSSSCG00000017416,ENSSSCG00000009881,ENSSSCG00000012077,ENSSSCG00000030408,ENSSSCG00000013940,ENSSSCG00000010452,ENSSSCG00000030548,ENSSSCG00000028875,ENSSSCG00000008319,ENSSSCG00000008648,ENSSSCG00000009720
GO:0002252	immune effector process	biological_process	4.0978e-09	9.0906e-06	13	63	465	19424	ENSSSCG00000008648,ENSSSCG00000008319,ENSSSCG00000009720,ENSSSCG00000028875,ENSSSCG00000030548,ENSSSCG00000013940,ENSSSCG00000010452,ENSSSCG00000030408,ENSSSCG00000012077,ENSSSCG00000009881,ENSSSCG00000007754,ENSSSCG00000017416,ENSSSCG00000027660
GO:0009607	response to biotic stimulus	biological_process	4.2768e-09	9.0906e-06	14	63	573	19424	ENSSSCG00000027660,ENSSSCG00000017416,ENSSSCG00000007754,ENSSSCG00000014369,ENSSSCG00000009881,ENSSSCG00000012077,ENSSSCG00000030408,ENSSSCG00000013940,ENSSSCG00000010452,ENSSSCG00000030548,ENSSSCG00000028875,ENSSSCG00000009720,ENSSSCG00000008648,ENSSSCG00000008319
GO:0031347	regulation of defense response	biological_process	9.1092e-09	1.7426e-05	12	63	375	19424	ENSSSCG00000028331,ENSSSCG00000006987,ENSSSCG00000030548,ENSSSCG00000009720,ENSSSCG00000008648,ENSSSCG00000028875,ENSSSCG00000006590,ENSSSCG00000017416,ENSSSCG00000014369,ENSSSCG00000006588,ENSSSCG00000013940,ENSSSCG00000030408
GO:0009605	response to external stimulus	biological_process	1.6978e-08	2.9525e-05	21	63	1483	19424	ENSSSCG00000010452,ENSSSCG00000013940,ENSSSCG00000017416,ENSSSCG00000007754,ENSSSCG00000015871,ENSSSCG00000009720,ENSSSCG00000008319,ENSSSCG00000028331,ENSSSCG00000030408,ENSSSCG00000006588,ENSSSCG00000027660,ENSSSCG00000014369,ENSSSCG00000009881,ENSSSCG00000012077,ENSSSCG00000006590,ENSSSCG00000028875,ENSSSCG00000009004,ENSSSCG00000008648,ENSSSCG00000030548,ENSSSCG00000006987,ENSSSCG00000025795
GO:0006950	response to stress	biological_process	2.104e-08	3.3541e-05	27	63	2446	19424	ENSSSCG00000030548,ENSSSCG00000006987,ENSSSCG00000009004,ENSSSCG00000008648,ENSSSCG00000009330,ENSSSCG00000028875,ENSSSCG00000012077,ENSSSCG00000009881,ENSSSCG00000006590,ENSSSCG00000027660,ENSSSCG00000014369,ENSSSCG00000006588,ENSSSCG00000007436,ENSSSCG00000030408,ENSSSCG00000028331,ENSSSCG00000007032,ENSSSCG00000009720,ENSSSCG00000008319,ENSSSCG00000000010,ENSSSCG00000017923,ENSSSCG00000015871,…
GO:0051704	multi-organism process	biological_process	1.7478e-07	0.00025719	18	63	1263	19424	ENSSSCG00000030548,ENSSSCG00000030095,ENSSSCG00000008648,ENSSSCG00000028875,ENSSSCG00000012077,ENSSSCG00000009881,ENSSSCG00000027660,ENSSSCG00000014369,ENSSSCG00000030368,ENSSSCG00000006588,ENSSSCG00000007436,ENSSSCG00000030408,ENSSSCG00000009720,ENSSSCG00000008319,ENSSSCG00000017416,ENSSSCG00000007754,ENSSSCG00000010452,ENSSSCG00000013940
GO:0031349	positive regulation of defense response	biological_process	1.0659e-06	0.0014564	8	63	213	19424	ENSSSCG00000006588,ENSSSCG00000030408,ENSSSCG00000006590,ENSSSCG00000017416,ENSSSCG00000014369,ENSSSCG00000009720,ENSSSCG00000008648,ENSSSCG00000028875
GO:0045087	innate immune response	biological_process	1.2819e-06	0.0016349	10	63	412	19424	ENSSSCG00000008648,ENSSSCG00000009720,ENSSSCG00000028875,ENSSSCG00000006588,ENSSSCG00000030408,ENSSSCG00000009881,ENSSSCG00000012077,ENSSSCG00000006590,ENSSSCG00000014369,ENSSSCG00000017416
GO:0002221	pattern recognition receptor signaling pathway	biological_process	1.7623e-06	0.0020603	6	63	98	19424	ENSSSCG00000028875,ENSSSCG00000030408,ENSSSCG00000009720,ENSSSCG00000008648,ENSSSCG00000017416,ENSSSCG00000014369
GO:0010952	positive regulation of peptidase activity	biological_process	1.8309e-06	0.0020603	6	63	103	19424	ENSSSCG00000020906,ENSSSCG00000006590,ENSSSCG00000000010,ENSSSCG00000013940,ENSSSCG00000006588,ENSSSCG00000009004
GO:0002758	innate immune response-activating signal transduction	biological_process	1.9913e-06	0.0021163	6	63	100	19424	ENSSSCG00000028875,ENSSSCG00000030408,ENSSSCG00000008648,ENSSSCG00000009720,ENSSSCG00000014369,ENSSSCG00000017416
GO:0070488	neutrophil aggregation	biological_process	2.8384e-06	0.0028578	2	63	2	19424	ENSSSCG00000006588,ENSSSCG00000006590
GO:0003810	protein-glutamine gamma-glutamyltransferase activity	molecular_function	3.2681e-06	0.003126	3	63	8	19424	ENSSSCG00000001993,ENSSSCG00000026043,ENSSSCG00000024310
GO:0002218	activation of innate immune response	biological_process	4.9975e-06	0.0045525	6	63	117	19424	ENSSSCG00000017416,ENSSSCG00000014369,ENSSSCG00000009720,ENSSSCG00000008648,ENSSSCG00000028875,ENSSSCG00000030408
GO:0080134	regulation of response to stress	biological_process	5.9958e-06	0.0052136	14	63	931	19424	ENSSSCG00000006588,ENSSSCG00000013940,ENSSSCG00000009334,ENSSSCG00000030408,ENSSSCG00000006590,ENSSSCG00000017416,ENSSSCG00000014369,ENSSSCG00000009004,ENSSSCG00000009720,ENSSSCG00000008648,ENSSSCG00000028875,ENSSSCG00000028331,ENSSSCG00000030548,ENSSSCG00000006987
GO:0043281	regulation of cysteine-type endopeptidase activity involved in apoptotic process	biological_process	9.7949e-06	0.0081468	6	63	140	19424	ENSSSCG00000006588,ENSSSCG00000013940,ENSSSCG00000009004,ENSSSCG00000007436,ENSSSCG00000006590,ENSSSCG00000020906
GO:0001819	positive regulation of cytokine production	biological_process	1.0935e-05	0.0085365	8	63	296	19424	ENSSSCG00000017416,ENSSSCG00000014369,ENSSSCG00000013940,ENSSSCG00000030408,ENSSSCG00000009720,ENSSSCG00000008648,ENSSSCG00000000916,ENSSSCG00000028875
GO:0006955	immune response	biological_process	1.1156e-05	0.0085365	13	63	905	19424	ENSSSCG00000030408,ENSSSCG00000006588,ENSSSCG00000013940,ENSSSCG00000017416,ENSSSCG00000020906,ENSSSCG00000014369,ENSSSCG00000009881,ENSSSCG00000012077,ENSSSCG00000006590,ENSSSCG00000028875,ENSSSCG00000017923,ENSSSCG00000009720,ENSSSCG00000008648
GO:0002682	regulation of immune system process	biological_process	1.2119e-05	0.0089169	13	63	873	19424	ENSSSCG00000014369,ENSSSCG00000017416,ENSSSCG00000013940,ENSSSCG00000030408,ENSSSCG00000025795,ENSSSCG00000006987,ENSSSCG00000030548,ENSSSCG00000008648,ENSSSCG00000030095,ENSSSCG00000009720,ENSSSCG00000017923,ENSSSCG00000028875,ENSSSCG00000015353
GO:0070887	cellular response to chemical stimulus	biological_process	1.5297e-05	0.010839	19	63	1833	19424	ENSSSCG00000013940,ENSSSCG00000010452,ENSSSCG00000000136,ENSSSCG00000009334,ENSSSCG00000015871,ENSSSCG00000024048,ENSSSCG00000017923,ENSSSCG00000014012,ENSSSCG00000028331,ENSSSCG00000006588,ENSSSCG00000007436,ENSSSCG00000030408,ENSSSCG00000009881,ENSSSCG00000012077,ENSSSCG00000006590,ENSSSCG00000014369,ENSSSCG00000009004,ENSSSCG00000028875,ENSSSCG00000025795
GO:0035662	Toll-like receptor 4 binding	molecular_function	1.7654e-05	0.010907	2	63	3	19424	ENSSSCG00000006588,ENSSSCG00000006590
GO:0050542	icosanoid binding	molecular_function	1.8244e-05	0.010907	2	63	3	19424	ENSSSCG00000006588,ENSSSCG00000006590
GO:0050543	icosatetraenoic acid binding	molecular_function	1.8244e-05	0.010907	2	63	3	19424	ENSSSCG00000006588,ENSSSCG00000006590
GO:0050544	arachidonic acid binding	molecular_function	1.8244e-05	0.010907	2	63	3	19424	ENSSSCG00000006590,ENSSSCG00000006588
GO:1901567	fatty acid derivative binding	molecular_function	1.8244e-05	0.010907	2	63	3	19424	ENSSSCG00000006590,ENSSSCG00000006588
GO:2000116	regulation of cysteine-type endopeptidase activity	biological_process	2.076e-05	0.012035	6	63	163	19424	ENSSSCG00000006590,ENSSSCG00000020906,ENSSSCG00000006588,ENSSSCG00000013940,ENSSSCG00000009004,ENSSSCG00000007436
GO:0002831	regulation of response to biotic stimulus	biological_process	2.2866e-05	0.012433	5	63	91	19424	ENSSSCG00000009720,ENSSSCG00000028875,ENSSSCG00000030408,ENSSSCG00000017416,ENSSSCG00000030548
GO:0002697	regulation of immune effector process	biological_process	2.353e-05	0.012433	7	63	238	19424	ENSSSCG00000030548,ENSSSCG00000017416,ENSSSCG00000008648,ENSSSCG00000009720,ENSSSCG00000013940,ENSSSCG00000030408,ENSSSCG00000028875
GO:0045089	positive regulation of innate immune response	biological_process	2.4805e-05	0.012433	6	63	155	19424	ENSSSCG00000014369,ENSSSCG00000017416,ENSSSCG00000030408,ENSSSCG00000028875,ENSSSCG00000008648,ENSSSCG00000009720
GO:0010950	positive regulation of endopeptidase activity	biological_process	2.503e-05	0.012433	5	63	97	19424	ENSSSCG00000020906,ENSSSCG00000006590,ENSSSCG00000006588,ENSSSCG00000013940,ENSSSCG00000009004
GO:0039529	RIG-I signaling pathway	biological_process	2.5293e-05	0.012433	3	63	15	19424	ENSSSCG00000017416,ENSSSCG00000030408,ENSSSCG00000009720
GO:0032879	regulation of localization	biological_process	2.5346e-05	0.012433	19	63	1853	19424	ENSSSCG00000007436,ENSSSCG00000030408,ENSSSCG00000012895,ENSSSCG00000012066,ENSSSCG00000009881,ENSSSCG00000012077,ENSSSCG00000006590,ENSSSCG00000030368,ENSSSCG00000014369,ENSSSCG00000008648,ENSSSCG00000009004,ENSSSCG00000028875,ENSSSCG00000013940,ENSSSCG00000009334,ENSSSCG00000017923,ENSSSCG00000024048,ENSSSCG00000000010,ENSSSCG00000002814,ENSSSCG00000028331
GO:0016755	transferase activity, transferring amino-acyl groups	molecular_function	2.9479e-05	0.013798	3	63	16	19424	ENSSSCG00000026043,ENSSSCG00000024310,ENSSSCG00000001993
GO:0005615	extracellular space	cellular_component	2.9571e-05	0.013798	12	63	894	19424	ENSSSCG00000007032,ENSSSCG00000003694,ENSSSCG00000009004,ENSSSCG00000000916,ENSSSCG00000024048,ENSSSCG00000000010,ENSSSCG00000006359,ENSSSCG00000006590,ENSSSCG00000020906,ENSSSCG00000006588,ENSSSCG00000007436,ENSSSCG00000015477
GO:0001817	regulation of cytokine production	biological_process	3.1419e-05	0.014311	9	63	444	19424	ENSSSCG00000028875,ENSSSCG00000000916,ENSSSCG00000009720,ENSSSCG00000008648,ENSSSCG00000028331,ENSSSCG00000030408,ENSSSCG00000013940,ENSSSCG00000017416,ENSSSCG00000014369
GO:0032101	regulation of response to external stimulus	biological_process	3.8493e-05	0.016467	10	63	573	19424	ENSSSCG00000028875,ENSSSCG00000009720,ENSSSCG00000006987,ENSSSCG00000030548,ENSSSCG00000028331,ENSSSCG00000030408,ENSSSCG00000013940,ENSSSCG00000006588,ENSSSCG00000017416,ENSSSCG00000006590
GO:0051049	regulation of transport	biological_process	3.8538e-05	0.016467	15	63	1258	19424	ENSSSCG00000012066,ENSSSCG00000009881,ENSSSCG00000012077,ENSSSCG00000006590,ENSSSCG00000030368,ENSSSCG00000014369,ENSSSCG00000013940,ENSSSCG00000030408,ENSSSCG00000007436,ENSSSCG00000012895,ENSSSCG00000028331,ENSSSCG00000008648,ENSSSCG00000009004,ENSSSCG00000017923,ENSSSCG00000028875
GO:0050688	regulation of defense response to virus	biological_process	3.8735e-05	0.016467	4	63	52	19424	ENSSSCG00000009720,ENSSSCG00000030408,ENSSSCG00000017416,ENSSSCG00000030548
GO:1900245	positive regulation of MDA-5 signaling pathway	biological_process	4.5715e-05	0.018859	2	63	3	19424	ENSSSCG00000009720,ENSSSCG00000017416
GO:0051046	regulation of secretion	biological_process	4.6333e-05	0.018859	9	63	467	19424	ENSSSCG00000028331,ENSSSCG00000028875,ENSSSCG00000008648,ENSSSCG00000014369,ENSSSCG00000009881,ENSSSCG00000006590,ENSSSCG00000030408,ENSSSCG00000012895,ENSSSCG00000013940
GO:0003725	double-stranded RNA binding	molecular_function	4.8373e-05	0.019279	4	63	53	19424	ENSSSCG00000030408,ENSSSCG00000009720,ENSSSCG00000017416,ENSSSCG00000009881
GO:0039528	cytoplasmic pattern recognition receptor signaling pathway in response to virus	biological_process	5.0663e-05	0.019779	3	63	19	19424	ENSSSCG00000030408,ENSSSCG00000009720,ENSSSCG00000017416
GO:0043065	positive regulation of apoptotic process	biological_process	5.9896e-05	0.022781	8	63	368	19424	ENSSSCG00000006588,ENSSSCG00000013940,ENSSSCG00000007436,ENSSSCG00000006590,ENSSSCG00000020906,ENSSSCG00000009004,ENSSSCG00000030095,ENSSSCG00000015353
GO:0045088	regulation of innate immune response	biological_process	6.0734e-05	0.022781	6	63	182	19424	ENSSSCG00000017416,ENSSSCG00000014369,ENSSSCG00000009720,ENSSSCG00000008648,ENSSSCG00000030408,ENSSSCG00000028875
GO:0043068	positive regulation of programmed cell death	biological_process	6.4316e-05	0.023661	8	63	372	19424	ENSSSCG00000009004,ENSSSCG00000030095,ENSSSCG00000015353,ENSSSCG00000006590,ENSSSCG00000020906,ENSSSCG00000013940,ENSSSCG00000006588,ENSSSCG00000007436
GO:0050786	RAGE receptor binding	molecular_function	7.2264e-05	0.025601	2	63	6	19424	ENSSSCG00000006590,ENSSSCG00000006588
GO:0032479	regulation of type I interferon production	biological_process	7.2267e-05	0.025601	4	63	60	19424	ENSSSCG00000030408,ENSSSCG00000028875,ENSSSCG00000017416,ENSSSCG00000014369
GO:0001816	cytokine production	biological_process	7.4839e-05	0.02603	9	63	494	19424	ENSSSCG00000013940,ENSSSCG00000030408,ENSSSCG00000014369,ENSSSCG00000017416,ENSSSCG00000008648,ENSSSCG00000009720,ENSSSCG00000000916,ENSSSCG00000028875,ENSSSCG00000028331
GO:0052547	regulation of peptidase activity	biological_process	7.9008e-05	0.026772	7	63	298	19424	ENSSSCG00000009004,ENSSSCG00000013940,ENSSSCG00000006588,ENSSSCG00000007436,ENSSSCG00000000010,ENSSSCG00000006590,ENSSSCG00000020906
GO:0043900	regulation of multi-organism process	biological_process	7.977e-05	0.026772	7	63	286	19424	ENSSSCG00000012077,ENSSSCG00000017416,ENSSSCG00000030548,ENSSSCG00000009720,ENSSSCG00000008648,ENSSSCG00000028875,ENSSSCG00000030408
GO:0050707	regulation of cytokine secretion	biological_process	8.4261e-05	0.026968	5	63	122	19424	ENSSSCG00000028331,ENSSSCG00000014369,ENSSSCG00000013940,ENSSSCG00000030408,ENSSSCG00000028875
GO:2001233	regulation of apoptotic signaling pathway	biological_process	8.4541e-05	0.026968	7	63	289	19424	ENSSSCG00000006590,ENSSSCG00000015871,ENSSSCG00000020906,ENSSSCG00000009004,ENSSSCG00000006588,ENSSSCG00000009334,ENSSSCG00000007436
GO:0032606	type I interferon production	biological_process	8.4582e-05	0.026968	4	63	63	19424	ENSSSCG00000014369,ENSSSCG00000017416,ENSSSCG00000030408,ENSSSCG00000028875
GO:0043167	ion binding	molecular_function	8.8882e-05	0.027874	31	63	4519	19424	ENSSSCG00000014249,ENSSSCG00000004803,ENSSSCG00000015871,ENSSSCG00000020906,ENSSSCG00000017416,ENSSSCG00000017037,ENSSSCG00000013940,ENSSSCG00000016726,ENSSSCG00000030108,ENSSSCG00000009334,ENSSSCG00000024310,ENSSSCG00000013556,ENSSSCG00000024136,ENSSSCG00000001993,ENSSSCG00000009720,ENSSSCG00000003483,ENSSSCG00000000010,ENSSSCG00000017923,ENSSSCG00000009881,ENSSSCG00000030877,ENSSSCG00000012077,…
GO:0018149	peptide cross-linking	biological_process	9.392e-05	0.028979	3	63	25	19424	ENSSSCG00000001993,ENSSSCG00000024310,ENSSSCG00000026043
GO:0010942	positive regulation of cell death	biological_process	9.7771e-05	0.029688	8	63	396	19424	ENSSSCG00000007436,ENSSSCG00000006588,ENSSSCG00000013940,ENSSSCG00000020906,ENSSSCG00000006590,ENSSSCG00000015353,ENSSSCG00000009004,ENSSSCG00000030095
GO:1902531	regulation of intracellular signal transduction	biological_process	0.00010206	0.030505	14	63	1223	19424	ENSSSCG00000028875,ENSSSCG00000017923,ENSSSCG00000000010,ENSSSCG00000009720,ENSSSCG00000009004,ENSSSCG00000002814,ENSSSCG00000007436,ENSSSCG00000009334,ENSSSCG00000006588,ENSSSCG00000013940,ENSSSCG00000014369,ENSSSCG00000017416,ENSSSCG00000020906,ENSSSCG00000006590
GO:2000553	positive regulation of T-helper 2 cell cytokine production	biological_process	0.00012811	0.03733	2	63	5	19424	ENSSSCG00000008648,ENSSSCG00000013940
GO:0030162	regulation of proteolysis	biological_process	0.00012879	0.03733	9	63	540	19424	ENSSSCG00000028331,ENSSSCG00000007032,ENSSSCG00000000010,ENSSSCG00000009004,ENSSSCG00000020906,ENSSSCG00000006590,ENSSSCG00000007436,ENSSSCG00000006588,ENSSSCG00000013940
GO:0070201	regulation of establishment of protein localization	biological_process	0.00013458	0.038426	9	63	531	19424	ENSSSCG00000030368,ENSSSCG00000014369,ENSSSCG00000013940,ENSSSCG00000030408,ENSSSCG00000009334,ENSSSCG00000028331,ENSSSCG00000008648,ENSSSCG00000009004,ENSSSCG00000028875
GO:0002757	immune response-activating signal transduction	biological_process	0.00014264	0.040127	6	63	212	19424	ENSSSCG00000017416,ENSSSCG00000014369,ENSSSCG00000028875,ENSSSCG00000030408,ENSSSCG00000009720,ENSSSCG00000008648
GO:0039533	regulation of MDA-5 signaling pathway	biological_process	0.00015064	0.041764	2	63	5	19424	ENSSSCG00000009720,ENSSSCG00000017416
GO:0050663	cytokine secretion	biological_process	0.00016513	0.045127	5	63	139	19424	ENSSSCG00000028331,ENSSSCG00000014369,ENSSSCG00000013940,ENSSSCG00000030408,ENSSSCG00000028875
GO:0002753	cytoplasmic pattern recognition receptor signaling pathway	biological_process	0.00018021	0.047408	3	63	29	19424	ENSSSCG00000030408,ENSSSCG00000009720,ENSSSCG00000017416
GO:0002764	immune response-regulating signaling pathway	biological_process	0.00018145	0.047408	6	63	221	19424	ENSSSCG00000030408,ENSSSCG00000028875,ENSSSCG00000009720,ENSSSCG00000008648,ENSSSCG00000017416,ENSSSCG00000014369
GO:0043280	positive regulation of cysteine-type endopeptidase activity involved in apoptotic process	biological_process	0.00018225	0.047408	4	63	79	19424	ENSSSCG00000013940,ENSSSCG00000006588,ENSSSCG00000020906,ENSSSCG00000006590
GO:0045862	positive regulation of proteolysis	biological_process	0.00018339	0.047408	6	63	227	19424	ENSSSCG00000000010,ENSSSCG00000013940,ENSSSCG00000009004,ENSSSCG00000006588,ENSSSCG00000020906,ENSSSCG00000006590
GO:0033293	monocarboxylic acid binding	molecular_function	0.00020231	0.051604	3	63	33	19424	ENSSSCG00000017037,ENSSSCG00000006590,ENSSSCG00000006588
GO:0002833	positive regulation of response to biotic stimulus	biological_process	0.00020645	0.051967	3	63	30	19424	ENSSSCG00000017416,ENSSSCG00000028875,ENSSSCG00000009720
GO:0034097	response to cytokine	biological_process	0.00021083	0.052379	9	63	594	19424	ENSSSCG00000025795,ENSSSCG00000014012,ENSSSCG00000028331,ENSSSCG00000017923,ENSSSCG00000009881,ENSSSCG00000012077,ENSSSCG00000000136,ENSSSCG00000010452,ENSSSCG00000030408
GO:0042981	regulation of apoptotic process	biological_process	0.00021596	0.052966	12	63	1002	19424	ENSSSCG00000020906,ENSSSCG00000015871,ENSSSCG00000006590,ENSSSCG00000004803,ENSSSCG00000007436,ENSSSCG00000009334,ENSSSCG00000006588,ENSSSCG00000013940,ENSSSCG00000010452,ENSSSCG00000015353,ENSSSCG00000030095,ENSSSCG00000009004
GO:0039530	MDA-5 signaling pathway	biological_process	0.00022594	0.054563	2	63	6	19424	ENSSSCG00000009720,ENSSSCG00000017416
GO:1900246	positive regulation of RIG-I signaling pathway	biological_process	0.00023069	0.054563	2	63	6	19424	ENSSSCG00000009720,ENSSSCG00000017416
GO:0034154	toll-like receptor 7 signaling pathway	biological_process	0.00023348	0.054563	2	63	6	19424	ENSSSCG00000008648,ENSSSCG00000028875
GO:0031638	zymogen activation	biological_process	0.00023388	0.054563	4	63	82	19424	ENSSSCG00000013940,ENSSSCG00000006588,ENSSSCG00000006590,ENSSSCG00000007032
GO:0071310	cellular response to organic substance	biological_process	0.00024111	0.054643	15	63	1506	19424	ENSSSCG00000025795,ENSSSCG00000014012,ENSSSCG00000028331,ENSSSCG00000009004,ENSSSCG00000024048,ENSSSCG00000028875,ENSSSCG00000017923,ENSSSCG00000009881,ENSSSCG00000012077,ENSSSCG00000015871,ENSSSCG00000014369,ENSSSCG00000013940,ENSSSCG00000010452,ENSSSCG00000000136,ENSSSCG00000030408
GO:0050715	positive regulation of cytokine secretion	biological_process	0.00024475	0.054643	4	63	83	19424	ENSSSCG00000013940,ENSSSCG00000030408,ENSSSCG00000028875,ENSSSCG00000014369
GO:0043067	regulation of programmed cell death	biological_process	0.00024515	0.054643	12	63	1016	19424	ENSSSCG00000015353,ENSSSCG00000030095,ENSSSCG00000009004,ENSSSCG00000020906,ENSSSCG00000015871,ENSSSCG00000006590,ENSSSCG00000004803,ENSSSCG00000007436,ENSSSCG00000009334,ENSSSCG00000013940,ENSSSCG00000010452,ENSSSCG00000006588
GO:0009611	response to wounding	biological_process	0.00024565	0.054643	8	63	458	19424	ENSSSCG00000024310,ENSSSCG00000006588,ENSSSCG00000013940,ENSSSCG00000006590,ENSSSCG00000017923,ENSSSCG00000000010,ENSSSCG00000006987,ENSSSCG00000028331
GO:0046872	metal ion binding	molecular_function	0.0002562	0.056334	21	63	2616	19424	ENSSSCG00000030408,ENSSSCG00000007436,ENSSSCG00000012895,ENSSSCG00000026043,ENSSSCG00000003303,ENSSSCG00000006588,ENSSSCG00000006359,ENSSSCG00000006590,ENSSSCG00000015353,ENSSSCG00000013556,ENSSSCG00000024310,ENSSSCG00000030108,ENSSSCG00000016726,ENSSSCG00000017416,ENSSSCG00000020906,ENSSSCG00000015871,ENSSSCG00000014249,ENSSSCG00000017923,ENSSSCG00000003483,ENSSSCG00000000010,ENSSSCG00000001993
GO:2001056	positive regulation of cysteine-type endopeptidase activity	biological_process	0.00027502	0.059322	4	63	88	19424	ENSSSCG00000013940,ENSSSCG00000006588,ENSSSCG00000020906,ENSSSCG00000006590
GO:0050711	negative regulation of interleukin-1 secretion	biological_process	0.00027599	0.059322	2	63	7	19424	ENSSSCG00000013940,ENSSSCG00000028331
GO:0044421	extracellular region part	cellular_component	0.00028771	0.061154	12	63	1102	19424	ENSSSCG00000006588,ENSSSCG00000015477,ENSSSCG00000007436,ENSSSCG00000006590,ENSSSCG00000006359,ENSSSCG00000020906,ENSSSCG00000009004,ENSSSCG00000000010,ENSSSCG00000024048,ENSSSCG00000000916,ENSSSCG00000003694,ENSSSCG00000007032
GO:0036041	long-chain fatty acid binding	molecular_function	0.00029183	0.061348	2	63	8	19424	ENSSSCG00000006588,ENSSSCG00000006590
GO:0006954	inflammatory response	biological_process	0.00029603	0.061556	7	63	370	19424	ENSSSCG00000014369,ENSSSCG00000006987,ENSSSCG00000028331,ENSSSCG00000006590,ENSSSCG00000009330,ENSSSCG00000013940,ENSSSCG00000006588
GO:0072378	blood coagulation, fibrin clot formation	biological_process	0.00029961	0.06163	2	63	7	19424	ENSSSCG00000000010,ENSSSCG00000024310
GO:2000551	regulation of T-helper 2 cell cytokine production	biological_process	0.00030925	0.062935	2	63	8	19424	ENSSSCG00000013940,ENSSSCG00000008648
GO:0050776	regulation of immune response	biological_process	0.00031486	0.063181	8	63	472	19424	ENSSSCG00000017923,ENSSSCG00000028875,ENSSSCG00000008648,ENSSSCG00000009720,ENSSSCG00000014369,ENSSSCG00000017416,ENSSSCG00000030408,ENSSSCG00000013940
GO:0008289	lipid binding	molecular_function	0.00031706	0.063181	8	63	474	19424	ENSSSCG00000006590,ENSSSCG00000030877,ENSSSCG00000017037,ENSSSCG00000014369,ENSSSCG00000006588,ENSSSCG00000024136,ENSSSCG00000012895,ENSSSCG00000017923
GO:0002684	positive regulation of immune system process	biological_process	0.00032348	0.063651	9	63	608	19424	ENSSSCG00000009720,ENSSSCG00000008648,ENSSSCG00000030095,ENSSSCG00000015353,ENSSSCG00000028875,ENSSSCG00000017416,ENSSSCG00000014369,ENSSSCG00000013940,ENSSSCG00000030408
GO:0002523	leukocyte migration involved in inflammatory response	biological_process	0.00032607	0.063651	2	63	9	19424	ENSSSCG00000006588,ENSSSCG00000006590
GO:0048870	cell motility	biological_process	0.0003461	0.066209	12	63	1046	19424	ENSSSCG00000030408,ENSSSCG00000007436,ENSSSCG00000007586,ENSSSCG00000006588,ENSSSCG00000015871,ENSSSCG00000006590,ENSSSCG00000024048,ENSSSCG00000000010,ENSSSCG00000009004,ENSSSCG00000007032,ENSSSCG00000025795,ENSSSCG00000002814
GO:0051674	localization of cell	biological_process	0.0003461	0.066209	12	63	1046	19424	ENSSSCG00000006588,ENSSSCG00000007436,ENSSSCG00000007586,ENSSSCG00000030408,ENSSSCG00000006590,ENSSSCG00000015871,ENSSSCG00000009004,ENSSSCG00000000010,ENSSSCG00000024048,ENSSSCG00000002814,ENSSSCG00000025795,ENSSSCG00000007032
GO:1904469	positive regulation of tumor necrosis factor secretion	biological_process	0.00035498	0.067235	2	63	8	19424	ENSSSCG00000028875,ENSSSCG00000030408
GO:0043169	cation binding	molecular_function	0.00037087	0.068623	21	63	2693	19424	ENSSSCG00000015353,ENSSSCG00000006359,ENSSSCG00000006590,ENSSSCG00000030408,ENSSSCG00000007436,ENSSSCG00000012895,ENSSSCG00000003303,ENSSSCG00000026043,ENSSSCG00000006588,ENSSSCG00000001993,ENSSSCG00000017923,ENSSSCG00000003483,ENSSSCG00000000010,ENSSSCG00000017416,ENSSSCG00000020906,ENSSSCG00000015871,ENSSSCG00000014249,ENSSSCG00000013556,ENSSSCG00000030108,ENSSSCG00000024310,ENSSSCG00000016726
GO:0002253	activation of immune response	biological_process	0.00037168	0.068623	6	63	254	19424	ENSSSCG00000028875,ENSSSCG00000030408,ENSSSCG00000008648,ENSSSCG00000009720,ENSSSCG00000014369,ENSSSCG00000017416
GO:0050708	regulation of protein secretion	biological_process	0.0003733	0.068623	6	63	258	19424	ENSSSCG00000014369,ENSSSCG00000028331,ENSSSCG00000008648,ENSSSCG00000013940,ENSSSCG00000030408,ENSSSCG00000028875
GO:0052548	regulation of endopeptidase activity	biological_process	0.00037666	0.068623	6	63	270	19424	ENSSSCG00000013940,ENSSSCG00000009004,ENSSSCG00000006588,ENSSSCG00000007436,ENSSSCG00000006590,ENSSSCG00000020906
GO:0098586	cellular response to virus	biological_process	0.00039325	0.07097	3	63	38	19424	ENSSSCG00000009720,ENSSSCG00000030408,ENSSSCG00000017416
GO:0032652	regulation of interleukin-1 production	biological_process	0.00040709	0.072781	3	63	41	19424	ENSSSCG00000028331,ENSSSCG00000028875,ENSSSCG00000013940
GO:0050778	positive regulation of immune response	biological_process	0.00043928	0.07781	7	63	375	19424	ENSSSCG00000017416,ENSSSCG00000014369,ENSSSCG00000013940,ENSSSCG00000009720,ENSSSCG00000008648,ENSSSCG00000028875,ENSSSCG00000030408
GO:0032481	positive regulation of type I interferon production	biological_process	0.00044929	0.078852	3	63	41	19424	ENSSSCG00000030408,ENSSSCG00000017416,ENSSSCG00000014369
GO:0009966	regulation of signal transduction	biological_process	0.00046436	0.080757	18	63	2183	19424	ENSSSCG00000006588,ENSSSCG00000007436,ENSSSCG00000006590,ENSSSCG00000014369,ENSSSCG00000008648,ENSSSCG00000009004,ENSSSCG00000028875,ENSSSCG00000013940,ENSSSCG00000009334,ENSSSCG00000015871,ENSSSCG00000020906,ENSSSCG00000017416,ENSSSCG00000009720,ENSSSCG00000017923,ENSSSCG00000000010,ENSSSCG00000024048,ENSSSCG00000002814,ENSSSCG00000028331
GO:0010941	regulation of cell death	biological_process	0.00046955	0.080923	12	63	1090	19424	ENSSSCG00000007436,ENSSSCG00000009334,ENSSSCG00000010452,ENSSSCG00000013940,ENSSSCG00000006588,ENSSSCG00000020906,ENSSSCG00000015871,ENSSSCG00000004803,ENSSSCG00000006590,ENSSSCG00000015353,ENSSSCG00000030095,ENSSSCG00000009004
GO:0060341	regulation of cellular localization	biological_process	0.00047501	0.081134	11	63	915	19424	ENSSSCG00000030368,ENSSSCG00000014369,ENSSSCG00000012077,ENSSSCG00000012895,ENSSSCG00000009334,ENSSSCG00000030408,ENSSSCG00000013940,ENSSSCG00000028331,ENSSSCG00000028875,ENSSSCG00000009004,ENSSSCG00000008648
GO:0048583	regulation of response to stimulus	biological_process	0.00048383	0.081909	21	63	2778	19424	ENSSSCG00000015871,ENSSSCG00000017416,ENSSSCG00000020906,ENSSSCG00000013940,ENSSSCG00000009334,ENSSSCG00000002814,ENSSSCG00000028331,ENSSSCG00000009720,ENSSSCG00000017923,ENSSSCG00000024048,ENSSSCG00000000010,ENSSSCG00000006590,ENSSSCG00000014369,ENSSSCG00000006588,ENSSSCG00000007436,ENSSSCG00000030408,ENSSSCG00000030548,ENSSSCG00000006987,ENSSSCG00000008648,ENSSSCG00000009004,ENSSSCG00000028875
GO:0035325	Toll-like receptor binding	molecular_function	0.00049715	0.083425	2	63	10	19424	ENSSSCG00000006590,ENSSSCG00000006588
GO:1901222	regulation of NIK/NF-kappaB signaling	biological_process	0.00052277	0.086962	3	63	44	19424	ENSSSCG00000028875,ENSSSCG00000002814,ENSSSCG00000014369
GO:0002532	production of molecular mediator involved in inflammatory response	biological_process	0.00053173	0.08769	3	63	44	19424	ENSSSCG00000028331,ENSSSCG00000006987,ENSSSCG00000009330
GO:0071345	cellular response to cytokine stimulus	biological_process	0.00054374	0.088904	8	63	539	19424	ENSSSCG00000012077,ENSSSCG00000009881,ENSSSCG00000010452,ENSSSCG00000000136,ENSSSCG00000025795,ENSSSCG00000014012,ENSSSCG00000028331,ENSSSCG00000017923
GO:0002819	regulation of adaptive immune response	biological_process	0.00055701	0.090036	4	63	105	19424	ENSSSCG00000013940,ENSSSCG00000008648,ENSSSCG00000028875,ENSSSCG00000017923
GO:0008270	zinc ion binding	molecular_function	0.00056008	0.090036	9	63	638	19424	ENSSSCG00000030408,ENSSSCG00000007436,ENSSSCG00000030108,ENSSSCG00000006588,ENSSSCG00000020906,ENSSSCG00000017416,ENSSSCG00000015871,ENSSSCG00000006590,ENSSSCG00000014249
GO:0048585	negative regulation of response to stimulus	biological_process	0.00056896	0.090127	12	63	1096	19424	ENSSSCG00000009004,ENSSSCG00000000010,ENSSSCG00000024048,ENSSSCG00000028875,ENSSSCG00000017923,ENSSSCG00000002814,ENSSSCG00000028331,ENSSSCG00000013940,ENSSSCG00000009334,ENSSSCG00000007436,ENSSSCG00000015871,ENSSSCG00000017416
GO:1902532	negative regulation of intracellular signal transduction	biological_process	0.00057007	0.090127	7	63	391	19424	ENSSSCG00000017416,ENSSSCG00000002814,ENSSSCG00000007436,ENSSSCG00000000010,ENSSSCG00000009334,ENSSSCG00000009004,ENSSSCG00000013940
GO:0032612	interleukin-1 production	biological_process	0.0005935	0.092644	3	63	46	19424	ENSSSCG00000028331,ENSSSCG00000013940,ENSSSCG00000028875
GO:0017014	protein nitrosylation	biological_process	0.00060052	0.092644	2	63	9	19424	ENSSSCG00000006588,ENSSSCG00000006590
GO:0018119	peptidyl-cysteine S-nitrosylation	biological_process	0.00060052	0.092644	2	63	9	19424	ENSSSCG00000006588,ENSSSCG00000006590
GO:0030198	extracellular matrix organization	biological_process	0.00060536	0.092644	5	63	182	19424	ENSSSCG00000007436,ENSSSCG00000007586,ENSSSCG00000000916,ENSSSCG00000000010,ENSSSCG00000009004
GO:0051223	regulation of protein transport	biological_process	0.00061799	0.093357	8	63	520	19424	ENSSSCG00000030408,ENSSSCG00000013940,ENSSSCG00000014369,ENSSSCG00000030368,ENSSSCG00000028875,ENSSSCG00000009004,ENSSSCG00000008648,ENSSSCG00000028331
GO:0043062	extracellular structure organization	biological_process	0.00062156	0.093357	5	63	183	19424	ENSSSCG00000000010,ENSSSCG00000007586,ENSSSCG00000007436,ENSSSCG00000000916,ENSSSCG00000009004
GO:0032760	positive regulation of tumor necrosis factor production	biological_process	0.00062466	0.093357	3	63	49	19424	ENSSSCG00000014369,ENSSSCG00000030408,ENSSSCG00000028875
GO:0030522	intracellular receptor signaling pathway	biological_process	0.00062958	0.093364	5	63	182	19424	ENSSSCG00000017416,ENSSSCG00000015871,ENSSSCG00000030408,ENSSSCG00000017923,ENSSSCG00000009720
GO:0016477	cell migration	biological_process	0.00063551	0.093518	11	63	961	19424	ENSSSCG00000024048,ENSSSCG00000009004,ENSSSCG00000007032,ENSSSCG00000025795,ENSSSCG00000002814,ENSSSCG00000030408,ENSSSCG00000007436,ENSSSCG00000007586,ENSSSCG00000006588,ENSSSCG00000015871,ENSSSCG00000006590
GO:0035745	T-helper 2 cell cytokine production	biological_process	0.00065134	0.094892	2	63	11	19424	ENSSSCG00000008648,ENSSSCG00000013940
GO:0032403	protein complex binding	molecular_function	0.00065477	0.094892	9	63	669	19424	ENSSSCG00000000010,ENSSSCG00000000916,ENSSSCG00000015353,ENSSSCG00000006590,ENSSSCG00000012077,ENSSSCG00000011591,ENSSSCG00000015747,ENSSSCG00000007586,ENSSSCG00000006588
GO:0050727	regulation of inflammatory response	biological_process	0.00067212	0.096675	5	63	197	19424	ENSSSCG00000006588,ENSSSCG00000013940,ENSSSCG00000006590,ENSSSCG00000028331,ENSSSCG00000006987
GO:0051240	positive regulation of multicellular organismal process	biological_process	0.00068446	0.097715	12	63	1127	19424	ENSSSCG00000030408,ENSSSCG00000007436,ENSSSCG00000013940,ENSSSCG00000014369,ENSSSCG00000017416,ENSSSCG00000015353,ENSSSCG00000028875,ENSSSCG00000000916,ENSSSCG00000008648,ENSSSCG00000030095,ENSSSCG00000009004,ENSSSCG00000009720
GO:1903557	positive regulation of tumor necrosis factor superfamily cytokine production	biological_process	0.00070569	0.099999	3	63	51	19424	ENSSSCG00000014369,ENSSSCG00000030408,ENSSSCG00000028875
GO:0051239	regulation of multicellular organismal process	biological_process	0.0007253	0.10202	17	63	2018	19424	ENSSSCG00000028331,ENSSSCG00000009720,ENSSSCG00000024048,ENSSSCG00000000916,ENSSSCG00000015871,ENSSSCG00000017416,ENSSSCG00000013940,ENSSSCG00000025795,ENSSSCG00000009004,ENSSSCG00000030095,ENSSSCG00000008648,ENSSSCG00000028875,ENSSSCG00000015353,ENSSSCG00000009881,ENSSSCG00000014369,ENSSSCG00000007436,ENSSSCG00000030408
GO:0030593	neutrophil chemotaxis	biological_process	0.0007517	0.10496	3	63	53	19424	ENSSSCG00000006588,ENSSSCG00000006590,ENSSSCG00000025795
GO:0002830	positive regulation of type 2 immune response	biological_process	0.00076384	0.10589	2	63	11	19424	ENSSSCG00000013940,ENSSSCG00000008648
GO:0034162	toll-like receptor 9 signaling pathway	biological_process	0.00077494	0.10665	2	63	11	19424	ENSSSCG00000028875,ENSSSCG00000008648
GO:0016485	protein processing	biological_process	0.00078903	0.10782	5	63	197	19424	ENSSSCG00000028331,ENSSSCG00000007032,ENSSSCG00000006590,ENSSSCG00000013940,ENSSSCG00000006588
GO:0038061	NIK/NF-kappaB signaling	biological_process	0.00081738	0.1109	3	63	51	19424	ENSSSCG00000014369,ENSSSCG00000002814,ENSSSCG00000028875
GO:0002726	positive regulation of T cell cytokine production	biological_process	0.00086161	0.11607	2	63	12	19424	ENSSSCG00000008648,ENSSSCG00000013940
GO:0006919	activation of cysteine-type endopeptidase activity involved in apoptotic process	biological_process	0.00088087	0.11784	3	63	51	19424	ENSSSCG00000013940,ENSSSCG00000006588,ENSSSCG00000006590
GO:2001242	regulation of intrinsic apoptotic signaling pathway	biological_process	0.00089093	0.11836	4	63	118	19424	ENSSSCG00000006590,ENSSSCG00000009334,ENSSSCG00000007436,ENSSSCG00000006588
GO:0035556	intracellular signal transduction	biological_process	0.00090561	0.11948	16	63	1857	19424	ENSSSCG00000028875,ENSSSCG00000009004,ENSSSCG00000030408,ENSSSCG00000007436,ENSSSCG00000006588,ENSSSCG00000014369,ENSSSCG00000006590,ENSSSCG00000017923,ENSSSCG00000000010,ENSSSCG00000009720,ENSSSCG00000002814,ENSSSCG00000009334,ENSSSCG00000013940,ENSSSCG00000016726,ENSSSCG00000017416,ENSSSCG00000020906
GO:0009967	positive regulation of signal transduction	biological_process	0.00095158	0.12468	11	63	1009	19424	ENSSSCG00000007436,ENSSSCG00000006588,ENSSSCG00000014369,ENSSSCG00000017416,ENSSSCG00000020906,ENSSSCG00000006590,ENSSSCG00000028875,ENSSSCG00000017923,ENSSSCG00000008648,ENSSSCG00000009004,ENSSSCG00000009720
GO:0009968	negative regulation of signal transduction	biological_process	0.00098149	0.12726	10	63	846	19424	ENSSSCG00000015871,ENSSSCG00000017416,ENSSSCG00000013940,ENSSSCG00000007436,ENSSSCG00000009334,ENSSSCG00000002814,ENSSSCG00000028331,ENSSSCG00000009004,ENSSSCG00000000010,ENSSSCG00000024048
GO:0050789	regulation of biological process	biological_process	0.00098454	0.12726	45	63	10121	19424	ENSSSCG00000007032,ENSSSCG00000001993,ENSSSCG00000002814,ENSSSCG00000024048,ENSSSCG00000009720,ENSSSCG00000007754,ENSSSCG00000020906,ENSSSCG00000009334,ENSSSCG00000010452,ENSSSCG00000025795,ENSSSCG00000009330,ENSSSCG00000030095,ENSSSCG00000009004,ENSSSCG00000030368,ENSSSCG00000014369,ENSSSCG00000030877,ENSSSCG00000012077,ENSSSCG00000028552,ENSSSCG00000006590,ENSSSCG00000007436,ENSSSCG00000007586,…
GO:0032880	regulation of protein localization	biological_process	0.0010007	0.12848	9	63	692	19424	ENSSSCG00000028875,ENSSSCG00000008648,ENSSSCG00000009004,ENSSSCG00000028331,ENSSSCG00000030408,ENSSSCG00000009334,ENSSSCG00000013940,ENSSSCG00000014369,ENSSSCG00000030368
GO:1904467	regulation of tumor necrosis factor secretion	biological_process	0.0010232	0.13049	2	63	13	19424	ENSSSCG00000030408,ENSSSCG00000028875
GO:0046903	secretion	biological_process	0.0010313	0.13053	9	63	707	19424	ENSSSCG00000028331,ENSSSCG00000008648,ENSSSCG00000028875,ENSSSCG00000006590,ENSSSCG00000009881,ENSSSCG00000014369,ENSSSCG00000013940,ENSSSCG00000012895,ENSSSCG00000030408
GO:0032103	positive regulation of response to external stimulus	biological_process	0.0010371	0.13053	5	63	217	19424	ENSSSCG00000006590,ENSSSCG00000017416,ENSSSCG00000009720,ENSSSCG00000006588,ENSSSCG00000028875
GO:0006915	apoptotic process	biological_process	0.0010601	0.13138	12	63	1190	19424	ENSSSCG00000004803,ENSSSCG00000006590,ENSSSCG00000015871,ENSSSCG00000020906,ENSSSCG00000006588,ENSSSCG00000013940,ENSSSCG00000010452,ENSSSCG00000009334,ENSSSCG00000007436,ENSSSCG00000009004,ENSSSCG00000030095,ENSSSCG00000015353
GO:1903530	regulation of secretion by cell	biological_process	0.0010604	0.13138	7	63	440	19424	ENSSSCG00000030408,ENSSSCG00000028875,ENSSSCG00000012895,ENSSSCG00000008648,ENSSSCG00000013940,ENSSSCG00000014369,ENSSSCG00000028331
GO:2001235	positive regulation of apoptotic signaling pathway	biological_process	0.0010645	0.13138	4	63	123	19424	ENSSSCG00000006590,ENSSSCG00000020906,ENSSSCG00000006588,ENSSSCG00000007436
GO:0039535	regulation of RIG-I signaling pathway	biological_process	0.0011428	0.13936	2	63	13	19424	ENSSSCG00000009720,ENSSSCG00000017416
GO:0043901	negative regulation of multi-organism process	biological_process	0.0011437	0.13936	4	63	127	19424	ENSSSCG00000017416,ENSSSCG00000012077,ENSSSCG00000028875,ENSSSCG00000008648
GO:0031348	negative regulation of defense response	biological_process	0.0011653	0.14109	4	63	127	19424	ENSSSCG00000013940,ENSSSCG00000028875,ENSSSCG00000017416,ENSSSCG00000028331
GO:1990774	tumor necrosis factor secretion	biological_process	0.0012066	0.14473	2	63	14	19424	ENSSSCG00000030408,ENSSSCG00000028875
GO:0005488	binding	molecular_function	0.0012186	0.14473	48	63	10209	19424	ENSSSCG00000020906,ENSSSCG00000014249,ENSSSCG00000024136,ENSSSCG00000009334,ENSSSCG00000024310,ENSSSCG00000010452,ENSSSCG00000007032,ENSSSCG00000001993,ENSSSCG00000003483,ENSSSCG00000009720,ENSSSCG00000030368,ENSSSCG00000014369,ENSSSCG00000015747,ENSSSCG00000012077,ENSSSCG00000030877,ENSSSCG00000028552,ENSSSCG00000006590,ENSSSCG00000007436,ENSSSCG00000007586,ENSSSCG00000015477,ENSSSCG00000026043,…
GO:0051222	positive regulation of protein transport	biological_process	0.0012213	0.14473	6	63	327	19424	ENSSSCG00000013940,ENSSSCG00000009004,ENSSSCG00000028875,ENSSSCG00000030408,ENSSSCG00000014369,ENSSSCG00000030368
GO:0012501	programmed cell death	biological_process	0.0012256	0.14473	12	63	1210	19424	ENSSSCG00000015353,ENSSSCG00000009004,ENSSSCG00000030095,ENSSSCG00000020906,ENSSSCG00000006590,ENSSSCG00000004803,ENSSSCG00000015871,ENSSSCG00000009334,ENSSSCG00000007436,ENSSSCG00000013940,ENSSSCG00000006588,ENSSSCG00000010452
GO:0005504	fatty acid binding	molecular_function	0.0012455	0.14497	2	63	16	19424	ENSSSCG00000006590,ENSSSCG00000006588
GO:1990266	neutrophil migration	biological_process	0.0012483	0.14497	3	63	63	19424	ENSSSCG00000025795,ENSSSCG00000006590,ENSSSCG00000006588
GO:0051604	protein maturation	biological_process	0.0012512	0.14497	5	63	220	19424	ENSSSCG00000006588,ENSSSCG00000013940,ENSSSCG00000007032,ENSSSCG00000028331,ENSSSCG00000006590
GO:0006928	movement of cell or subcellular component	biological_process	0.0012579	0.14497	13	63	1368	19424	ENSSSCG00000004803,ENSSSCG00000006590,ENSSSCG00000015871,ENSSSCG00000007436,ENSSSCG00000030408,ENSSSCG00000007586,ENSSSCG00000006588,ENSSSCG00000007032,ENSSSCG00000002814,ENSSSCG00000025795,ENSSSCG00000024048,ENSSSCG00000000010,ENSSSCG00000009004
GO:0097202	activation of cysteine-type endopeptidase activity	biological_process	0.0012741	0.14595	3	63	58	19424	ENSSSCG00000006588,ENSSSCG00000013940,ENSSSCG00000006590
GO:0097190	apoptotic signaling pathway	biological_process	0.0013006	0.14697	7	63	454	19424	ENSSSCG00000015871,ENSSSCG00000006590,ENSSSCG00000020906,ENSSSCG00000009004,ENSSSCG00000006588,ENSSSCG00000007436,ENSSSCG00000009334
GO:0032692	negative regulation of interleukin-1 production	biological_process	0.0013051	0.14697	2	63	15	19424	ENSSSCG00000028331,ENSSSCG00000013940
GO:0009306	protein secretion	biological_process	0.001306	0.14697	6	63	327	19424	ENSSSCG00000028331,ENSSSCG00000014369,ENSSSCG00000030408,ENSSSCG00000028875,ENSSSCG00000013940,ENSSSCG00000008648
GO:0035743	CD4-positive, alpha-beta T cell cytokine production	biological_process	0.0013149	0.1471	2	63	15	19424	ENSSSCG00000013940,ENSSSCG00000008648
GO:0044707	single-multicellular organism process	biological_process	0.001337	0.1487	30	63	6119	19424	ENSSSCG00000000010,ENSSSCG00000024048,ENSSSCG00000000916,ENSSSCG00000017923,ENSSSCG00000009720,ENSSSCG00000028331,ENSSSCG00000002814,ENSSSCG00000001993,ENSSSCG00000024310,ENSSSCG00000013940,ENSSSCG00000016726,ENSSSCG00000017416,ENSSSCG00000004803,ENSSSCG00000015871,ENSSSCG00000009330,ENSSSCG00000028875,ENSSSCG00000015353,ENSSSCG00000009004,ENSSSCG00000008648,ENSSSCG00000030095,ENSSSCG00000006987,…
GO:0040011	locomotion	biological_process	0.0013604	0.15017	12	63	1219	19424	ENSSSCG00000007032,ENSSSCG00000025795,ENSSSCG00000002814,ENSSSCG00000024048,ENSSSCG00000000010,ENSSSCG00000009004,ENSSSCG00000015871,ENSSSCG00000006590,ENSSSCG00000030408,ENSSSCG00000007436,ENSSSCG00000007586,ENSSSCG00000006588
GO:0002699	positive regulation of immune effector process	biological_process	0.001367	0.15017	4	63	132	19424	ENSSSCG00000008648,ENSSSCG00000013940,ENSSSCG00000009720,ENSSSCG00000017416
GO:0046914	transition metal ion binding	molecular_function	0.0013774	0.15017	10	63	905	19424	ENSSSCG00000017923,ENSSSCG00000030108,ENSSSCG00000007436,ENSSSCG00000030408,ENSSSCG00000006588,ENSSSCG00000017416,ENSSSCG00000020906,ENSSSCG00000006590,ENSSSCG00000014249,ENSSSCG00000015871
GO:0070486	leukocyte aggregation	biological_process	0.0013816	0.15017	6	63	352	19424	ENSSSCG00000028875,ENSSSCG00000013940,ENSSSCG00000006588,ENSSSCG00000030095,ENSSSCG00000008648,ENSSSCG00000006590
GO:0003727	single-stranded RNA binding	molecular_function	0.0014351	0.15511	3	63	58	19424	ENSSSCG00000017416,ENSSSCG00000030408,ENSSSCG00000009720
GO:0090200	positive regulation of release of cytochrome c from mitochondria	biological_process	0.0015142	0.16273	2	63	17	19424	ENSSSCG00000007436,ENSSSCG00000020906
GO:0048584	positive regulation of response to stimulus	biological_process	0.0015259	0.16307	13	63	1416	19424	ENSSSCG00000017923,ENSSSCG00000028875,ENSSSCG00000008648,ENSSSCG00000009004,ENSSSCG00000009720,ENSSSCG00000014369,ENSSSCG00000017416,ENSSSCG00000020906,ENSSSCG00000006590,ENSSSCG00000007436,ENSSSCG00000030408,ENSSSCG00000013940,ENSSSCG00000006588
GO:0065007	biological regulation	biological_process	0.0015447	0.16416	46	63	10577	19424	ENSSSCG00000000916,ENSSSCG00000017923,ENSSSCG00000000010,ENSSSCG00000028331,ENSSSCG00000013556,ENSSSCG00000030108,ENSSSCG00000000136,ENSSSCG00000016726,ENSSSCG00000013940,ENSSSCG00000017416,ENSSSCG00000015871,ENSSSCG00000011591,ENSSSCG00000004803,ENSSSCG00000015353,ENSSSCG00000014959,ENSSSCG00000028875,ENSSSCG00000008648,ENSSSCG00000030548,ENSSSCG00000006987,ENSSSCG00000030408,ENSSSCG00000012895,…
GO:0071621	granulocyte chemotaxis	biological_process	0.0016145	0.17001	3	63	68	19424	ENSSSCG00000006588,ENSSSCG00000025795,ENSSSCG00000006590
GO:0032753	positive regulation of interleukin-4 production	biological_process	0.0016174	0.17001	2	63	16	19424	ENSSSCG00000028875,ENSSSCG00000013940
GO:0051047	positive regulation of secretion	biological_process	0.0016345	0.17086	5	63	237	19424	ENSSSCG00000006590,ENSSSCG00000014369,ENSSSCG00000013940,ENSSSCG00000028875,ENSSSCG00000030408
GO:0039531	regulation of viral-induced cytoplasmic pattern recognition receptor signaling pathway	biological_process	0.0016767	0.17432	2	63	16	19424	ENSSSCG00000017416,ENSSSCG00000009720
GO:0023051	regulation of signaling	biological_process	0.0016942	0.17519	18	63	2422	19424	ENSSSCG00000006588,ENSSSCG00000007436,ENSSSCG00000006590,ENSSSCG00000014369,ENSSSCG00000009004,ENSSSCG00000008648,ENSSSCG00000028875,ENSSSCG00000013940,ENSSSCG00000009334,ENSSSCG00000015871,ENSSSCG00000017416,ENSSSCG00000020906,ENSSSCG00000009720,ENSSSCG00000024048,ENSSSCG00000000010,ENSSSCG00000017923,ENSSSCG00000002814,ENSSSCG00000028331
GO:0023057	negative regulation of signaling	biological_process	0.0017077	0.17563	10	63	914	19424	ENSSSCG00000009004,ENSSSCG00000024048,ENSSSCG00000000010,ENSSSCG00000002814,ENSSSCG00000028331,ENSSSCG00000013940,ENSSSCG00000009334,ENSSSCG00000007436,ENSSSCG00000015871,ENSSSCG00000017416
GO:0010033	response to organic substance	biological_process	0.0017325	0.17724	15	63	1826	19424	ENSSSCG00000014369,ENSSSCG00000012077,ENSSSCG00000009881,ENSSSCG00000015871,ENSSSCG00000030408,ENSSSCG00000010452,ENSSSCG00000013940,ENSSSCG00000000136,ENSSSCG00000028331,ENSSSCG00000014012,ENSSSCG00000025795,ENSSSCG00000024048,ENSSSCG00000028875,ENSSSCG00000017923,ENSSSCG00000009004
GO:0044764	multi-organism cellular process	biological_process	0.0017588	0.17897	5	63	237	19424	ENSSSCG00000009720,ENSSSCG00000008648,ENSSSCG00000030408,ENSSSCG00000012077,ENSSSCG00000017416
GO:0005509	calcium ion binding	molecular_function	0.0018824	0.19053	8	63	624	19424	ENSSSCG00000012895,ENSSSCG00000013556,ENSSSCG00000006588,ENSSSCG00000026043,ENSSSCG00000006590,ENSSSCG00000000010,ENSSSCG00000003483,ENSSSCG00000015353
GO:0032480	negative regulation of type I interferon production	biological_process	0.0019208	0.1934	2	63	17	19424	ENSSSCG00000028875,ENSSSCG00000017416
GO:0007159	leukocyte cell-cell adhesion	biological_process	0.0019326	0.19357	6	63	374	19424	ENSSSCG00000028875,ENSSSCG00000008648,ENSSSCG00000030095,ENSSSCG00000013940,ENSSSCG00000006588,ENSSSCG00000006590
GO:0010648	negative regulation of cell communication	biological_process	0.0019952	0.19879	10	63	933	19424	ENSSSCG00000015871,ENSSSCG00000017416,ENSSSCG00000013940,ENSSSCG00000007436,ENSSSCG00000009334,ENSSSCG00000002814,ENSSSCG00000028331,ENSSSCG00000009004,ENSSSCG00000024048,ENSSSCG00000000010
GO:0010646	regulation of cell communication	biological_process	0.0020337	0.20067	18	63	2458	19424	ENSSSCG00000017923,ENSSSCG00000024048,ENSSSCG00000000010,ENSSSCG00000009720,ENSSSCG00000028331,ENSSSCG00000002814,ENSSSCG00000009334,ENSSSCG00000013940,ENSSSCG00000017416,ENSSSCG00000020906,ENSSSCG00000015871,ENSSSCG00000028875,ENSSSCG00000008648,ENSSSCG00000009004,ENSSSCG00000007436,ENSSSCG00000006588,ENSSSCG00000014369,ENSSSCG00000006590
GO:0050714	positive regulation of protein secretion	biological_process	0.002035	0.20067	4	63	147	19424	ENSSSCG00000014369,ENSSSCG00000013940,ENSSSCG00000028875,ENSSSCG00000030408
GO:1902533	positive regulation of intracellular signal transduction	biological_process	0.0020791	0.20397	8	63	639	19424	ENSSSCG00000009720,ENSSSCG00000017923,ENSSSCG00000028875,ENSSSCG00000006590,ENSSSCG00000014369,ENSSSCG00000020906,ENSSSCG00000017416,ENSSSCG00000006588
GO:0030154	cell differentiation	biological_process	0.002167	0.21072	19	63	2679	19424	ENSSSCG00000001993,ENSSSCG00000002814,ENSSSCG00000000010,ENSSSCG00000015871,ENSSSCG00000011591,ENSSSCG00000004803,ENSSSCG00000013940,ENSSSCG00000016726,ENSSSCG00000025795,ENSSSCG00000015353,ENSSSCG00000030095,ENSSSCG00000008648,ENSSSCG00000009004,ENSSSCG00000015299,ENSSSCG00000015747,ENSSSCG00000006590,ENSSSCG00000028552,ENSSSCG00000007436,ENSSSCG00000026043
GO:0023056	positive regulation of signaling	biological_process	0.0021699	0.21072	11	63	1116	19424	ENSSSCG00000017923,ENSSSCG00000028875,ENSSSCG00000008648,ENSSSCG00000009004,ENSSSCG00000009720,ENSSSCG00000007436,ENSSSCG00000006588,ENSSSCG00000014369,ENSSSCG00000020906,ENSSSCG00000017416,ENSSSCG00000006590
GO:0008219	cell death	biological_process	0.0022583	0.21709	12	63	1299	19424	ENSSSCG00000007436,ENSSSCG00000009334,ENSSSCG00000013940,ENSSSCG00000006588,ENSSSCG00000010452,ENSSSCG00000020906,ENSSSCG00000015871,ENSSSCG00000004803,ENSSSCG00000006590,ENSSSCG00000015353,ENSSSCG00000030095,ENSSSCG00000009004
GO:0016265	death	biological_process	0.0022583	0.21709	12	63	1299	19424	ENSSSCG00000030095,ENSSSCG00000009004,ENSSSCG00000015353,ENSSSCG00000015871,ENSSSCG00000006590,ENSSSCG00000004803,ENSSSCG00000020906,ENSSSCG00000006588,ENSSSCG00000013940,ENSSSCG00000010452,ENSSSCG00000007436,ENSSSCG00000009334
GO:0032732	positive regulation of interleukin-1 production	biological_process	0.002334	0.22324	2	63	21	19424	ENSSSCG00000013940,ENSSSCG00000028875
GO:0034109	homotypic cell-cell adhesion	biological_process	0.0024124	0.22909	6	63	388	19424	ENSSSCG00000006590,ENSSSCG00000008648,ENSSSCG00000030095,ENSSSCG00000013940,ENSSSCG00000006588,ENSSSCG00000028875
GO:0002224	toll-like receptor signaling pathway	biological_process	0.0024303	0.22909	3	63	72	19424	ENSSSCG00000014369,ENSSSCG00000008648,ENSSSCG00000028875
GO:0050896	response to stimulus	biological_process	0.002431	0.22909	35	63	7604	19424	ENSSSCG00000014369,ENSSSCG00000027660,ENSSSCG00000012077,ENSSSCG00000006590,ENSSSCG00000007436,ENSSSCG00000006588,ENSSSCG00000025795,ENSSSCG00000009330,ENSSSCG00000009004,ENSSSCG00000007754,ENSSSCG00000020906,ENSSSCG00000024310,ENSSSCG00000009334,ENSSSCG00000010452,ENSSSCG00000007032,ENSSSCG00000002814,ENSSSCG00000024048,ENSSSCG00000009720,ENSSSCG00000009881,ENSSSCG00000030408,ENSSSCG00000030548,…
GO:0032501	multicellular organismal process	biological_process	0.0024511	0.22985	30	63	6307	19424	ENSSSCG00000014369,ENSSSCG00000006590,ENSSSCG00000009881,ENSSSCG00000028552,ENSSSCG00000015747,ENSSSCG00000030408,ENSSSCG00000007436,ENSSSCG00000026043,ENSSSCG00000006987,ENSSSCG00000025795,ENSSSCG00000009330,ENSSSCG00000028875,ENSSSCG00000015353,ENSSSCG00000009004,ENSSSCG00000008648,ENSSSCG00000030095,ENSSSCG00000017416,ENSSSCG00000004803,ENSSSCG00000015871,ENSSSCG00000024310,ENSSSCG00000013940,…
GO:0010647	positive regulation of cell communication	biological_process	0.0024841	0.23181	11	63	1134	19424	ENSSSCG00000008648,ENSSSCG00000009720,ENSSSCG00000009004,ENSSSCG00000017923,ENSSSCG00000028875,ENSSSCG00000006588,ENSSSCG00000007436,ENSSSCG00000006590,ENSSSCG00000014369,ENSSSCG00000017416,ENSSSCG00000020906
GO:0002724	regulation of T cell cytokine production	biological_process	0.0025344	0.23432	2	63	21	19424	ENSSSCG00000008648,ENSSSCG00000013940
GO:0004896	cytokine receptor activity	molecular_function	0.0025355	0.23432	3	63	75	19424	ENSSSCG00000000136,ENSSSCG00000028331,ENSSSCG00000025795
GO:0097530	granulocyte migration	biological_process	0.0025893	0.23762	3	63	80	19424	ENSSSCG00000006588,ENSSSCG00000025795,ENSSSCG00000006590
GO:0032673	regulation of interleukin-4 production	biological_process	0.002596	0.23762	2	63	20	19424	ENSSSCG00000028875,ENSSSCG00000013940
GO:0005576	extracellular region	cellular_component	0.0026381	0.24032	12	63	1443	19424	ENSSSCG00000006590,ENSSSCG00000006359,ENSSSCG00000020906,ENSSSCG00000006588,ENSSSCG00000015477,ENSSSCG00000007436,ENSSSCG00000003694,ENSSSCG00000007032,ENSSSCG00000009004,ENSSSCG00000024048,ENSSSCG00000000010,ENSSSCG00000000916
GO:0042643	actomyosin, actin portion	cellular_component	0.0027072	0.24491	1	63	1	19424	ENSSSCG00000004803
GO:0032647	regulation of interferon-alpha production	biological_process	0.0027245	0.24491	2	63	21	19424	ENSSSCG00000028875,ENSSSCG00000030408
GO:0050709	negative regulation of protein secretion	biological_process	0.0027269	0.24491	3	63	76	19424	ENSSSCG00000028331,ENSSSCG00000008648,ENSSSCG00000013940
GO:0050704	regulation of interleukin-1 secretion	biological_process	0.002804	0.25066	2	63	22	19424	ENSSSCG00000013940,ENSSSCG00000028331
GO:0098602	single organism cell adhesion	biological_process	0.0028193	0.25085	7	63	529	19424	ENSSSCG00000006588,ENSSSCG00000013940,ENSSSCG00000030095,ENSSSCG00000008648,ENSSSCG00000000010,ENSSSCG00000028875,ENSSSCG00000006590
GO:0046632	alpha-beta T cell differentiation	biological_process	0.0029262	0.25916	3	63	76	19424	ENSSSCG00000013940,ENSSSCG00000008648,ENSSSCG00000030095
GO:0018198	peptidyl-cysteine modification	biological_process	0.0029801	0.26271	2	63	21	19424	ENSSSCG00000006590,ENSSSCG00000006588
GO:0032607	interferon-alpha production	biological_process	0.0030062	0.2638	2	63	22	19424	ENSSSCG00000030408,ENSSSCG00000028875
GO:0002520	immune system development	biological_process	0.0030773	0.26794	8	63	697	19424	ENSSSCG00000015353,ENSSSCG00000028875,ENSSSCG00000008648,ENSSSCG00000030095,ENSSSCG00000009004,ENSSSCG00000025795,ENSSSCG00000002814,ENSSSCG00000013940
GO:2001234	negative regulation of apoptotic signaling pathway	biological_process	0.0030857	0.26794	4	63	164	19424	ENSSSCG00000009004,ENSSSCG00000007436,ENSSSCG00000009334,ENSSSCG00000015871
GO:0016504	peptidase activator activity	molecular_function	0.0030954	0.26794	2	63	23	19424	ENSSSCG00000000010,ENSSSCG00000009004
GO:0051179	localization	biological_process	0.0031878	0.2747	27	63	4554	19424	ENSSSCG00000008648,ENSSSCG00000009004,ENSSSCG00000028875,ENSSSCG00000015353,ENSSSCG00000025795,ENSSSCG00000006987,ENSSSCG00000006588,ENSSSCG00000007436,ENSSSCG00000007586,ENSSSCG00000030408,ENSSSCG00000012895,ENSSSCG00000012066,ENSSSCG00000009881,ENSSSCG00000012077,ENSSSCG00000006590,ENSSSCG00000030368,ENSSSCG00000014369,ENSSSCG00000015299,ENSSSCG00000017923,ENSSSCG00000024048,ENSSSCG00000000010,…
GO:0001818	negative regulation of cytokine production	biological_process	0.0032209	0.2763	4	63	166	19424	ENSSSCG00000028331,ENSSSCG00000017416,ENSSSCG00000013940,ENSSSCG00000028875
GO:0002711	positive regulation of T cell mediated immunity	biological_process	0.003433	0.28448	2	63	24	19424	ENSSSCG00000013940,ENSSSCG00000008648
GO:0002828	regulation of type 2 immune response	biological_process	0.0036303	0.28448	2	63	25	19424	ENSSSCG00000008648,ENSSSCG00000013940
GO:0061185	negative regulation of dermatome development	biological_process	0.0036596	0.28448	1	63	1	19424	ENSSSCG00000009004
GO:1903034	regulation of response to wounding	biological_process	0.0036987	0.28448	5	63	286	19424	ENSSSCG00000006588,ENSSSCG00000013940,ENSSSCG00000006590,ENSSSCG00000006987,ENSSSCG00000028331
GO:0032680	regulation of tumor necrosis factor production	biological_process	0.0037072	0.28448	3	63	88	19424	ENSSSCG00000014369,ENSSSCG00000030408,ENSSSCG00000028875
GO:0044393	microspike	cellular_component	0.0037284	0.28448	1	63	1	19424	ENSSSCG00000007586
GO:0045444	fat cell differentiation	biological_process	0.0037934	0.28448	4	63	176	19424	ENSSSCG00000015299,ENSSSCG00000015871,ENSSSCG00000009004,ENSSSCG00000030095
GO:0050794	regulation of cellular process	biological_process	0.003823	0.28448	42	63	9729	19424	ENSSSCG00000001993,ENSSSCG00000002814,ENSSSCG00000007032,ENSSSCG00000009720,ENSSSCG00000024048,ENSSSCG00000007754,ENSSSCG00000020906,ENSSSCG00000010452,ENSSSCG00000009334,ENSSSCG00000025795,ENSSSCG00000030095,ENSSSCG00000009004,ENSSSCG00000030877,ENSSSCG00000012077,ENSSSCG00000028552,ENSSSCG00000006590,ENSSSCG00000014369,ENSSSCG00000030368,ENSSSCG00000006588,ENSSSCG00000007436,ENSSSCG00000007586,…
GO:0051916	granulocyte colony-stimulating factor binding	molecular_function	0.0038242	0.28448	1	63	1	19424	ENSSSCG00000025795
GO:0090199	regulation of release of cytochrome c from mitochondria	biological_process	0.0038316	0.28448	2	63	27	19424	ENSSSCG00000007436,ENSSSCG00000020906
GO:0043030	regulation of macrophage activation	biological_process	0.003885	0.28448	2	63	25	19424	ENSSSCG00000028875,ENSSSCG00000006987
GO:0008843	endochitinase activity	molecular_function	0.0038899	0.28448	1	63	1	19424	ENSSSCG00000015477
GO:0002519	natural killer cell tolerance induction	biological_process	0.0039439	0.28448	1	63	1	19424	ENSSSCG00000028875
GO:0002835	negative regulation of response to tumor cell	biological_process	0.0039439	0.28448	1	63	1	19424	ENSSSCG00000028875
GO:0002838	negative regulation of immune response to tumor cell	biological_process	0.0039439	0.28448	1	63	1	19424	ENSSSCG00000028875
GO:0002856	negative regulation of natural killer cell mediated immune response to tumor cell	biological_process	0.0039439	0.28448	1	63	1	19424	ENSSSCG00000028875
GO:0002859	negative regulation of natural killer cell mediated cytotoxicity directed against tumor cell target	biological_process	0.0039439	0.28448	1	63	1	19424	ENSSSCG00000028875
GO:0032712	negative regulation of interleukin-3 production	biological_process	0.0039439	0.28448	1	63	1	19424	ENSSSCG00000028875
GO:0071656	negative regulation of granulocyte colony-stimulating factor production	biological_process	0.0039439	0.28448	1	63	1	19424	ENSSSCG00000028875
GO:1901257	negative regulation of macrophage colony-stimulating factor production	biological_process	0.0039439	0.28448	1	63	1	19424	ENSSSCG00000028875
GO:2000521	negative regulation of immunological synapse formation	biological_process	0.0039439	0.28448	1	63	1	19424	ENSSSCG00000028875
GO:2001188	regulation of T cell activation via T cell receptor contact with antigen bound to MHC molecule on antigen presenting cell	biological_process	0.0039439	0.28448	1	63	1	19424	ENSSSCG00000028875
GO:2001189	negative regulation of T cell activation via T cell receptor contact with antigen bound to MHC molecule on antigen presenting cell	biological_process	0.0039439	0.28448	1	63	1	19424	ENSSSCG00000028875
GO:0001730	2'-5'-oligoadenylate synthetase activity	molecular_function	0.0039443	0.28448	1	63	1	19424	ENSSSCG00000009881
GO:1903487	regulation of lactation	biological_process	0.0039443	0.28448	1	63	1	19424	ENSSSCG00000009881
GO:0004910	interleukin-1, Type II, blocking receptor activity	molecular_function	0.0039454	0.28448	1	63	1	19424	ENSSSCG00000028331
GO:0032690	negative regulation of interleukin-1 alpha production	biological_process	0.0039454	0.28448	1	63	1	19424	ENSSSCG00000028331
GO:0050712	negative regulation of interleukin-1 alpha secretion	biological_process	0.0039454	0.28448	1	63	1	19424	ENSSSCG00000028331
GO:0043163	cell envelope organization	biological_process	0.0039474	0.28448	1	63	1	19424	ENSSSCG00000026043
GO:0045229	external encapsulating structure organization	biological_process	0.0039474	0.28448	1	63	1	19424	ENSSSCG00000026043
GO:0071357	cellular response to type I interferon	biological_process	0.0039652	0.28448	2	63	26	19424	ENSSSCG00000009881,ENSSSCG00000012077
GO:1901074	regulation of engulfment of apoptotic cell	biological_process	0.0040492	0.28448	1	63	1	19424	ENSSSCG00000017923
GO:2001300	lipoxin metabolic process	biological_process	0.0040492	0.28448	1	63	1	19424	ENSSSCG00000017923
GO:2001301	lipoxin biosynthetic process	biological_process	0.0040492	0.28448	1	63	1	19424	ENSSSCG00000017923
GO:2001302	lipoxin A4 metabolic process	biological_process	0.0040492	0.28448	1	63	1	19424	ENSSSCG00000017923
GO:2001303	lipoxin A4 biosynthetic process	biological_process	0.0040492	0.28448	1	63	1	19424	ENSSSCG00000017923
GO:0043168	anion binding	molecular_function	0.0040504	0.28448	17	63	2305	19424	ENSSSCG00000013940,ENSSSCG00000016726,ENSSSCG00000024136,ENSSSCG00000009334,ENSSSCG00000004803,ENSSSCG00000017037,ENSSSCG00000017416,ENSSSCG00000009720,ENSSSCG00000017923,ENSSSCG00000006588,ENSSSCG00000030408,ENSSSCG00000012895,ENSSSCG00000009881,ENSSSCG00000030877,ENSSSCG00000012077,ENSSSCG00000006590,ENSSSCG00000030368
GO:0034226	lysine import	biological_process	0.0040783	0.28448	1	63	1	19424	ENSSSCG00000006987
GO:0043091	L-arginine import	biological_process	0.0040783	0.28448	1	63	1	19424	ENSSSCG00000006987
GO:0061459	L-arginine transmembrane transporter activity	molecular_function	0.0040783	0.28448	1	63	1	19424	ENSSSCG00000006987
GO:0061461	L-lysine import	biological_process	0.0040783	0.28448	1	63	1	19424	ENSSSCG00000006987
GO:0090467	arginine import	biological_process	0.0040783	0.28448	1	63	1	19424	ENSSSCG00000006987
GO:0097625	low-affinity basic amino acid transmembrane transporter activity	molecular_function	0.0040783	0.28448	1	63	1	19424	ENSSSCG00000006987
GO:0097626	low-affinity L-arginine transmembrane transporter activity	molecular_function	0.0040783	0.28448	1	63	1	19424	ENSSSCG00000006987
GO:0097627	high-affinity L-ornithine transmembrane transporter activity	molecular_function	0.0040783	0.28448	1	63	1	19424	ENSSSCG00000006987
GO:0097638	L-arginine import across plasma membrane	biological_process	0.0040783	0.28448	1	63	1	19424	ENSSSCG00000006987
GO:0097639	L-lysine import across plasma membrane	biological_process	0.0040783	0.28448	1	63	1	19424	ENSSSCG00000006987
GO:0097640	L-ornithine import across plasma membrane	biological_process	0.0040783	0.28448	1	63	1	19424	ENSSSCG00000006987
GO:1902765	L-arginine import into cell	biological_process	0.0040783	0.28448	1	63	1	19424	ENSSSCG00000006987
GO:1903410	L-lysine import into cell	biological_process	0.0040783	0.28448	1	63	1	19424	ENSSSCG00000006987
GO:1903411	L-ornithine import into cell	biological_process	0.0040783	0.28448	1	63	1	19424	ENSSSCG00000006987
GO:1903555	regulation of tumor necrosis factor superfamily cytokine production	biological_process	0.0040895	0.28448	3	63	91	19424	ENSSSCG00000014369,ENSSSCG00000028875,ENSSSCG00000030408
GO:0032640	tumor necrosis factor production	biological_process	0.004134	0.28607	3	63	91	19424	ENSSSCG00000030408,ENSSSCG00000028875,ENSSSCG00000014369
GO:0032633	interleukin-4 production	biological_process	0.0041423	0.28607	2	63	25	19424	ENSSSCG00000013940,ENSSSCG00000028875
GO:0050777	negative regulation of immune response	biological_process	0.0043198	0.29726	3	63	91	19424	ENSSSCG00000028875,ENSSSCG00000017923,ENSSSCG00000017416
GO:0050701	interleukin-1 secretion	biological_process	0.0043407	0.29762	2	63	27	19424	ENSSSCG00000028331,ENSSSCG00000013940
GO:0071706	tumor necrosis factor superfamily cytokine production	biological_process	0.0046675	0.31889	3	63	95	19424	ENSSSCG00000028875,ENSSSCG00000030408,ENSSSCG00000014369
GO:0006040	amino sugar metabolic process	biological_process	0.0046862	0.31903	2	63	27	19424	ENSSSCG00000015477,ENSSSCG00000014012
GO:0007015	actin filament organization	biological_process	0.0047079	0.31912	5	63	298	19424	ENSSSCG00000017923,ENSSSCG00000007586,ENSSSCG00000015353,ENSSSCG00000004803,ENSSSCG00000015747
GO:0017145	stem cell division	biological_process	0.0047208	0.31912	2	63	29	19424	ENSSSCG00000009004,ENSSSCG00000030095
GO:0051051	negative regulation of transport	biological_process	0.0047683	0.32119	5	63	307	19424	ENSSSCG00000028331,ENSSSCG00000012077,ENSSSCG00000007436,ENSSSCG00000008648,ENSSSCG00000013940
GO:0002820	negative regulation of adaptive immune response	biological_process	0.0048345	0.32451	2	63	28	19424	ENSSSCG00000028875,ENSSSCG00000017923
GO:0046456	icosanoid biosynthetic process	biological_process	0.0048897	0.32592	2	63	28	19424	ENSSSCG00000009330,ENSSSCG00000017923
GO:1901570	fatty acid derivative biosynthetic process	biological_process	0.0048897	0.32592	2	63	28	19424	ENSSSCG00000017923,ENSSSCG00000009330
GO:0002720	positive regulation of cytokine production involved in immune response	biological_process	0.0049149	0.32646	2	63	29	19424	ENSSSCG00000013940,ENSSSCG00000008648
GO:0044420	extracellular matrix component	cellular_component	0.0050161	0.33203	3	63	87	19424	ENSSSCG00000000916,ENSSSCG00000024048,ENSSSCG00000000010
GO:0002706	regulation of lymphocyte mediated immunity	biological_process	0.0050416	0.33257	3	63	96	19424	ENSSSCG00000028875,ENSSSCG00000008648,ENSSSCG00000013940
GO:0045824	negative regulation of innate immune response	biological_process	0.0050753	0.3329	2	63	28	19424	ENSSSCG00000017416,ENSSSCG00000028875
GO:0032270	positive regulation of cellular protein metabolic process	biological_process	0.0050813	0.3329	10	63	1083	19424	ENSSSCG00000017923,ENSSSCG00000028875,ENSSSCG00000000010,ENSSSCG00000009004,ENSSSCG00000020906,ENSSSCG00000006590,ENSSSCG00000007436,ENSSSCG00000009334,ENSSSCG00000013940,ENSSSCG00000006588
GO:0045071	negative regulation of viral genome replication	biological_process	0.0052279	0.34133	2	63	30	19424	ENSSSCG00000012077,ENSSSCG00000008648
GO:0002822	regulation of adaptive immune response based on somatic recombination of immune receptors built from immunoglobulin superfamily domains	biological_process	0.0052785	0.34346	3	63	98	19424	ENSSSCG00000028875,ENSSSCG00000013940,ENSSSCG00000008648
GO:0032873	negative regulation of stress-activated MAPK cascade	biological_process	0.0053278	0.34433	2	63	28	19424	ENSSSCG00000009004,ENSSSCG00000009334
GO:0070303	negative regulation of stress-activated protein kinase signaling cascade	biological_process	0.0053278	0.34433	2	63	28	19424	ENSSSCG00000009334,ENSSSCG00000009004
GO:0034340	response to type I interferon	biological_process	0.0053822	0.34553	2	63	31	19424	ENSSSCG00000009881,ENSSSCG00000012077
GO:0008285	negative regulation of cell proliferation	biological_process	0.0053856	0.34553	6	63	439	19424	ENSSSCG00000030095,ENSSSCG00000010452,ENSSSCG00000009004,ENSSSCG00000015353,ENSSSCG00000028875,ENSSSCG00000000010
GO:0035606	peptidyl-cysteine S-trans-nitrosylation	biological_process	0.0054265	0.34553	1	63	2	19424	ENSSSCG00000006588
GO:0002369	T cell cytokine production	biological_process	0.005427	0.34553	2	63	30	19424	ENSSSCG00000013940,ENSSSCG00000008648
GO:0046631	alpha-beta T cell activation	biological_process	0.0054367	0.34553	3	63	96	19424	ENSSSCG00000013940,ENSSSCG00000008648,ENSSSCG00000030095
GO:0008092	cytoskeletal protein binding	molecular_function	0.0055431	0.35112	8	63	720	19424	ENSSSCG00000015353,ENSSSCG00000015747,ENSSSCG00000006590,ENSSSCG00000012077,ENSSSCG00000004803,ENSSSCG00000006588,ENSSSCG00000007586,ENSSSCG00000009334
GO:2000321	positive regulation of T-helper 17 cell differentiation	biological_process	0.0055725	0.3514	1	63	2	19424	ENSSSCG00000013940
GO:0042092	type 2 immune response	biological_process	0.0055842	0.3514	2	63	31	19424	ENSSSCG00000008648,ENSSSCG00000013940
GO:0048519	negative regulation of biological process	biological_process	0.0056295	0.35309	22	63	3572	19424	ENSSSCG00000012077,ENSSSCG00000028552,ENSSSCG00000007436,ENSSSCG00000028875,ENSSSCG00000014959,ENSSSCG00000015353,ENSSSCG00000030095,ENSSSCG00000008648,ENSSSCG00000009004,ENSSSCG00000017416,ENSSSCG00000015871,ENSSSCG00000011591,ENSSSCG00000004803,ENSSSCG00000009334,ENSSSCG00000010452,ENSSSCG00000013940,ENSSSCG00000007032,ENSSSCG00000028331,ENSSSCG00000002814,ENSSSCG00000017923,ENSSSCG00000000010,…
GO:0002250	adaptive immune response	biological_process	0.0056701	0.35447	4	63	211	19424	ENSSSCG00000017923,ENSSSCG00000028875,ENSSSCG00000013940,ENSSSCG00000008648
GO:0032757	positive regulation of interleukin-8 production	biological_process	0.0059925	0.37341	2	63	33	19424	ENSSSCG00000014369,ENSSSCG00000030408
GO:0030097	hemopoiesis	biological_process	0.0060382	0.37504	7	63	618	19424	ENSSSCG00000025795,ENSSSCG00000002814,ENSSSCG00000030095,ENSSSCG00000008648,ENSSSCG00000009004,ENSSSCG00000013940,ENSSSCG00000015353
GO:0048522	positive regulation of cellular process	biological_process	0.0061527	0.38091	23	63	3823	19424	ENSSSCG00000028875,ENSSSCG00000015353,ENSSSCG00000030095,ENSSSCG00000008648,ENSSSCG00000009004,ENSSSCG00000030368,ENSSSCG00000014369,ENSSSCG00000006590,ENSSSCG00000030877,ENSSSCG00000007586,ENSSSCG00000007436,ENSSSCG00000030408,ENSSSCG00000006588,ENSSSCG00000001993,ENSSSCG00000017923,ENSSSCG00000000916,ENSSSCG00000000010,ENSSSCG00000009720,ENSSSCG00000017416,ENSSSCG00000020906,ENSSSCG00000015871,…
GO:0048869	cellular developmental process	biological_process	0.0062383	0.38476	19	63	2924	19424	ENSSSCG00000007436,ENSSSCG00000026043,ENSSSCG00000015299,ENSSSCG00000015747,ENSSSCG00000006590,ENSSSCG00000028552,ENSSSCG00000015353,ENSSSCG00000030095,ENSSSCG00000008648,ENSSSCG00000009004,ENSSSCG00000025795,ENSSSCG00000013940,ENSSSCG00000016726,ENSSSCG00000015871,ENSSSCG00000011591,ENSSSCG00000004803,ENSSSCG00000000010,ENSSSCG00000001993,ENSSSCG00000002814
GO:0044763	single-organism cellular process	biological_process	0.0062552	0.38476	48	63	11675	19424	ENSSSCG00000014959,ENSSSCG00000028875,ENSSSCG00000015353,ENSSSCG00000008648,ENSSSCG00000006987,ENSSSCG00000030408,ENSSSCG00000012895,ENSSSCG00000015299,ENSSSCG00000012066,ENSSSCG00000009881,ENSSSCG00000017923,ENSSSCG00000000916,ENSSSCG00000000010,ENSSSCG00000028331,ENSSSCG00000014012,ENSSSCG00000013556,ENSSSCG00000000136,ENSSSCG00000016726,ENSSSCG00000013940,ENSSSCG00000017416,ENSSSCG00000015871,…
GO:0002832	negative regulation of response to biotic stimulus	biological_process	0.0063115	0.38658	2	63	32	19424	ENSSSCG00000028875,ENSSSCG00000017416
GO:0043085	positive regulation of catalytic activity	biological_process	0.0063356	0.38658	9	63	918	19424	ENSSSCG00000009004,ENSSSCG00000009330,ENSSSCG00000000010,ENSSSCG00000006588,ENSSSCG00000013940,ENSSSCG00000009334,ENSSSCG00000006590,ENSSSCG00000015871,ENSSSCG00000020906
GO:0010822	positive regulation of mitochondrion organization	biological_process	0.0063552	0.38658	3	63	104	19424	ENSSSCG00000007436,ENSSSCG00000020906,ENSSSCG00000030368
GO:0046638	positive regulation of alpha-beta T cell differentiation	biological_process	0.0063668	0.38658	2	63	31	19424	ENSSSCG00000013940,ENSSSCG00000030095
GO:0030886	negative regulation of myeloid dendritic cell activation	biological_process	0.0063857	0.38658	1	63	2	19424	ENSSSCG00000028875
GO:0071222	cellular response to lipopolysaccharide	biological_process	0.0065287	0.39399	3	63	104	19424	ENSSSCG00000014369,ENSSSCG00000013940,ENSSSCG00000028875
GO:1901224	positive regulation of NIK/NF-kappaB signaling	biological_process	0.0066036	0.39725	2	63	34	19424	ENSSSCG00000014369,ENSSSCG00000028875
GO:0001836	release of cytochrome c from mitochondria	biological_process	0.0068044	0.40781	2	63	36	19424	ENSSSCG00000007436,ENSSSCG00000020906
GO:0098739	import across plasma membrane	biological_process	0.0068218	0.40781	2	63	31	19424	ENSSSCG00000015299,ENSSSCG00000006987
GO:0009988	cell-cell recognition	biological_process	0.0068982	0.4111	2	63	35	19424	ENSSSCG00000028875,ENSSSCG00000030368
GO:0098552	side of membrane	cellular_component	0.0069803	0.4147	5	63	335	19424	ENSSSCG00000014369,ENSSSCG00000007754,ENSSSCG00000017923,ENSSSCG00000013556,ENSSSCG00000026043
GO:0071822	protein complex subunit organization	biological_process	0.0071155	0.42142	11	63	1317	19424	ENSSSCG00000017923,ENSSSCG00000015353,ENSSSCG00000000916,ENSSSCG00000009004,ENSSSCG00000004803,ENSSSCG00000012077,ENSSSCG00000011591,ENSSSCG00000015747,ENSSSCG00000007586,ENSSSCG00000013940,ENSSSCG00000026043
GO:0043433	negative regulation of sequence-specific DNA binding transcription factor activity	biological_process	0.0071423	0.4217	3	63	109	19424	ENSSSCG00000002814,ENSSSCG00000028875,ENSSSCG00000013940
GO:0050900	leukocyte migration	biological_process	0.0072776	0.42837	4	63	221	19424	ENSSSCG00000007436,ENSSSCG00000006588,ENSSSCG00000025795,ENSSSCG00000006590
GO:0071219	cellular response to molecule of bacterial origin	biological_process	0.0074314	0.43123	3	63	109	19424	ENSSSCG00000014369,ENSSSCG00000013940,ENSSSCG00000028875
GO:1903531	negative regulation of secretion by cell	biological_process	0.0074491	0.43123	3	63	110	19424	ENSSSCG00000028331,ENSSSCG00000013940,ENSSSCG00000008648
GO:0032940	secretion by cell	biological_process	0.00746	0.43123	7	63	621	19424	ENSSSCG00000030408,ENSSSCG00000028875,ENSSSCG00000012895,ENSSSCG00000008648,ENSSSCG00000013940,ENSSSCG00000014369,ENSSSCG00000028331
GO:2000040	regulation of planar cell polarity pathway involved in axis elongation	biological_process	0.0075983	0.43123	1	63	2	19424	ENSSSCG00000009004
GO:2000041	negative regulation of planar cell polarity pathway involved in axis elongation	biological_process	0.0075983	0.43123	1	63	2	19424	ENSSSCG00000009004
GO:0016337	single organismal cell-cell adhesion	biological_process	0.0076133	0.43123	6	63	484	19424	ENSSSCG00000030095,ENSSSCG00000008648,ENSSSCG00000006588,ENSSSCG00000013940,ENSSSCG00000028875,ENSSSCG00000006590
GO:0048518	positive regulation of biological process	biological_process	0.0076209	0.43123	25	63	4350	19424	ENSSSCG00000001993,ENSSSCG00000000010,ENSSSCG00000000916,ENSSSCG00000017923,ENSSSCG00000009720,ENSSSCG00000017416,ENSSSCG00000020906,ENSSSCG00000004803,ENSSSCG00000015871,ENSSSCG00000009334,ENSSSCG00000013940,ENSSSCG00000009330,ENSSSCG00000015353,ENSSSCG00000028875,ENSSSCG00000009004,ENSSSCG00000008648,ENSSSCG00000030095,ENSSSCG00000030368,ENSSSCG00000014369,ENSSSCG00000030877,ENSSSCG00000006590,…
GO:0050473	arachidonate 15-lipoxygenase activity	molecular_function	0.007647	0.43123	1	63	2	19424	ENSSSCG00000017923
GO:0004052	arachidonate 12-lipoxygenase activity	molecular_function	0.0076515	0.43123	1	63	2	19424	ENSSSCG00000017923
GO:0098657	import into cell	biological_process	0.0076921	0.43123	2	63	33	19424	ENSSSCG00000015299,ENSSSCG00000006987
GO:0002537	nitric oxide production involved in inflammatory response	biological_process	0.0077907	0.43123	1	63	2	19424	ENSSSCG00000006987
GO:0007165	signal transduction	biological_process	0.0078058	0.43123	26	63	5726	19424	ENSSSCG00000006588,ENSSSCG00000007436,ENSSSCG00000030408,ENSSSCG00000006590,ENSSSCG00000009881,ENSSSCG00000014369,ENSSSCG00000009004,ENSSSCG00000008648,ENSSSCG00000028875,ENSSSCG00000025795,ENSSSCG00000016726,ENSSSCG00000013940,ENSSSCG00000000136,ENSSSCG00000009334,ENSSSCG00000013556,ENSSSCG00000015871,ENSSSCG00000017416,ENSSSCG00000020906,ENSSSCG00000007754,ENSSSCG00000009720,ENSSSCG00000000010,…
GO:2000520	regulation of immunological synapse formation	biological_process	0.0078418	0.43123	1	63	2	19424	ENSSSCG00000028875
GO:0010638	positive regulation of organelle organization	biological_process	0.0078558	0.43123	6	63	473	19424	ENSSSCG00000017923,ENSSSCG00000007436,ENSSSCG00000015353,ENSSSCG00000007586,ENSSSCG00000020906,ENSSSCG00000030368
GO:1901253	negative regulation of intracellular transport of viral material	biological_process	0.007866	0.43123	1	63	2	19424	ENSSSCG00000012077
GO:0002652	regulation of tolerance induction dependent upon immune response	biological_process	0.0078728	0.43123	1	63	2	19424	ENSSSCG00000028875
GO:2000660	negative regulation of interleukin-1-mediated signaling pathway	biological_process	0.0078792	0.43123	1	63	2	19424	ENSSSCG00000028331
GO:0051866	general adaptation syndrome	biological_process	0.0078822	0.43123	1	63	2	19424	ENSSSCG00000015871
GO:0004360	glutamine-fructose-6-phosphate transaminase (isomerizing) activity	molecular_function	0.0078888	0.43123	1	63	2	19424	ENSSSCG00000014012
GO:0034155	regulation of toll-like receptor 7 signaling pathway	biological_process	0.0078973	0.43123	1	63	2	19424	ENSSSCG00000008648
GO:0034157	positive regulation of toll-like receptor 7 signaling pathway	biological_process	0.0078973	0.43123	1	63	2	19424	ENSSSCG00000008648
GO:0070051	fibrinogen binding	molecular_function	0.0079211	0.43123	1	63	2	19424	ENSSSCG00000000010
GO:0032672	regulation of interleukin-3 production	biological_process	0.0079444	0.43123	1	63	2	19424	ENSSSCG00000028875
GO:0035962	response to interleukin-13	biological_process	0.0079771	0.43123	1	63	2	19424	ENSSSCG00000017923
GO:0035963	cellular response to interleukin-13	biological_process	0.0079771	0.43123	1	63	2	19424	ENSSSCG00000017923
GO:0005287	high-affinity basic amino acid transmembrane transporter activity	molecular_function	0.0080057	0.43123	1	63	2	19424	ENSSSCG00000006987
GO:0005289	high-affinity arginine transmembrane transporter activity	molecular_function	0.0080057	0.43123	1	63	2	19424	ENSSSCG00000006987
GO:0005292	high-affinity lysine transmembrane transporter activity	molecular_function	0.0080057	0.43123	1	63	2	19424	ENSSSCG00000006987
GO:1902023	L-arginine transport	biological_process	0.0080057	0.43123	1	63	2	19424	ENSSSCG00000006987
GO:1903400	L-arginine transmembrane transport	biological_process	0.0080057	0.43123	1	63	2	19424	ENSSSCG00000006987
GO:0000064	L-ornithine transmembrane transporter activity	molecular_function	0.0080249	0.43123	1	63	2	19424	ENSSSCG00000006987
GO:0051345	positive regulation of hydrolase activity	biological_process	0.0081238	0.43532	6	63	467	19424	ENSSSCG00000009004,ENSSSCG00000013940,ENSSSCG00000006588,ENSSSCG00000000010,ENSSSCG00000006590,ENSSSCG00000020906
GO:0048534	hematopoietic or lymphoid organ development	biological_process	0.008209	0.43865	7	63	657	19424	ENSSSCG00000002814,ENSSSCG00000025795,ENSSSCG00000015353,ENSSSCG00000013940,ENSSSCG00000009004,ENSSSCG00000008648,ENSSSCG00000030095
GO:0097193	intrinsic apoptotic signaling pathway	biological_process	0.0083149	0.443	4	63	219	19424	ENSSSCG00000006590,ENSSSCG00000007436,ENSSSCG00000009334,ENSSSCG00000006588
GO:1903533	regulation of protein targeting	biological_process	0.0083613	0.443	4	63	218	19424	ENSSSCG00000030408,ENSSSCG00000013940,ENSSSCG00000009004,ENSSSCG00000030368
GO:0051247	positive regulation of protein metabolic process	biological_process	0.0083777	0.443	10	63	1164	19424	ENSSSCG00000006590,ENSSSCG00000020906,ENSSSCG00000006588,ENSSSCG00000013940,ENSSSCG00000009334,ENSSSCG00000007436,ENSSSCG00000009004,ENSSSCG00000000010,ENSSSCG00000017923,ENSSSCG00000028875
GO:0097529	myeloid leukocyte migration	biological_process	0.0083829	0.443	3	63	119	19424	ENSSSCG00000006588,ENSSSCG00000025795,ENSSSCG00000006590
GO:0030199	collagen fibril organization	biological_process	0.0084655	0.44608	2	63	37	19424	ENSSSCG00000000916,ENSSSCG00000009004
GO:0042116	macrophage activation	biological_process	0.0084975	0.44608	2	63	38	19424	ENSSSCG00000006987,ENSSSCG00000028875
GO:0072376	protein activation cascade	biological_process	0.0085111	0.44608	2	63	39	19424	ENSSSCG00000000010,ENSSSCG00000024310
GO:0042221	response to chemical	biological_process	0.0086815	0.45376	19	63	4100	19424	ENSSSCG00000028875,ENSSSCG00000009004,ENSSSCG00000025795,ENSSSCG00000030408,ENSSSCG00000007436,ENSSSCG00000006588,ENSSSCG00000014369,ENSSSCG00000009881,ENSSSCG00000012077,ENSSSCG00000006590,ENSSSCG00000017923,ENSSSCG00000024048,ENSSSCG00000028331,ENSSSCG00000014012,ENSSSCG00000009334,ENSSSCG00000000136,ENSSSCG00000013940,ENSSSCG00000010452,ENSSSCG00000015871
GO:0031012	extracellular matrix	cellular_component	0.0087831	0.45693	5	63	337	19424	ENSSSCG00000003694,ENSSSCG00000000010,ENSSSCG00000024048,ENSSSCG00000000916,ENSSSCG00000007436
GO:0061054	dermatome development	biological_process	0.0088188	0.45693	1	63	3	19424	ENSSSCG00000009004
GO:0061183	regulation of dermatome development	biological_process	0.0088188	0.45693	1	63	3	19424	ENSSSCG00000009004
GO:0002709	regulation of T cell mediated immunity	biological_process	0.008842	0.45693	2	63	40	19424	ENSSSCG00000013940,ENSSSCG00000008648
GO:0006636	unsaturated fatty acid biosynthetic process	biological_process	0.0088777	0.45693	2	63	38	19424	ENSSSCG00000017923,ENSSSCG00000009330
GO:0051050	positive regulation of transport	biological_process	0.0088854	0.45693	7	63	644	19424	ENSSSCG00000013940,ENSSSCG00000009004,ENSSSCG00000030408,ENSSSCG00000028875,ENSSSCG00000006590,ENSSSCG00000030368,ENSSSCG00000014369
GO:0051048	negative regulation of secretion	biological_process	0.0089851	0.46018	3	63	117	19424	ENSSSCG00000028331,ENSSSCG00000008648,ENSSSCG00000013940
GO:0044093	positive regulation of molecular function	biological_process	0.0089966	0.46018	10	63	1150	19424	ENSSSCG00000006588,ENSSSCG00000013940,ENSSSCG00000009334,ENSSSCG00000007436,ENSSSCG00000006590,ENSSSCG00000015871,ENSSSCG00000020906,ENSSSCG00000009004,ENSSSCG00000000010,ENSSSCG00000009330
GO:0042662	negative regulation of mesodermal cell fate specification	biological_process	0.0090737	0.46288	1	63	4	19424	ENSSSCG00000009004
GO:0032502	developmental process	biological_process	0.0091365	0.46484	24	63	4182	19424	ENSSSCG00000015353,ENSSSCG00000028875,ENSSSCG00000009004,ENSSSCG00000030095,ENSSSCG00000008648,ENSSSCG00000025795,ENSSSCG00000007586,ENSSSCG00000007436,ENSSSCG00000026043,ENSSSCG00000015299,ENSSSCG00000006590,ENSSSCG00000009881,ENSSSCG00000028552,ENSSSCG00000015747,ENSSSCG00000024048,ENSSSCG00000000010,ENSSSCG00000017923,ENSSSCG00000002814,ENSSSCG00000001993,ENSSSCG00000016726,ENSSSCG00000013940,…
GO:1903532	positive regulation of secretion by cell	biological_process	0.0093096	0.47133	4	63	228	19424	ENSSSCG00000013940,ENSSSCG00000028875,ENSSSCG00000030408,ENSSSCG00000014369
GO:0007155	cell adhesion	biological_process	0.0093133	0.47133	9	63	983	19424	ENSSSCG00000007754,ENSSSCG00000006590,ENSSSCG00000006588,ENSSSCG00000013940,ENSSSCG00000000010,ENSSSCG00000028875,ENSSSCG00000017923,ENSSSCG00000030095,ENSSSCG00000008648
GO:0021538	epithalamus development	biological_process	0.0093821	0.47232	1	63	3	19424	ENSSSCG00000015871
GO:0021986	habenula development	biological_process	0.0093821	0.47232	1	63	3	19424	ENSSSCG00000015871
GO:2000318	positive regulation of T-helper 17 type immune response	biological_process	0.0096409	0.47967	1	63	3	19424	ENSSSCG00000013940
GO:0022610	biological adhesion	biological_process	0.0096468	0.47967	9	63	989	19424	ENSSSCG00000030095,ENSSSCG00000008648,ENSSSCG00000017923,ENSSSCG00000028875,ENSSSCG00000000010,ENSSSCG00000013940,ENSSSCG00000006588,ENSSSCG00000006590,ENSSSCG00000007754
GO:0071724	response to diacyl bacterial lipopeptide	biological_process	0.0096901	0.47967	1	63	3	19424	ENSSSCG00000014369
GO:0071726	cellular response to diacyl bacterial lipopeptide	biological_process	0.0096901	0.47967	1	63	3	19424	ENSSSCG00000014369
GO:0071725	response to triacyl bacterial lipopeptide	biological_process	0.0096904	0.47967	1	63	3	19424	ENSSSCG00000014369
GO:0071727	cellular response to triacyl bacterial lipopeptide	biological_process	0.0096904	0.47967	1	63	3	19424	ENSSSCG00000014369
GO:0032102	negative regulation of response to external stimulus	biological_process	0.0097143	0.47967	4	63	226	19424	ENSSSCG00000028331,ENSSSCG00000017416,ENSSSCG00000013940,ENSSSCG00000028875
GO:0050710	negative regulation of cytokine secretion	biological_process	0.0097534	0.47967	2	63	41	19424	ENSSSCG00000028331,ENSSSCG00000013940
GO:0043409	negative regulation of MAPK cascade	biological_process	0.0097539	0.47967	3	63	118	19424	ENSSSCG00000009004,ENSSSCG00000009334,ENSSSCG00000000010
GO:0070891	lipoteichoic acid binding	molecular_function	0.00982	0.48168	1	63	3	19424	ENSSSCG00000014369
GO:0030885	regulation of myeloid dendritic cell activation	biological_process	0.010098	0.49406	1	63	3	19424	ENSSSCG00000028875
GO:0034165	positive regulation of toll-like receptor 9 signaling pathway	biological_process	0.010212	0.49806	1	63	3	19424	ENSSSCG00000008648
GO:0032621	interleukin-18 production	biological_process	0.010232	0.49806	1	63	3	19424	ENSSSCG00000013940
GO:0002538	arachidonic acid metabolite production involved in inflammatory response	biological_process	0.010496	0.50834	1	63	3	19424	ENSSSCG00000009330
GO:0002540	leukotriene production involved in inflammatory response	biological_process	0.010496	0.50834	1	63	3	19424	ENSSSCG00000009330
GO:0046635	positive regulation of alpha-beta T cell activation	biological_process	0.010651	0.51455	2	63	41	19424	ENSSSCG00000013940,ENSSSCG00000030095
GO:0044700	single organism signaling	biological_process	0.010717	0.51641	27	63	6071	19424	ENSSSCG00000015871,ENSSSCG00000020906,ENSSSCG00000017416,ENSSSCG00000007754,ENSSSCG00000013940,ENSSSCG00000016726,ENSSSCG00000000136,ENSSSCG00000009334,ENSSSCG00000013556,ENSSSCG00000002814,ENSSSCG00000028331,ENSSSCG00000007032,ENSSSCG00000009720,ENSSSCG00000000010,ENSSSCG00000024048,ENSSSCG00000017923,ENSSSCG00000006590,ENSSSCG00000009881,ENSSSCG00000014369,ENSSSCG00000006588,ENSSSCG00000012895,…
GO:0045600	positive regulation of fat cell differentiation	biological_process	0.010902	0.52028	2	63	44	19424	ENSSSCG00000030095,ENSSSCG00000009004
GO:0023052	signaling	biological_process	0.011007	0.52028	27	63	6081	19424	ENSSSCG00000009720,ENSSSCG00000024048,ENSSSCG00000000010,ENSSSCG00000017923,ENSSSCG00000002814,ENSSSCG00000028331,ENSSSCG00000007032,ENSSSCG00000016726,ENSSSCG00000013940,ENSSSCG00000000136,ENSSSCG00000009334,ENSSSCG00000013556,ENSSSCG00000015871,ENSSSCG00000020906,ENSSSCG00000017416,ENSSSCG00000007754,ENSSSCG00000009004,ENSSSCG00000008648,ENSSSCG00000028875,ENSSSCG00000025795,ENSSSCG00000006588,…
GO:0002703	regulation of leukocyte mediated immunity	biological_process	0.011119	0.52028	3	63	127	19424	ENSSSCG00000028875,ENSSSCG00000013940,ENSSSCG00000008648
GO:0031406	carboxylic acid binding	molecular_function	0.011321	0.52028	3	63	123	19424	ENSSSCG00000006588,ENSSSCG00000017037,ENSSSCG00000006590
GO:0043177	organic acid binding	molecular_function	0.011321	0.52028	3	63	123	19424	ENSSSCG00000006590,ENSSSCG00000017037,ENSSSCG00000006588
GO:0050830	defense response to Gram-positive bacterium	biological_process	0.01133	0.52028	2	63	52	19424	ENSSSCG00000028875,ENSSSCG00000013940
GO:0042078	germ-line stem cell division	biological_process	0.01141	0.52028	1	63	3	19424	ENSSSCG00000030095
GO:0048133	male germ-line stem cell asymmetric division	biological_process	0.01141	0.52028	1	63	3	19424	ENSSSCG00000030095
GO:0098728	germline stem cell asymmetric division	biological_process	0.01141	0.52028	1	63	3	19424	ENSSSCG00000030095
GO:0002461	tolerance induction dependent upon immune response	biological_process	0.011427	0.52028	1	63	3	19424	ENSSSCG00000028875
GO:0031252	cell leading edge	cellular_component	0.011436	0.52028	4	63	224	19424	ENSSSCG00000007586,ENSSSCG00000030408,ENSSSCG00000024136,ENSSSCG00000004803
GO:0071216	cellular response to biotic stimulus	biological_process	0.011447	0.52028	3	63	127	19424	ENSSSCG00000014369,ENSSSCG00000013940,ENSSSCG00000028875
GO:0039534	negative regulation of MDA-5 signaling pathway	biological_process	0.0115	0.52028	1	63	3	19424	ENSSSCG00000017416
GO:0036301	macrophage colony-stimulating factor production	biological_process	0.011554	0.52028	1	63	3	19424	ENSSSCG00000028875
GO:0071611	granulocyte colony-stimulating factor production	biological_process	0.011554	0.52028	1	63	3	19424	ENSSSCG00000028875
GO:0071655	regulation of granulocyte colony-stimulating factor production	biological_process	0.011554	0.52028	1	63	3	19424	ENSSSCG00000028875
GO:1901256	regulation of macrophage colony-stimulating factor production	biological_process	0.011554	0.52028	1	63	3	19424	ENSSSCG00000028875
GO:2001244	positive regulation of intrinsic apoptotic signaling pathway	biological_process	0.01156	0.52028	2	63	44	19424	ENSSSCG00000006590,ENSSSCG00000006588
GO:0032914	positive regulation of transforming growth factor beta1 production	biological_process	0.011649	0.52028	1	63	3	19424	ENSSSCG00000000916
GO:0071224	cellular response to peptidoglycan	biological_process	0.011731	0.52028	1	63	3	19424	ENSSSCG00000013940
GO:1901252	regulation of intracellular transport of viral material	biological_process	0.011781	0.52028	1	63	3	19424	ENSSSCG00000012077
GO:1903750	regulation of intrinsic apoptotic signaling pathway in response to hydrogen peroxide	biological_process	0.011786	0.52028	1	63	3	19424	ENSSSCG00000009334
GO:1903751	negative regulation of intrinsic apoptotic signaling pathway in response to hydrogen peroxide	biological_process	0.011786	0.52028	1	63	3	19424	ENSSSCG00000009334
GO:0032687	negative regulation of interferon-alpha production	biological_process	0.011798	0.52028	1	63	3	19424	ENSSSCG00000028875
GO:0043435	response to corticotropin-releasing hormone	biological_process	0.011798	0.52028	1	63	3	19424	ENSSSCG00000015871
GO:0071376	cellular response to corticotropin-releasing hormone stimulus	biological_process	0.011798	0.52028	1	63	3	19424	ENSSSCG00000015871
GO:0070548	L-glutamine aminotransferase activity	molecular_function	0.011803	0.52028	1	63	3	19424	ENSSSCG00000014012
GO:0032632	interleukin-3 production	biological_process	0.011805	0.52028	1	63	3	19424	ENSSSCG00000028875
GO:0043902	positive regulation of multi-organism process	biological_process	0.011808	0.52028	3	63	127	19424	ENSSSCG00000017416,ENSSSCG00000009720,ENSSSCG00000028875
GO:0008823	cupric reductase activity	molecular_function	0.011818	0.52028	1	63	3	19424	ENSSSCG00000015299
GO:0015677	copper ion import	biological_process	0.011818	0.52028	1	63	3	19424	ENSSSCG00000015299
GO:0052851	ferric-chelate reductase (NADPH) activity	molecular_function	0.011818	0.52028	1	63	3	19424	ENSSSCG00000015299
GO:0042296	ISG15 transferase activity	molecular_function	0.011842	0.52028	1	63	3	19424	ENSSSCG00000030548
GO:0046637	regulation of alpha-beta T cell differentiation	biological_process	0.011885	0.52028	2	63	43	19424	ENSSSCG00000013940,ENSSSCG00000030095
GO:0015819	lysine transport	biological_process	0.011918	0.52028	1	63	3	19424	ENSSSCG00000006987
GO:1902022	L-lysine transport	biological_process	0.011918	0.52028	1	63	3	19424	ENSSSCG00000006987
GO:1903401	L-lysine transmembrane transport	biological_process	0.011918	0.52028	1	63	3	19424	ENSSSCG00000006987
GO:0002826	negative regulation of T-helper 1 type immune response	biological_process	0.011931	0.52028	1	63	3	19424	ENSSSCG00000028875
GO:0032534	regulation of microvillus assembly	biological_process	0.011936	0.52028	1	63	3	19424	ENSSSCG00000007586
GO:0015822	ornithine transport	biological_process	0.011937	0.52028	1	63	3	19424	ENSSSCG00000006987
GO:1903352	L-ornithine transmembrane transport	biological_process	0.011937	0.52028	1	63	3	19424	ENSSSCG00000006987
GO:0009597	detection of virus	biological_process	0.011939	0.52028	1	63	3	19424	ENSSSCG00000030408
GO:2000035	regulation of stem cell division	biological_process	0.012091	0.5257	1	63	5	19424	ENSSSCG00000009004
GO:0048523	negative regulation of cellular process	biological_process	0.012168	0.52784	20	63	3347	19424	ENSSSCG00000009004,ENSSSCG00000008648,ENSSSCG00000030095,ENSSSCG00000015353,ENSSSCG00000028875,ENSSSCG00000012077,ENSSSCG00000028552,ENSSSCG00000007436,ENSSSCG00000002814,ENSSSCG00000028331,ENSSSCG00000007032,ENSSSCG00000024048,ENSSSCG00000000010,ENSSSCG00000004803,ENSSSCG00000011591,ENSSSCG00000015871,ENSSSCG00000017416,ENSSSCG00000013940,ENSSSCG00000010452,ENSSSCG00000009334
GO:0030595	leukocyte chemotaxis	biological_process	0.012204	0.52819	3	63	139	19424	ENSSSCG00000006588,ENSSSCG00000025795,ENSSSCG00000006590
GO:0007166	cell surface receptor signaling pathway	biological_process	0.012317	0.53189	13	63	1807	19424	ENSSSCG00000007032,ENSSSCG00000028331,ENSSSCG00000025795,ENSSSCG00000002814,ENSSSCG00000024048,ENSSSCG00000009004,ENSSSCG00000007754,ENSSSCG00000014369,ENSSSCG00000020906,ENSSSCG00000009881,ENSSSCG00000007436,ENSSSCG00000013556,ENSSSCG00000000136
GO:0050870	positive regulation of T cell activation	biological_process	0.012439	0.53594	3	63	130	19424	ENSSSCG00000028875,ENSSSCG00000013940,ENSSSCG00000030095
GO:2000737	negative regulation of stem cell differentiation	biological_process	0.012568	0.54029	2	63	46	19424	ENSSSCG00000009004,ENSSSCG00000011591
GO:0051835	positive regulation of synapse structural plasticity	biological_process	0.012612	0.54094	1	63	3	19424	ENSSSCG00000030877
GO:0032677	regulation of interleukin-8 production	biological_process	0.01278	0.54693	2	63	49	19424	ENSSSCG00000014369,ENSSSCG00000030408
GO:0042306	regulation of protein import into nucleus	biological_process	0.013012	0.55545	3	63	133	19424	ENSSSCG00000030408,ENSSSCG00000009004,ENSSSCG00000013940
GO:0001503	ossification	biological_process	0.013068	0.55545	4	63	254	19424	ENSSSCG00000030095,ENSSSCG00000009004,ENSSSCG00000007436,ENSSSCG00000017923
GO:0090131	mesenchyme migration	biological_process	0.013087	0.55545	1	63	4	19424	ENSSSCG00000004803
GO:0005546	phosphatidylinositol-4,5-bisphosphate binding	molecular_function	0.013095	0.55545	2	63	46	19424	ENSSSCG00000030877,ENSSSCG00000017923
GO:0048856	anatomical structure development	biological_process	0.013161	0.55702	22	63	3817	19424	ENSSSCG00000015871,ENSSSCG00000004803,ENSSSCG00000016726,ENSSSCG00000013940,ENSSSCG00000001993,ENSSSCG00000002814,ENSSSCG00000017923,ENSSSCG00000024048,ENSSSCG00000000010,ENSSSCG00000015747,ENSSSCG00000009881,ENSSSCG00000006590,ENSSSCG00000028552,ENSSSCG00000007586,ENSSSCG00000007436,ENSSSCG00000026043,ENSSSCG00000025795,ENSSSCG00000015353,ENSSSCG00000028875,ENSSSCG00000030095,ENSSSCG00000008648,…
GO:1903039	positive regulation of leukocyte cell-cell adhesion	biological_process	0.013283	0.56092	3	63	133	19424	ENSSSCG00000013940,ENSSSCG00000030095,ENSSSCG00000028875
GO:1904589	regulation of protein import	biological_process	0.013489	0.56434	3	63	135	19424	ENSSSCG00000013940,ENSSSCG00000009004,ENSSSCG00000030408
GO:0019966	interleukin-1 binding	molecular_function	0.013562	0.56434	1	63	4	19424	ENSSSCG00000028331
GO:0034112	positive regulation of homotypic cell-cell adhesion	biological_process	0.013568	0.56434	3	63	134	19424	ENSSSCG00000013940,ENSSSCG00000030095,ENSSSCG00000028875
GO:0032729	positive regulation of interferon-gamma production	biological_process	0.01357	0.56434	2	63	51	19424	ENSSSCG00000028875,ENSSSCG00000014369
GO:0070339	response to bacterial lipopeptide	biological_process	0.013597	0.56434	1	63	4	19424	ENSSSCG00000014369
GO:0071220	cellular response to bacterial lipoprotein	biological_process	0.013597	0.56434	1	63	4	19424	ENSSSCG00000014369
GO:0071221	cellular response to bacterial lipopeptide	biological_process	0.013597	0.56434	1	63	4	19424	ENSSSCG00000014369
GO:0045321	leukocyte activation	biological_process	0.0136	0.56434	6	63	555	19424	ENSSSCG00000008648,ENSSSCG00000030095,ENSSSCG00000013940,ENSSSCG00000028875,ENSSSCG00000002814,ENSSSCG00000006987
GO:0090244	Wnt signaling pathway involved in somitogenesis	biological_process	0.013669	0.56598	1	63	4	19424	ENSSSCG00000009004
GO:0050713	negative regulation of interleukin-1 beta secretion	biological_process	0.013827	0.5713	1	63	4	19424	ENSSSCG00000013940
GO:0071953	elastic fiber	cellular_component	0.013956	0.57515	1	63	4	19424	ENSSSCG00000000010
GO:0030098	lymphocyte differentiation	biological_process	0.01398	0.57515	4	63	269	19424	ENSSSCG00000002814,ENSSSCG00000013940,ENSSSCG00000030095,ENSSSCG00000008648
GO:0005811	lipid particle	cellular_component	0.014049	0.57672	2	63	49	19424	ENSSSCG00000008648,ENSSSCG00000017923
GO:0010605	negative regulation of macromolecule metabolic process	biological_process	0.014557	0.59515	13	63	1878	19424	ENSSSCG00000009334,ENSSSCG00000007436,ENSSSCG00000013940,ENSSSCG00000028552,ENSSSCG00000015871,ENSSSCG00000000010,ENSSSCG00000028875,ENSSSCG00000014959,ENSSSCG00000009004,ENSSSCG00000030095,ENSSSCG00000028331,ENSSSCG00000007032,ENSSSCG00000002814
GO:1903708	positive regulation of hemopoiesis	biological_process	0.01456	0.59515	3	63	141	19424	ENSSSCG00000013940,ENSSSCG00000030095,ENSSSCG00000015353
GO:0046696	lipopolysaccharide receptor complex	cellular_component	0.014734	0.601	1	63	5	19424	ENSSSCG00000014369
GO:0061056	sclerotome development	biological_process	0.014809	0.60275	1	63	4	19424	ENSSSCG00000009004
GO:0042641	actomyosin	cellular_component	0.014933	0.6065	2	63	48	19424	ENSSSCG00000004803,ENSSSCG00000007586
GO:0015189	L-lysine transmembrane transporter activity	molecular_function	0.014991	0.60758	1	63	4	19424	ENSSSCG00000006987
GO:0030239	myofibril assembly	biological_process	0.015039	0.60823	2	63	49	19424	ENSSSCG00000004803,ENSSSCG00000015747
GO:0002718	regulation of cytokine production involved in immune response	biological_process	0.015256	0.61255	2	63	54	19424	ENSSSCG00000008648,ENSSSCG00000013940
GO:0045953	negative regulation of natural killer cell mediated cytotoxicity	biological_process	0.015264	0.61255	1	63	4	19424	ENSSSCG00000028875
GO:0043367	CD4-positive, alpha-beta T cell differentiation	biological_process	0.015286	0.61255	2	63	50	19424	ENSSSCG00000013940,ENSSSCG00000008648
GO:2000381	negative regulation of mesoderm development	biological_process	0.015336	0.61255	1	63	6	19424	ENSSSCG00000009004
GO:0006690	icosanoid metabolic process	biological_process	0.015346	0.61255	2	63	50	19424	ENSSSCG00000009330,ENSSSCG00000017923
GO:1901568	fatty acid derivative metabolic process	biological_process	0.015346	0.61255	2	63	50	19424	ENSSSCG00000009330,ENSSSCG00000017923
GO:0045861	negative regulation of proteolysis	biological_process	0.01537	0.61255	4	63	273	19424	ENSSSCG00000007032,ENSSSCG00000028331,ENSSSCG00000007436,ENSSSCG00000009004
GO:0009996	negative regulation of cell fate specification	biological_process	0.015411	0.61291	1	63	6	19424	ENSSSCG00000009004
GO:0007154	cell communication	biological_process	0.015583	0.61456	27	63	6211	19424	ENSSSCG00000025795,ENSSSCG00000028875,ENSSSCG00000009004,ENSSSCG00000008648,ENSSSCG00000014369,ENSSSCG00000009881,ENSSSCG00000006590,ENSSSCG00000012895,ENSSSCG00000030408,ENSSSCG00000007436,ENSSSCG00000006588,ENSSSCG00000028331,ENSSSCG00000007032,ENSSSCG00000002814,ENSSSCG00000000010,ENSSSCG00000024048,ENSSSCG00000017923,ENSSSCG00000009720,ENSSSCG00000020906,ENSSSCG00000017416,ENSSSCG00000007754,…
GO:0030240	skeletal muscle thin filament assembly	biological_process	0.015584	0.61456	1	63	5	19424	ENSSSCG00000004803
GO:0050705	regulation of interleukin-1 alpha secretion	biological_process	0.015656	0.61456	1	63	4	19424	ENSSSCG00000028331
GO:0002291	T cell activation via T cell receptor contact with antigen bound to MHC molecule on antigen presenting cell	biological_process	0.01566	0.61456	1	63	4	19424	ENSSSCG00000028875
GO:0072594	establishment of protein localization to organelle	biological_process	0.015694	0.61456	5	63	404	19424	ENSSSCG00000013940,ENSSSCG00000009004,ENSSSCG00000009334,ENSSSCG00000030408,ENSSSCG00000030368
GO:0097461	ferric iron import into cell	biological_process	0.015717	0.61456	1	63	4	19424	ENSSSCG00000015299
GO:0098706	ferric iron import across plasma membrane	biological_process	0.015717	0.61456	1	63	4	19424	ENSSSCG00000015299
GO:0032637	interleukin-8 production	biological_process	0.015733	0.61456	2	63	54	19424	ENSSSCG00000030408,ENSSSCG00000014369
GO:0043154	negative regulation of cysteine-type endopeptidase activity involved in apoptotic process	biological_process	0.015809	0.61456	2	63	56	19424	ENSSSCG00000007436,ENSSSCG00000009004
GO:0030035	microspike assembly	biological_process	0.015836	0.61456	1	63	4	19424	ENSSSCG00000007586
GO:1903826	arginine transmembrane transport	biological_process	0.015837	0.61456	1	63	4	19424	ENSSSCG00000006987
GO:2000425	regulation of apoptotic cell clearance	biological_process	0.015838	0.61456	1	63	4	19424	ENSSSCG00000017923
GO:1903706	regulation of hemopoiesis	biological_process	0.015934	0.61704	4	63	269	19424	ENSSSCG00000025795,ENSSSCG00000013940,ENSSSCG00000030095,ENSSSCG00000015353
GO:2000659	regulation of interleukin-1-mediated signaling pathway	biological_process	0.016	0.61835	1	63	4	19424	ENSSSCG00000028331
GO:0010821	regulation of mitochondrion organization	biological_process	0.016052	0.61892	3	63	146	19424	ENSSSCG00000020906,ENSSSCG00000030368,ENSSSCG00000007436
GO:0045637	regulation of myeloid cell differentiation	biological_process	0.01608	0.61892	3	63	149	19424	ENSSSCG00000025795,ENSSSCG00000015353,ENSSSCG00000030095
GO:0089718	amino acid import across plasma membrane	biological_process	0.016119	0.6192	1	63	4	19424	ENSSSCG00000006987
GO:0061133	endopeptidase activator activity	molecular_function	0.016164	0.61968	1	63	5	19424	ENSSSCG00000009004
GO:0042989	sequestering of actin monomers	biological_process	0.016249	0.62124	1	63	5	19424	ENSSSCG00000015353
GO:0051138	positive regulation of NK T cell differentiation	biological_process	0.01627	0.62124	1	63	4	19424	ENSSSCG00000030095
GO:0044767	single-organism developmental process	biological_process	0.016309	0.62139	23	63	4135	19424	ENSSSCG00000015299,ENSSSCG00000015747,ENSSSCG00000009881,ENSSSCG00000006590,ENSSSCG00000028552,ENSSSCG00000007436,ENSSSCG00000026043,ENSSSCG00000025795,ENSSSCG00000015353,ENSSSCG00000028875,ENSSSCG00000008648,ENSSSCG00000030095,ENSSSCG00000009004,ENSSSCG00000015871,ENSSSCG00000011591,ENSSSCG00000004803,ENSSSCG00000016726,ENSSSCG00000013940,ENSSSCG00000001993,ENSSSCG00000002814,ENSSSCG00000017923,…
GO:0051823	regulation of synapse structural plasticity	biological_process	0.016339	0.62139	1	63	4	19424	ENSSSCG00000030877
GO:0002674	negative regulation of acute inflammatory response	biological_process	0.016479	0.62549	1	63	5	19424	ENSSSCG00000013940
GO:0051015	actin filament binding	molecular_function	0.01669	0.63224	3	63	140	19424	ENSSSCG00000015353,ENSSSCG00000007586,ENSSSCG00000015747
GO:0045785	positive regulation of cell adhesion	biological_process	0.016783	0.63449	4	63	261	19424	ENSSSCG00000013940,ENSSSCG00000030095,ENSSSCG00000017923,ENSSSCG00000028875
GO:0051224	negative regulation of protein transport	biological_process	0.017004	0.64161	3	63	147	19424	ENSSSCG00000028331,ENSSSCG00000008648,ENSSSCG00000013940
GO:0032020	ISG15-protein conjugation	biological_process	0.017448	0.65705	1	63	5	19424	ENSSSCG00000030548
GO:0032493	response to bacterial lipoprotein	biological_process	0.017488	0.65726	1	63	5	19424	ENSSSCG00000014369
GO:0019372	lipoxygenase pathway	biological_process	0.017623	0.66102	1	63	5	19424	ENSSSCG00000017923
GO:0030175	filopodium	cellular_component	0.017782	0.66571	2	63	53	19424	ENSSSCG00000004803,ENSSSCG00000007586
GO:0071396	cellular response to lipid	biological_process	0.018093	0.67418	4	63	273	19424	ENSSSCG00000014369,ENSSSCG00000015871,ENSSSCG00000028875,ENSSSCG00000013940
GO:1901701	cellular response to oxygen-containing compound	biological_process	0.018157	0.67418	6	63	566	19424	ENSSSCG00000014369,ENSSSCG00000015871,ENSSSCG00000009334,ENSSSCG00000028875,ENSSSCG00000007436,ENSSSCG00000013940
GO:0043066	negative regulation of apoptotic process	biological_process	0.018161	0.67418	6	63	586	19424	ENSSSCG00000004803,ENSSSCG00000015871,ENSSSCG00000010452,ENSSSCG00000009004,ENSSSCG00000009334,ENSSSCG00000007436
GO:0005515	protein binding	molecular_function	0.018168	0.67418	27	63	5192	19424	ENSSSCG00000025795,ENSSSCG00000008648,ENSSSCG00000030095,ENSSSCG00000009004,ENSSSCG00000015353,ENSSSCG00000006359,ENSSSCG00000015747,ENSSSCG00000012077,ENSSSCG00000006590,ENSSSCG00000028552,ENSSSCG00000030368,ENSSSCG00000006588,ENSSSCG00000007436,ENSSSCG00000007586,ENSSSCG00000030408,ENSSSCG00000012895,ENSSSCG00000007032,ENSSSCG00000028331,ENSSSCG00000000916,ENSSSCG00000000010,ENSSSCG00000011591,…
GO:0032088	negative regulation of NF-kappaB transcription factor activity	biological_process	0.018232	0.67418	2	63	56	19424	ENSSSCG00000013940,ENSSSCG00000028875
GO:0032792	negative regulation of CREB transcription factor activity	biological_process	0.018253	0.67418	1	63	5	19424	ENSSSCG00000002814
GO:1903901	negative regulation of viral life cycle	biological_process	0.018283	0.67418	2	63	57	19424	ENSSSCG00000008648,ENSSSCG00000012077
GO:0051716	cellular response to stimulus	biological_process	0.018303	0.67418	29	63	6765	19424	ENSSSCG00000025795,ENSSSCG00000009004,ENSSSCG00000008648,ENSSSCG00000028875,ENSSSCG00000012077,ENSSSCG00000009881,ENSSSCG00000006590,ENSSSCG00000014369,ENSSSCG00000006588,ENSSSCG00000007436,ENSSSCG00000030408,ENSSSCG00000002814,ENSSSCG00000014012,ENSSSCG00000028331,ENSSSCG00000007032,ENSSSCG00000009720,ENSSSCG00000024048,ENSSSCG00000000010,ENSSSCG00000017923,ENSSSCG00000015871,ENSSSCG00000017416,…
GO:0043426	MRF binding	molecular_function	0.018326	0.67418	1	63	5	19424	ENSSSCG00000028552
GO:0032052	bile acid binding	molecular_function	0.018428	0.67665	1	63	5	19424	ENSSSCG00000017037
GO:0045069	regulation of viral genome replication	biological_process	0.018665	0.68025	2	63	57	19424	ENSSSCG00000008648,ENSSSCG00000012077
GO:0015181	arginine transmembrane transporter activity	molecular_function	0.018898	0.68025	1	63	5	19424	ENSSSCG00000006987
GO:0015809	arginine transport	biological_process	0.018898	0.68025	1	63	5	19424	ENSSSCG00000006987
GO:0032386	regulation of intracellular transport	biological_process	0.018913	0.68025	5	63	418	19424	ENSSSCG00000030408,ENSSSCG00000009004,ENSSSCG00000013940,ENSSSCG00000030368,ENSSSCG00000012077
GO:0002449	lymphocyte mediated immunity	biological_process	0.018929	0.68025	3	63	157	19424	ENSSSCG00000028875,ENSSSCG00000013940,ENSSSCG00000008648
GO:0033157	regulation of intracellular protein transport	biological_process	0.019017	0.68025	4	63	278	19424	ENSSSCG00000030368,ENSSSCG00000009004,ENSSSCG00000013940,ENSSSCG00000030408
GO:0043652	engulfment of apoptotic cell	biological_process	0.019068	0.68025	1	63	5	19424	ENSSSCG00000017923
GO:0035710	CD4-positive, alpha-beta T cell activation	biological_process	0.019085	0.68025	2	63	57	19424	ENSSSCG00000013940,ENSSSCG00000008648
GO:0010604	positive regulation of macromolecule metabolic process	biological_process	0.01915	0.68025	15	63	2374	19424	ENSSSCG00000030095,ENSSSCG00000009004,ENSSSCG00000017923,ENSSSCG00000028875,ENSSSCG00000000916,ENSSSCG00000000010,ENSSSCG00000015871,ENSSSCG00000004803,ENSSSCG00000006590,ENSSSCG00000020906,ENSSSCG00000013940,ENSSSCG00000006588,ENSSSCG00000007436,ENSSSCG00000030408,ENSSSCG00000009334
GO:0002716	negative regulation of natural killer cell mediated immunity	biological_process	0.019195	0.68025	1	63	5	19424	ENSSSCG00000028875
GO:0072559	NLRP3 inflammasome complex	cellular_component	0.019227	0.68025	1	63	5	19424	ENSSSCG00000013940
GO:0036481	intrinsic apoptotic signaling pathway in response to hydrogen peroxide	biological_process	0.01924	0.68025	1	63	5	19424	ENSSSCG00000009334
GO:2000051	negative regulation of non-canonical Wnt signaling pathway	biological_process	0.019274	0.68025	1	63	5	19424	ENSSSCG00000009004
GO:0003402	planar cell polarity pathway involved in axis elongation	biological_process	0.019296	0.68025	1	63	5	19424	ENSSSCG00000009004
GO:0032650	regulation of interleukin-1 alpha production	biological_process	0.01931	0.68025	1	63	5	19424	ENSSSCG00000028331
GO:0048525	negative regulation of viral process	biological_process	0.019311	0.68025	2	63	59	19424	ENSSSCG00000008648,ENSSSCG00000012077
GO:2001268	negative regulation of cysteine-type endopeptidase activity involved in apoptotic signaling pathway	biological_process	0.019337	0.68025	1	63	5	19424	ENSSSCG00000007436
GO:0050703	interleukin-1 alpha secretion	biological_process	0.019462	0.68025	1	63	5	19424	ENSSSCG00000028331
GO:0004568	chitinase activity	molecular_function	0.0195	0.68025	1	63	5	19424	ENSSSCG00000015477
GO:0006030	chitin metabolic process	biological_process	0.0195	0.68025	1	63	5	19424	ENSSSCG00000015477
GO:0006032	chitin catabolic process	biological_process	0.0195	0.68025	1	63	5	19424	ENSSSCG00000015477
GO:0014866	skeletal myofibril assembly	biological_process	0.019506	0.68025	1	63	6	19424	ENSSSCG00000004803
GO:0022409	positive regulation of cell-cell adhesion	biological_process	0.019509	0.68025	3	63	154	19424	ENSSSCG00000028875,ENSSSCG00000030095,ENSSSCG00000013940
GO:0036414	histone citrullination	biological_process	0.019583	0.68025	1	63	5	19424	ENSSSCG00000003483
GO:1900425	negative regulation of defense response to bacterium	biological_process	0.019598	0.68025	1	63	5	19424	ENSSSCG00000028875
GO:2000542	negative regulation of gastrulation	biological_process	0.019651	0.68025	1	63	7	19424	ENSSSCG00000009004
GO:0045630	positive regulation of T-helper 2 cell differentiation	biological_process	0.019671	0.68025	1	63	5	19424	ENSSSCG00000013940
GO:0035546	interferon-beta secretion	biological_process	0.019673	0.68025	1	63	5	19424	ENSSSCG00000030408
GO:0035547	regulation of interferon-beta secretion	biological_process	0.019673	0.68025	1	63	5	19424	ENSSSCG00000030408
GO:0035549	positive regulation of interferon-beta secretion	biological_process	0.019673	0.68025	1	63	5	19424	ENSSSCG00000030408
GO:0051130	positive regulation of cellular component organization	biological_process	0.019674	0.68025	8	63	917	19424	ENSSSCG00000015353,ENSSSCG00000017923,ENSSSCG00000007586,ENSSSCG00000007436,ENSSSCG00000030877,ENSSSCG00000014369,ENSSSCG00000030368,ENSSSCG00000020906
GO:1901299	negative regulation of hydrogen peroxide-mediated programmed cell death	biological_process	0.019684	0.68025	1	63	5	19424	ENSSSCG00000009334
GO:0060099	regulation of phagocytosis, engulfment	biological_process	0.019728	0.68025	1	63	5	19424	ENSSSCG00000017923
GO:0045582	positive regulation of T cell differentiation	biological_process	0.019735	0.68025	2	63	57	19424	ENSSSCG00000013940,ENSSSCG00000030095
GO:0090091	positive regulation of extracellular matrix disassembly	biological_process	0.019774	0.68036	1	63	5	19424	ENSSSCG00000007586
GO:0004908	interleukin-1 receptor activity	molecular_function	0.019823	0.6808	1	63	5	19424	ENSSSCG00000028331
GO:1903753	negative regulation of p38MAPK cascade	biological_process	0.019928	0.68319	1	63	5	19424	ENSSSCG00000009334
GO:0010838	positive regulation of keratinocyte proliferation	biological_process	0.020037	0.68551	1	63	5	19424	ENSSSCG00000001993
GO:0043069	negative regulation of programmed cell death	biological_process	0.020067	0.68551	6	63	599	19424	ENSSSCG00000004803,ENSSSCG00000015871,ENSSSCG00000009334,ENSSSCG00000007436,ENSSSCG00000010452,ENSSSCG00000009004
GO:1903827	regulation of cellular protein localization	biological_process	0.020319	0.69287	5	63	421	19424	ENSSSCG00000009004,ENSSSCG00000013940,ENSSSCG00000009334,ENSSSCG00000030408,ENSSSCG00000030368
GO:2000145	regulation of cell motility	biological_process	0.020366	0.69324	6	63	583	19424	ENSSSCG00000002814,ENSSSCG00000009004,ENSSSCG00000007436,ENSSSCG00000030408,ENSSSCG00000000010,ENSSSCG00000024048
GO:0000774	adenyl-nucleotide exchange factor activity	molecular_function	0.020578	0.69921	1	63	6	19424	ENSSSCG00000009334
GO:0034599	cellular response to oxidative stress	biological_process	0.020626	0.69961	3	63	158	19424	ENSSSCG00000015871,ENSSSCG00000007436,ENSSSCG00000009334
GO:0032815	negative regulation of natural killer cell activation	biological_process	0.020709	0.70012	1	63	6	19424	ENSSSCG00000028875
GO:0002702	positive regulation of production of molecular mediator of immune response	biological_process	0.020714	0.70012	2	63	63	19424	ENSSSCG00000008648,ENSSSCG00000013940
GO:0002456	T cell mediated immunity	biological_process	0.020879	0.70387	2	63	62	19424	ENSSSCG00000008648,ENSSSCG00000013940
GO:0042661	regulation of mesodermal cell fate specification	biological_process	0.020899	0.70387	1	63	7	19424	ENSSSCG00000009004
GO:0071723	lipopeptide binding	molecular_function	0.021044	0.70631	1	63	6	19424	ENSSSCG00000014369
GO:0051241	negative regulation of multicellular organismal process	biological_process	0.021045	0.70631	7	63	773	19424	ENSSSCG00000017416,ENSSSCG00000028331,ENSSSCG00000013940,ENSSSCG00000009004,ENSSSCG00000030095,ENSSSCG00000024048,ENSSSCG00000028875
GO:0097367	carbohydrate derivative binding	molecular_function	0.021084	0.70637	13	63	1879	19424	ENSSSCG00000009334,ENSSSCG00000015477,ENSSSCG00000030408,ENSSSCG00000013940,ENSSSCG00000016726,ENSSSCG00000017416,ENSSSCG00000014369,ENSSSCG00000030368,ENSSSCG00000009881,ENSSSCG00000004803,ENSSSCG00000012077,ENSSSCG00000009720,ENSSSCG00000014012
GO:0033275	actin-myosin filament sliding	biological_process	0.021239	0.7103	1	63	7	19424	ENSSSCG00000004803
GO:0046634	regulation of alpha-beta T cell activation	biological_process	0.02157	0.71975	2	63	60	19424	ENSSSCG00000013940,ENSSSCG00000030095
GO:0043623	cellular protein complex assembly	biological_process	0.021631	0.71975	5	63	441	19424	ENSSSCG00000012077,ENSSSCG00000015747,ENSSSCG00000013940,ENSSSCG00000015353,ENSSSCG00000017923
GO:0033559	unsaturated fatty acid metabolic process	biological_process	0.021653	0.71975	2	63	60	19424	ENSSSCG00000009330,ENSSSCG00000017923
GO:2000117	negative regulation of cysteine-type endopeptidase activity	biological_process	0.021671	0.71975	2	63	69	19424	ENSSSCG00000009004,ENSSSCG00000007436
GO:0050729	positive regulation of inflammatory response	biological_process	0.021751	0.72114	2	63	66	19424	ENSSSCG00000006588,ENSSSCG00000006590
GO:0002460	adaptive immune response based on somatic recombination of immune receptors built from immunoglobulin superfamily domains	biological_process	0.021815	0.72201	3	63	166	19424	ENSSSCG00000028875,ENSSSCG00000013940,ENSSSCG00000008648
GO:0034163	regulation of toll-like receptor 9 signaling pathway	biological_process	0.021894	0.72338	1	63	6	19424	ENSSSCG00000008648
GO:0002286	T cell activation involved in immune response	biological_process	0.021998	0.72556	2	63	76	19424	ENSSSCG00000028875,ENSSSCG00000013940
GO:1900180	regulation of protein localization to nucleus	biological_process	0.022268	0.73208	3	63	162	19424	ENSSSCG00000030408,ENSSSCG00000009004,ENSSSCG00000013940
GO:0019221	cytokine-mediated signaling pathway	biological_process	0.022272	0.73208	4	63	317	19424	ENSSSCG00000028331,ENSSSCG00000009881,ENSSSCG00000025795,ENSSSCG00000000136
GO:0045778	positive regulation of ossification	biological_process	0.022363	0.73381	2	63	64	19424	ENSSSCG00000009004,ENSSSCG00000030095
GO:0016584	nucleosome positioning	biological_process	0.022585	0.73982	1	63	6	19424	ENSSSCG00000011591
GO:0002824	positive regulation of adaptive immune response based on somatic recombination of immune receptors built from immunoglobulin superfamily domains	biological_process	0.022807	0.7453	2	63	65	19424	ENSSSCG00000008648,ENSSSCG00000013940
GO:0001911	negative regulation of leukocyte mediated cytotoxicity	biological_process	0.02303	0.7453	1	63	6	19424	ENSSSCG00000028875
GO:0032610	interleukin-1 alpha production	biological_process	0.023101	0.7453	1	63	6	19424	ENSSSCG00000028331
GO:0002708	positive regulation of lymphocyte mediated immunity	biological_process	0.023127	0.7453	2	63	65	19424	ENSSSCG00000013940,ENSSSCG00000008648
GO:0032496	response to lipopolysaccharide	biological_process	0.023154	0.7453	3	63	169	19424	ENSSSCG00000014369,ENSSSCG00000013940,ENSSSCG00000028875
GO:0097459	iron ion import into cell	biological_process	0.023192	0.7453	1	63	6	19424	ENSSSCG00000015299
GO:0098711	iron ion import across plasma membrane	biological_process	0.023192	0.7453	1	63	6	19424	ENSSSCG00000015299
GO:0004668	protein-arginine deiminase activity	molecular_function	0.023316	0.7453	1	63	6	19424	ENSSSCG00000003483
GO:0018101	protein citrullination	biological_process	0.023316	0.7453	1	63	6	19424	ENSSSCG00000003483
GO:0032905	transforming growth factor beta1 production	biological_process	0.02334	0.7453	1	63	6	19424	ENSSSCG00000000916
GO:0032908	regulation of transforming growth factor beta1 production	biological_process	0.02334	0.7453	1	63	6	19424	ENSSSCG00000000916
GO:0035457	cellular response to interferon-alpha	biological_process	0.023393	0.7453	1	63	6	19424	ENSSSCG00000010452
GO:0030948	negative regulation of vascular endothelial growth factor receptor signaling pathway	biological_process	0.023448	0.7453	1	63	6	19424	ENSSSCG00000024048
GO:0033216	ferric iron import	biological_process	0.023469	0.7453	1	63	6	19424	ENSSSCG00000015299
GO:1900122	positive regulation of receptor binding	biological_process	0.023476	0.7453	1	63	6	19424	ENSSSCG00000007436
GO:0002821	positive regulation of adaptive immune response	biological_process	0.023532	0.7453	2	63	66	19424	ENSSSCG00000013940,ENSSSCG00000008648
GO:0031334	positive regulation of protein complex assembly	biological_process	0.023551	0.7453	3	63	169	19424	ENSSSCG00000015353,ENSSSCG00000017923,ENSSSCG00000007586
GO:0003373	dynamin polymerization involved in membrane fission	biological_process	0.023584	0.7453	1	63	6	19424	ENSSSCG00000012077
GO:0003374	dynamin polymerization involved in mitochondrial fission	biological_process	0.023584	0.7453	1	63	6	19424	ENSSSCG00000012077
GO:0051547	regulation of keratinocyte migration	biological_process	0.023612	0.7453	1	63	6	19424	ENSSSCG00000007436
GO:0051549	positive regulation of keratinocyte migration	biological_process	0.023612	0.7453	1	63	6	19424	ENSSSCG00000007436
GO:1903748	negative regulation of establishment of protein localization to mitochondrion	biological_process	0.023633	0.7453	1	63	6	19424	ENSSSCG00000009334
GO:0051136	regulation of NK T cell differentiation	biological_process	0.023649	0.7453	1	63	6	19424	ENSSSCG00000030095
GO:0002683	negative regulation of immune system process	biological_process	0.023706	0.74589	4	63	301	19424	ENSSSCG00000017416,ENSSSCG00000030095,ENSSSCG00000028875,ENSSSCG00000017923
GO:1902837	amino acid import into cell	biological_process	0.023868	0.74974	1	63	6	19424	ENSSSCG00000006987
GO:0098722	asymmetric stem cell division	biological_process	0.023919	0.75012	1	63	6	19424	ENSSSCG00000030095
GO:0045654	positive regulation of megakaryocyte differentiation	biological_process	0.023991	0.75115	1	63	7	19424	ENSSSCG00000015353
GO:0010629	negative regulation of gene expression	biological_process	0.024161	0.7541	9	63	1187	19424	ENSSSCG00000014959,ENSSSCG00000028875,ENSSSCG00000030095,ENSSSCG00000009004,ENSSSCG00000028331,ENSSSCG00000002814,ENSSSCG00000013940,ENSSSCG00000015871,ENSSSCG00000028552
GO:0001775	cell activation	biological_process	0.024164	0.7541	6	63	630	19424	ENSSSCG00000002814,ENSSSCG00000006987,ENSSSCG00000013940,ENSSSCG00000030095,ENSSSCG00000008648,ENSSSCG00000028875
GO:0046822	regulation of nucleocytoplasmic transport	biological_process	0.02427	0.75616	3	63	167	19424	ENSSSCG00000030408,ENSSSCG00000009004,ENSSSCG00000013940
GO:0042990	regulation of transcription factor import into nucleus	biological_process	0.024346	0.7573	2	63	67	19424	ENSSSCG00000013940,ENSSSCG00000030408
GO:1900426	positive regulation of defense response to bacterium	biological_process	0.024542	0.76214	1	63	7	19424	ENSSSCG00000028875
GO:2001243	negative regulation of intrinsic apoptotic signaling pathway	biological_process	0.024863	0.77081	2	63	68	19424	ENSSSCG00000007436,ENSSSCG00000009334
GO:0070391	response to lipoteichoic acid	biological_process	0.024942	0.77081	1	63	7	19424	ENSSSCG00000014369
GO:0071223	cellular response to lipoteichoic acid	biological_process	0.024942	0.77081	1	63	7	19424	ENSSSCG00000014369
GO:0006508	proteolysis	biological_process	0.025316	0.78111	10	63	1385	19424	ENSSSCG00000000010,ENSSSCG00000009004,ENSSSCG00000007032,ENSSSCG00000028331,ENSSSCG00000007436,ENSSSCG00000013940,ENSSSCG00000006588,ENSSSCG00000020906,ENSSSCG00000006359,ENSSSCG00000006590
GO:0016723	oxidoreductase activity, oxidizing metal ions, NAD or NADP as acceptor	molecular_function	0.025701	0.79172	1	63	7	19424	ENSSSCG00000015299
GO:0005577	fibrinogen complex	cellular_component	0.025849	0.79409	1	63	7	19424	ENSSSCG00000000010
GO:0042991	transcription factor import into nucleus	biological_process	0.025861	0.79409	2	63	69	19424	ENSSSCG00000013940,ENSSSCG00000030408
GO:0003705	transcription factor activity, RNA polymerase II distal enhancer sequence-specific binding	molecular_function	0.026029	0.79797	2	63	75	19424	ENSSSCG00000028552,ENSSSCG00000030095
GO:0009897	external side of plasma membrane	cellular_component	0.02634	0.80429	3	63	176	19424	ENSSSCG00000007754,ENSSSCG00000014369,ENSSSCG00000013556
GO:0045184	establishment of protein localization	biological_process	0.026375	0.80429	9	63	1168	19424	ENSSSCG00000028331,ENSSSCG00000028875,ENSSSCG00000008648,ENSSSCG00000009004,ENSSSCG00000014369,ENSSSCG00000030368,ENSSSCG00000030408,ENSSSCG00000009334,ENSSSCG00000013940
GO:0032649	regulation of interferon-gamma production	biological_process	0.026424	0.80429	2	63	72	19424	ENSSSCG00000028875,ENSSSCG00000014369
GO:0008637	apoptotic mitochondrial changes	biological_process	0.026541	0.80429	2	63	73	19424	ENSSSCG00000007436,ENSSSCG00000020906
GO:0009892	negative regulation of metabolic process	biological_process	0.026579	0.80429	13	63	2042	19424	ENSSSCG00000028331,ENSSSCG00000007032,ENSSSCG00000002814,ENSSSCG00000000010,ENSSSCG00000028875,ENSSSCG00000014959,ENSSSCG00000009004,ENSSSCG00000030095,ENSSSCG00000028552,ENSSSCG00000015871,ENSSSCG00000009334,ENSSSCG00000007436,ENSSSCG00000013940
GO:0015802	basic amino acid transport	biological_process	0.026636	0.80429	1	63	7	19424	ENSSSCG00000006987
GO:0002420	natural killer cell mediated cytotoxicity directed against tumor cell target	biological_process	0.026655	0.80429	1	63	7	19424	ENSSSCG00000028875
GO:0002423	natural killer cell mediated immune response to tumor cell	biological_process	0.026655	0.80429	1	63	7	19424	ENSSSCG00000028875
GO:0002855	regulation of natural killer cell mediated immune response to tumor cell	biological_process	0.026655	0.80429	1	63	7	19424	ENSSSCG00000028875
GO:0002858	regulation of natural killer cell mediated cytotoxicity directed against tumor cell target	biological_process	0.026655	0.80429	1	63	7	19424	ENSSSCG00000028875
GO:0010944	negative regulation of transcription by competitive promoter binding	biological_process	0.026786	0.80473	1	63	7	19424	ENSSSCG00000028552
GO:1901072	glucosamine-containing compound catabolic process	biological_process	0.026819	0.80473	1	63	7	19424	ENSSSCG00000015477
GO:0045621	positive regulation of lymphocyte differentiation	biological_process	0.026905	0.80473	2	63	67	19424	ENSSSCG00000013940,ENSSSCG00000030095
GO:0002367	cytokine production involved in immune response	biological_process	0.026926	0.80473	2	63	71	19424	ENSSSCG00000013940,ENSSSCG00000008648
GO:0061702	inflammasome complex	cellular_component	0.026951	0.80473	1	63	7	19424	ENSSSCG00000013940
GO:0044546	NLRP3 inflammasome complex assembly	biological_process	0.02699	0.80473	1	63	7	19424	ENSSSCG00000013940
GO:0071636	positive regulation of transforming growth factor beta production	biological_process	0.027002	0.80473	1	63	7	19424	ENSSSCG00000000916
GO:0043508	negative regulation of JUN kinase activity	biological_process	0.027075	0.80473	1	63	7	19424	ENSSSCG00000009004
GO:0039536	negative regulation of RIG-I signaling pathway	biological_process	0.02709	0.80473	1	63	7	19424	ENSSSCG00000017416
GO:0030216	keratinocyte differentiation	biological_process	0.027147	0.80473	2	63	70	19424	ENSSSCG00000001993,ENSSSCG00000026043
GO:0015631	tubulin binding	molecular_function	0.027232	0.80473	4	63	300	19424	ENSSSCG00000006588,ENSSSCG00000009334,ENSSSCG00000006590,ENSSSCG00000012077
GO:0006047	UDP-N-acetylglucosamine metabolic process	biological_process	0.02727	0.80473	1	63	7	19424	ENSSSCG00000014012
GO:0046649	lymphocyte activation	biological_process	0.027313	0.80473	5	63	482	19424	ENSSSCG00000002814,ENSSSCG00000013940,ENSSSCG00000030095,ENSSSCG00000008648,ENSSSCG00000028875
GO:0019079	viral genome replication	biological_process	0.027354	0.80473	2	63	70	19424	ENSSSCG00000012077,ENSSSCG00000008648
GO:0071481	cellular response to X-ray	biological_process	0.027362	0.80473	1	63	7	19424	ENSSSCG00000009004
GO:0030217	T cell differentiation	biological_process	0.027374	0.80473	3	63	179	19424	ENSSSCG00000013940,ENSSSCG00000030095,ENSSSCG00000008648
GO:0006646	phosphatidylethanolamine biosynthetic process	biological_process	0.027452	0.80473	1	63	7	19424	ENSSSCG00000017923
GO:1901223	negative regulation of NIK/NF-kappaB signaling	biological_process	0.027454	0.80473	1	63	8	19424	ENSSSCG00000002814
GO:1901298	regulation of hydrogen peroxide-mediated programmed cell death	biological_process	0.027469	0.80473	1	63	7	19424	ENSSSCG00000009334
GO:0060548	negative regulation of cell death	biological_process	0.027621	0.80726	6	63	645	19424	ENSSSCG00000010452,ENSSSCG00000009004,ENSSSCG00000009334,ENSSSCG00000007436,ENSSSCG00000004803,ENSSSCG00000015871
GO:0048731	system development	biological_process	0.02764	0.80726	18	63	3138	19424	ENSSSCG00000004803,ENSSSCG00000015871,ENSSSCG00000016726,ENSSSCG00000013940,ENSSSCG00000002814,ENSSSCG00000001993,ENSSSCG00000024048,ENSSSCG00000017923,ENSSSCG00000009881,ENSSSCG00000006590,ENSSSCG00000026043,ENSSSCG00000007436,ENSSSCG00000025795,ENSSSCG00000009004,ENSSSCG00000030095,ENSSSCG00000008648,ENSSSCG00000015353,ENSSSCG00000028875
GO:0045596	negative regulation of cell differentiation	biological_process	0.027733	0.80874	5	63	484	19424	ENSSSCG00000000010,ENSSSCG00000030095,ENSSSCG00000009004,ENSSSCG00000011591,ENSSSCG00000028552
GO:1903747	regulation of establishment of protein localization to mitochondrion	biological_process	0.027806	0.80892	2	63	71	19424	ENSSSCG00000009334,ENSSSCG00000030368
GO:0006461	protein complex assembly	biological_process	0.027866	0.80892	8	63	1012	19424	ENSSSCG00000007586,ENSSSCG00000013940,ENSSSCG00000026043,ENSSSCG00000012077,ENSSSCG00000015747,ENSSSCG00000011591,ENSSSCG00000017923,ENSSSCG00000015353
GO:0070271	protein complex biogenesis	biological_process	0.027866	0.80892	8	63	1012	19424	ENSSSCG00000017923,ENSSSCG00000015353,ENSSSCG00000012077,ENSSSCG00000015747,ENSSSCG00000011591,ENSSSCG00000007586,ENSSSCG00000013940,ENSSSCG00000026043
GO:0042759	long-chain fatty acid biosynthetic process	biological_process	0.028032	0.81251	1	63	7	19424	ENSSSCG00000017923
GO:0007565	female pregnancy	biological_process	0.028336	0.82004	2	63	75	19424	ENSSSCG00000028875,ENSSSCG00000007436
GO:0010771	negative regulation of cell morphogenesis involved in differentiation	biological_process	0.028378	0.82004	2	63	71	19424	ENSSSCG00000000010,ENSSSCG00000009004
GO:2000319	regulation of T-helper 17 cell differentiation	biological_process	0.028452	0.82096	1	63	8	19424	ENSSSCG00000013940
GO:0005884	actin filament	cellular_component	0.028585	0.82355	2	63	69	19424	ENSSSCG00000004803,ENSSSCG00000007586
GO:0010667	negative regulation of cardiac muscle cell apoptotic process	biological_process	0.028724	0.82629	1	63	9	19424	ENSSSCG00000009004
GO:0032725	positive regulation of granulocyte macrophage colony-stimulating factor production	biological_process	0.028782	0.82673	1	63	8	19424	ENSSSCG00000030408
GO:0044877	macromolecular complex binding	molecular_function	0.029008	0.83108	9	63	1203	19424	ENSSSCG00000011591,ENSSSCG00000015747,ENSSSCG00000006590,ENSSSCG00000012077,ENSSSCG00000006588,ENSSSCG00000007586,ENSSSCG00000000916,ENSSSCG00000015353,ENSSSCG00000000010
GO:0005543	phospholipid binding	molecular_function	0.02902	0.83108	4	63	309	19424	ENSSSCG00000012895,ENSSSCG00000024136,ENSSSCG00000017923,ENSSSCG00000030877
GO:1901534	positive regulation of hematopoietic progenitor cell differentiation	biological_process	0.029157	0.83199	1	63	9	19424	ENSSSCG00000015353
GO:0006691	leukotriene metabolic process	biological_process	0.029183	0.83199	1	63	8	19424	ENSSSCG00000009330
GO:0019370	leukotriene biosynthetic process	biological_process	0.029183	0.83199	1	63	8	19424	ENSSSCG00000009330
GO:0005604	basement membrane	cellular_component	0.029255	0.83282	2	63	67	19424	ENSSSCG00000024048,ENSSSCG00000000010
GO:0002237	response to molecule of bacterial origin	biological_process	0.029336	0.83388	3	63	185	19424	ENSSSCG00000028875,ENSSSCG00000013940,ENSSSCG00000014369
GO:0051085	chaperone mediated protein folding requiring cofactor	biological_process	0.029382	0.83393	1	63	9	19424	ENSSSCG00000009334
GO:0040012	regulation of locomotion	biological_process	0.029861	0.84627	6	63	638	19424	ENSSSCG00000002814,ENSSSCG00000009004,ENSSSCG00000024048,ENSSSCG00000000010,ENSSSCG00000007436,ENSSSCG00000030408
GO:1902936	phosphatidylinositol bisphosphate binding	molecular_function	0.029965	0.84797	2	63	71	19424	ENSSSCG00000017923,ENSSSCG00000030877
GO:0060326	cell chemotaxis	biological_process	0.03004	0.84851	3	63	197	19424	ENSSSCG00000025795,ENSSSCG00000006590,ENSSSCG00000006588
GO:0002281	macrophage activation involved in immune response	biological_process	0.030073	0.84851	1	63	8	19424	ENSSSCG00000028875
GO:0002834	regulation of response to tumor cell	biological_process	0.030288	0.85207	1	63	8	19424	ENSSSCG00000028875
GO:0002837	regulation of immune response to tumor cell	biological_process	0.030288	0.85207	1	63	8	19424	ENSSSCG00000028875
GO:0015174	basic amino acid transmembrane transporter activity	molecular_function	0.030431	0.85483	1	63	8	19424	ENSSSCG00000006987
GO:0051127	positive regulation of actin nucleation	biological_process	0.03049	0.85524	1	63	8	19424	ENSSSCG00000015353
GO:0001206	transcriptional repressor activity, RNA polymerase II distal enhancer sequence-specific binding	molecular_function	0.030553	0.85575	1	63	9	19424	ENSSSCG00000030095
GO:0032530	regulation of microvillus organization	biological_process	0.030607	0.85601	1	63	8	19424	ENSSSCG00000007586
GO:0098609	cell-cell adhesion	biological_process	0.030746	0.85648	6	63	660	19424	ENSSSCG00000028875,ENSSSCG00000030095,ENSSSCG00000008648,ENSSSCG00000006588,ENSSSCG00000013940,ENSSSCG00000006590
GO:1900016	negative regulation of cytokine production involved in inflammatory response	biological_process	0.030812	0.85648	1	63	8	19424	ENSSSCG00000028331
GO:0060028	convergent extension involved in axis elongation	biological_process	0.030913	0.85648	1	63	8	19424	ENSSSCG00000009004
GO:0035259	glucocorticoid receptor binding	molecular_function	0.030989	0.85648	1	63	8	19424	ENSSSCG00000015871
GO:0072641	type I interferon secretion	biological_process	0.031	0.85648	1	63	8	19424	ENSSSCG00000030408
GO:0072642	interferon-alpha secretion	biological_process	0.031	0.85648	1	63	8	19424	ENSSSCG00000030408
GO:1902739	regulation of interferon-alpha secretion	biological_process	0.031	0.85648	1	63	8	19424	ENSSSCG00000030408
GO:1902741	positive regulation of interferon-alpha secretion	biological_process	0.031	0.85648	1	63	8	19424	ENSSSCG00000030408
GO:0006002	fructose 6-phosphate metabolic process	biological_process	0.031027	0.85648	1	63	8	19424	ENSSSCG00000014012
GO:0019240	citrulline biosynthetic process	biological_process	0.031087	0.85692	1	63	8	19424	ENSSSCG00000003483
GO:0043090	amino acid import	biological_process	0.031301	0.85943	1	63	8	19424	ENSSSCG00000006987
GO:0043092	L-amino acid import	biological_process	0.031301	0.85943	1	63	8	19424	ENSSSCG00000006987
GO:0051251	positive regulation of lymphocyte activation	biological_process	0.031326	0.85943	3	63	187	19424	ENSSSCG00000028875,ENSSSCG00000013940,ENSSSCG00000030095
GO:0001865	NK T cell differentiation	biological_process	0.031374	0.85943	1	63	8	19424	ENSSSCG00000030095
GO:2000146	negative regulation of cell motility	biological_process	0.031403	0.85943	3	63	182	19424	ENSSSCG00000024048,ENSSSCG00000000010,ENSSSCG00000009004
GO:0030838	positive regulation of actin filament polymerization	biological_process	0.031471	0.86005	2	63	77	19424	ENSSSCG00000015353,ENSSSCG00000017923
GO:0001771	immunological synapse formation	biological_process	0.031699	0.86154	1	63	8	19424	ENSSSCG00000028875
GO:0032609	interferon-gamma production	biological_process	0.031729	0.86154	2	63	79	19424	ENSSSCG00000014369,ENSSSCG00000028875
GO:0010454	negative regulation of cell fate commitment	biological_process	0.031734	0.86154	1	63	11	19424	ENSSSCG00000009004
GO:0042110	T cell activation	biological_process	0.03175	0.86154	4	63	344	19424	ENSSSCG00000013940,ENSSSCG00000030095,ENSSSCG00000008648,ENSSSCG00000028875
GO:0070489	T cell aggregation	biological_process	0.03175	0.86154	4	63	344	19424	ENSSSCG00000028875,ENSSSCG00000030095,ENSSSCG00000008648,ENSSSCG00000013940
GO:0035358	regulation of peroxisome proliferator activated receptor signaling pathway	biological_process	0.031843	0.86261	1	63	9	19424	ENSSSCG00000017923
GO:0051093	negative regulation of developmental process	biological_process	0.03188	0.86261	6	63	667	19424	ENSSSCG00000011591,ENSSSCG00000028552,ENSSSCG00000000010,ENSSSCG00000024048,ENSSSCG00000030095,ENSSSCG00000009004
GO:0031324	negative regulation of cellular metabolic process	biological_process	0.031933	0.86283	12	63	1879	19424	ENSSSCG00000007436,ENSSSCG00000009334,ENSSSCG00000013940,ENSSSCG00000015871,ENSSSCG00000028552,ENSSSCG00000028875,ENSSSCG00000000010,ENSSSCG00000030095,ENSSSCG00000009004,ENSSSCG00000007032,ENSSSCG00000028331,ENSSSCG00000002814
GO:0071593	lymphocyte aggregation	biological_process	0.032093	0.86592	4	63	345	19424	ENSSSCG00000028875,ENSSSCG00000030095,ENSSSCG00000008648,ENSSSCG00000013940
GO:0051014	actin filament severing	biological_process	0.032252	0.86715	1	63	9	19424	ENSSSCG00000015353
GO:0042026	protein refolding	biological_process	0.03228	0.86715	1	63	10	19424	ENSSSCG00000030368
GO:0002698	negative regulation of immune effector process	biological_process	0.032308	0.86715	2	63	79	19424	ENSSSCG00000017416,ENSSSCG00000028875
GO:0090316	positive regulation of intracellular protein transport	biological_process	0.03232	0.86715	3	63	189	19424	ENSSSCG00000009004,ENSSSCG00000030408,ENSSSCG00000030368
GO:2000316	regulation of T-helper 17 type immune response	biological_process	0.032429	0.8679	1	63	9	19424	ENSSSCG00000013940
GO:1903649	regulation of cytoplasmic transport	biological_process	0.032479	0.8679	4	63	325	19424	ENSSSCG00000030368,ENSSSCG00000013940,ENSSSCG00000009004,ENSSSCG00000030408
GO:0002705	positive regulation of leukocyte mediated immunity	biological_process	0.032557	0.8679	2	63	78	19424	ENSSSCG00000008648,ENSSSCG00000013940
GO:0010664	negative regulation of striated muscle cell apoptotic process	biological_process	0.032578	0.8679	1	63	10	19424	ENSSSCG00000009004
GO:0019955	cytokine binding	molecular_function	0.032595	0.8679	2	63	80	19424	ENSSSCG00000025795,ENSSSCG00000028331
GO:0031034	myosin filament assembly	biological_process	0.032665	0.8679	1	63	9	19424	ENSSSCG00000015747
GO:0071688	striated muscle myosin thick filament assembly	biological_process	0.032665	0.8679	1	63	9	19424	ENSSSCG00000015747
GO:0042307	positive regulation of protein import into nucleus	biological_process	0.032734	0.86851	2	63	76	19424	ENSSSCG00000009004,ENSSSCG00000030408
GO:0030155	regulation of cell adhesion	biological_process	0.032814	0.86944	5	63	476	19424	ENSSSCG00000030095,ENSSSCG00000013940,ENSSSCG00000017923,ENSSSCG00000028875,ENSSSCG00000000010
GO:0002199	zona pellucida receptor complex	cellular_component	0.03295	0.87072	1	63	9	19424	ENSSSCG00000030368
GO:0044459	plasma membrane part	cellular_component	0.032983	0.87072	11	63	1605	19424	ENSSSCG00000013556,ENSSSCG00000007586,ENSSSCG00000030408,ENSSSCG00000024136,ENSSSCG00000026043,ENSSSCG00000007754,ENSSSCG00000014369,ENSSSCG00000015299,ENSSSCG00000012066,ENSSSCG00000017923,ENSSSCG00000028875
GO:0071248	cellular response to metal ion	biological_process	0.033028	0.87072	2	63	80	19424	ENSSSCG00000007436,ENSSSCG00000017923
GO:0042802	identical protein binding	molecular_function	0.033045	0.87072	9	63	1204	19424	ENSSSCG00000020906,ENSSSCG00000012077,ENSSSCG00000028552,ENSSSCG00000030408,ENSSSCG00000007436,ENSSSCG00000010452,ENSSSCG00000013940,ENSSSCG00000000010,ENSSSCG00000030095
GO:0051270	regulation of cellular component movement	biological_process	0.033465	0.88059	6	63	653	19424	ENSSSCG00000002814,ENSSSCG00000009004,ENSSSCG00000024048,ENSSSCG00000000010,ENSSSCG00000007436,ENSSSCG00000030408
GO:0031362	anchored component of external side of plasma membrane	cellular_component	0.033544	0.88144	1	63	11	19424	ENSSSCG00000014369
GO:0070372	regulation of ERK1 and ERK2 cascade	biological_process	0.033675	0.88368	3	63	194	19424	ENSSSCG00000028875,ENSSSCG00000017923,ENSSSCG00000000010
GO:0031674	I band	cellular_component	0.033998	0.89095	2	63	75	19424	ENSSSCG00000004803,ENSSSCG00000015747
GO:0035413	positive regulation of catenin import into nucleus	biological_process	0.034077	0.89178	1	63	9	19424	ENSSSCG00000009004
GO:1904591	positive regulation of protein import	biological_process	0.03415	0.89247	2	63	78	19424	ENSSSCG00000009004,ENSSSCG00000030408
GO:0042416	dopamine biosynthetic process	biological_process	0.034288	0.89376	1	63	9	19424	ENSSSCG00000015871
GO:2000380	regulation of mesoderm development	biological_process	0.034293	0.89376	1	63	12	19424	ENSSSCG00000009004
GO:0016053	organic acid biosynthetic process	biological_process	0.034422	0.89468	3	63	193	19424	ENSSSCG00000003483,ENSSSCG00000009330,ENSSSCG00000017923
GO:0046394	carboxylic acid biosynthetic process	biological_process	0.034422	0.89468	3	63	193	19424	ENSSSCG00000017923,ENSSSCG00000009330,ENSSSCG00000003483
GO:0032736	positive regulation of interleukin-13 production	biological_process	0.034485	0.89511	1	63	9	19424	ENSSSCG00000013940
GO:0007501	mesodermal cell fate specification	biological_process	0.034546	0.89548	1	63	12	19424	ENSSSCG00000009004
GO:0045628	regulation of T-helper 2 cell differentiation	biological_process	0.034628	0.89639	1	63	9	19424	ENSSSCG00000013940
GO:0010421	hydrogen peroxide-mediated programmed cell death	biological_process	0.034807	0.89756	1	63	9	19424	ENSSSCG00000009334
GO:0097468	programmed cell death in response to reactive oxygen species	biological_process	0.034807	0.89756	1	63	9	19424	ENSSSCG00000009334
GO:0008061	chitin binding	molecular_function	0.034814	0.89756	1	63	9	19424	ENSSSCG00000015477
GO:0005859	muscle myosin complex	cellular_component	0.034969	0.89919	1	63	9	19424	ENSSSCG00000015747
GO:0042659	regulation of cell fate specification	biological_process	0.035024	0.89919	1	63	11	19424	ENSSSCG00000009004
GO:0003690	double-stranded DNA binding	molecular_function	0.035067	0.89919	2	63	79	19424	ENSSSCG00000009720,ENSSSCG00000030408
GO:0046337	phosphatidylethanolamine metabolic process	biological_process	0.035118	0.89919	1	63	9	19424	ENSSSCG00000017923
GO:0090148	membrane fission	biological_process	0.035122	0.89919	1	63	9	19424	ENSSSCG00000012077
GO:0034614	cellular response to reactive oxygen species	biological_process	0.035159	0.89919	2	63	81	19424	ENSSSCG00000007436,ENSSSCG00000009334
GO:0008037	cell recognition	biological_process	0.035465	0.90581	2	63	83	19424	ENSSSCG00000028875,ENSSSCG00000030368
GO:1903651	positive regulation of cytoplasmic transport	biological_process	0.035714	0.90877	3	63	196	19424	ENSSSCG00000009004,ENSSSCG00000030408,ENSSSCG00000030368
GO:0051546	keratinocyte migration	biological_process	0.035744	0.90877	1	63	10	19424	ENSSSCG00000007436
GO:0032604	granulocyte macrophage colony-stimulating factor production	biological_process	0.035771	0.90877	1	63	10	19424	ENSSSCG00000030408
GO:0032645	regulation of granulocyte macrophage colony-stimulating factor production	biological_process	0.035771	0.90877	1	63	10	19424	ENSSSCG00000030408
GO:0031342	negative regulation of cell killing	biological_process	0.035885	0.91044	1	63	10	19424	ENSSSCG00000028875
GO:0051336	regulation of hydrolase activity	biological_process	0.035948	0.91085	7	63	849	19424	ENSSSCG00000000010,ENSSSCG00000007436,ENSSSCG00000006588,ENSSSCG00000013940,ENSSSCG00000009004,ENSSSCG00000020906,ENSSSCG00000006590
GO:1902578	single-organism localization	biological_process	0.036014	0.91131	18	63	3248	19424	ENSSSCG00000007436,ENSSSCG00000030408,ENSSSCG00000012895,ENSSSCG00000030368,ENSSSCG00000015299,ENSSSCG00000014369,ENSSSCG00000012066,ENSSSCG00000012077,ENSSSCG00000009881,ENSSSCG00000006590,ENSSSCG00000015353,ENSSSCG00000028875,ENSSSCG00000008648,ENSSSCG00000009004,ENSSSCG00000006987,ENSSSCG00000013940,ENSSSCG00000017923,ENSSSCG00000028331
GO:2000484	positive regulation of interleukin-8 secretion	biological_process	0.036109	0.91251	1	63	10	19424	ENSSSCG00000014369
GO:0031234	extrinsic component of cytoplasmic side of plasma membrane	cellular_component	0.036216	0.914	2	63	83	19424	ENSSSCG00000026043,ENSSSCG00000017923
GO:0002694	regulation of leukocyte activation	biological_process	0.036323	0.91456	4	63	343	19424	ENSSSCG00000028875,ENSSSCG00000030095,ENSSSCG00000013940,ENSSSCG00000006987
GO:0002062	chondrocyte differentiation	biological_process	0.036347	0.91456	2	63	79	19424	ENSSSCG00000030095,ENSSSCG00000009004
GO:0010665	regulation of cardiac muscle cell apoptotic process	biological_process	0.036389	0.91456	1	63	11	19424	ENSSSCG00000009004
GO:2000095	regulation of Wnt signaling pathway, planar cell polarity pathway	biological_process	0.036457	0.91456	1	63	9	19424	ENSSSCG00000009004
GO:0031033	myosin filament organization	biological_process	0.036479	0.91456	1	63	10	19424	ENSSSCG00000015747
GO:0009893	positive regulation of metabolic process	biological_process	0.036525	0.91456	16	63	2785	19424	ENSSSCG00000028875,ENSSSCG00000009330,ENSSSCG00000030095,ENSSSCG00000009004,ENSSSCG00000006590,ENSSSCG00000007436,ENSSSCG00000030408,ENSSSCG00000006588,ENSSSCG00000017923,ENSSSCG00000000916,ENSSSCG00000000010,ENSSSCG00000020906,ENSSSCG00000015871,ENSSSCG00000004803,ENSSSCG00000009334,ENSSSCG00000013940
GO:0051146	striated muscle cell differentiation	biological_process	0.036623	0.91542	3	63	195	19424	ENSSSCG00000015747,ENSSSCG00000028552,ENSSSCG00000004803
GO:0034755	iron ion transmembrane transport	biological_process	0.036701	0.91542	1	63	10	19424	ENSSSCG00000015299
GO:0050728	negative regulation of inflammatory response	biological_process	0.036703	0.91542	2	63	85	19424	ENSSSCG00000013940,ENSSSCG00000028331
GO:0030036	actin cytoskeleton organization	biological_process	0.036859	0.91743	5	63	492	19424	ENSSSCG00000017923,ENSSSCG00000015353,ENSSSCG00000007586,ENSSSCG00000015747,ENSSSCG00000004803
GO:0031256	leading edge membrane	cellular_component	0.03688	0.91743	2	63	75	19424	ENSSSCG00000024136,ENSSSCG00000030408
GO:0051271	negative regulation of cellular component movement	biological_process	0.037055	0.91744	3	63	194	19424	ENSSSCG00000024048,ENSSSCG00000000010,ENSSSCG00000009004
GO:0002443	leukocyte mediated immunity	biological_process	0.037121	0.91744	3	63	206	19424	ENSSSCG00000008648,ENSSSCG00000013940,ENSSSCG00000028875
GO:0043566	structure-specific DNA binding	molecular_function	0.037148	0.91744	3	63	216	19424	ENSSSCG00000011591,ENSSSCG00000030408,ENSSSCG00000009720
GO:0031233	intrinsic component of external side of plasma membrane	cellular_component	0.037156	0.91744	1	63	12	19424	ENSSSCG00000014369
GO:0032494	response to peptidoglycan	biological_process	0.037178	0.91744	1	63	10	19424	ENSSSCG00000013940
GO:0002418	immune response to tumor cell	biological_process	0.037254	0.91744	1	63	10	19424	ENSSSCG00000028875
GO:0039532	negative regulation of viral-induced cytoplasmic pattern recognition receptor signaling pathway	biological_process	0.037255	0.91744	1	63	10	19424	ENSSSCG00000017416
GO:0016722	oxidoreductase activity, oxidizing metal ions	molecular_function	0.037287	0.91744	1	63	10	19424	ENSSSCG00000015299
GO:0051258	protein polymerization	biological_process	0.037311	0.91744	3	63	201	19424	ENSSSCG00000015353,ENSSSCG00000017923,ENSSSCG00000012077
GO:0071803	positive regulation of podosome assembly	biological_process	0.037549	0.9221	1	63	11	19424	ENSSSCG00000007586
GO:0032691	negative regulation of interleukin-1 beta production	biological_process	0.037659	0.92345	1	63	11	19424	ENSSSCG00000013940
GO:0043408	regulation of MAPK cascade	biological_process	0.037856	0.92345	5	63	508	19424	ENSSSCG00000009004,ENSSSCG00000009334,ENSSSCG00000000010,ENSSSCG00000028875,ENSSSCG00000017923
GO:0046348	amino sugar catabolic process	biological_process	0.037877	0.92345	1	63	10	19424	ENSSSCG00000015477
GO:0010715	regulation of extracellular matrix disassembly	biological_process	0.037903	0.92345	1	63	10	19424	ENSSSCG00000007586
GO:0050878	regulation of body fluid levels	biological_process	0.037924	0.92345	3	63	200	19424	ENSSSCG00000000010,ENSSSCG00000024310,ENSSSCG00000009881
GO:0031325	positive regulation of cellular metabolic process	biological_process	0.037925	0.92345	14	63	2362	19424	ENSSSCG00000020906,ENSSSCG00000006590,ENSSSCG00000015871,ENSSSCG00000009334,ENSSSCG00000030408,ENSSSCG00000007436,ENSSSCG00000006588,ENSSSCG00000013940,ENSSSCG00000000010,ENSSSCG00000017923,ENSSSCG00000028875,ENSSSCG00000000916,ENSSSCG00000009004,ENSSSCG00000030095
GO:0032754	positive regulation of interleukin-5 production	biological_process	0.037942	0.92345	1	63	10	19424	ENSSSCG00000013940
GO:0009986	cell surface	cellular_component	0.038114	0.92645	5	63	508	19424	ENSSSCG00000007032,ENSSSCG00000014369,ENSSSCG00000007754,ENSSSCG00000028875,ENSSSCG00000013556
GO:0097493	structural molecule activity conferring elasticity	molecular_function	0.038252	0.92862	1	63	10	19424	ENSSSCG00000015747
GO:1900025	negative regulation of substrate adhesion-dependent cell spreading	biological_process	0.038355	0.92994	1	63	11	19424	ENSSSCG00000000010
GO:0044765	single-organism transport	biological_process	0.038772	0.93888	17	63	3048	19424	ENSSSCG00000030408,ENSSSCG00000007436,ENSSSCG00000012895,ENSSSCG00000030368,ENSSSCG00000014369,ENSSSCG00000015299,ENSSSCG00000012066,ENSSSCG00000012077,ENSSSCG00000006590,ENSSSCG00000009881,ENSSSCG00000028875,ENSSSCG00000008648,ENSSSCG00000009004,ENSSSCG00000006987,ENSSSCG00000013940,ENSSSCG00000017923,ENSSSCG00000028331
GO:0032675	regulation of interleukin-6 production	biological_process	0.039062	0.9439	2	63	87	19424	ENSSSCG00000028875,ENSSSCG00000030408
GO:0055003	cardiac myofibril assembly	biological_process	0.039078	0.9439	1	63	11	19424	ENSSSCG00000004803
GO:0005583	fibrillar collagen trimer	cellular_component	0.039326	0.94694	1	63	10	19424	ENSSSCG00000000916
GO:0098643	banded collagen fibril	cellular_component	0.039326	0.94694	1	63	10	19424	ENSSSCG00000000916
GO:0060759	regulation of response to cytokine stimulus	biological_process	0.039353	0.94694	2	63	84	19424	ENSSSCG00000028331,ENSSSCG00000030408
GO:0070371	ERK1 and ERK2 cascade	biological_process	0.039473	0.94865	3	63	208	19424	ENSSSCG00000000010,ENSSSCG00000028875,ENSSSCG00000017923
GO:0032268	regulation of cellular protein metabolic process	biological_process	0.039697	0.95284	12	63	1916	19424	ENSSSCG00000028331,ENSSSCG00000007032,ENSSSCG00000000010,ENSSSCG00000017923,ENSSSCG00000028875,ENSSSCG00000009004,ENSSSCG00000020906,ENSSSCG00000006590,ENSSSCG00000009334,ENSSSCG00000007436,ENSSSCG00000006588,ENSSSCG00000013940
GO:0010592	positive regulation of lamellipodium assembly	biological_process	0.039887	0.9562	1	63	11	19424	ENSSSCG00000007586
GO:0010662	regulation of striated muscle cell apoptotic process	biological_process	0.040213	0.96279	1	63	12	19424	ENSSSCG00000009004
GO:0036094	small molecule binding	molecular_function	0.040381	0.96561	13	63	2067	19424	ENSSSCG00000009334,ENSSSCG00000030408,ENSSSCG00000006588,ENSSSCG00000013940,ENSSSCG00000016726,ENSSSCG00000017416,ENSSSCG00000017037,ENSSSCG00000030368,ENSSSCG00000004803,ENSSSCG00000012077,ENSSSCG00000009881,ENSSSCG00000006590,ENSSSCG00000009720
GO:0045652	regulation of megakaryocyte differentiation	biological_process	0.04055	0.96838	1	63	12	19424	ENSSSCG00000015353
GO:0010659	cardiac muscle cell apoptotic process	biological_process	0.040598	0.96838	1	63	12	19424	ENSSSCG00000009004
GO:0071241	cellular response to inorganic substance	biological_process	0.041062	0.97822	2	63	89	19424	ENSSSCG00000007436,ENSSSCG00000017923
GO:2001267	regulation of cysteine-type endopeptidase activity involved in apoptotic signaling pathway	biological_process	0.041594	0.98909	1	63	11	19424	ENSSSCG00000007436
GO:0006606	protein import into nucleus	biological_process	0.04177	0.98909	3	63	211	19424	ENSSSCG00000009004,ENSSSCG00000013940,ENSSSCG00000030408
GO:0044744	protein targeting to nucleus	biological_process	0.04177	0.98909	3	63	211	19424	ENSSSCG00000030408,ENSSSCG00000013940,ENSSSCG00000009004
GO:1902593	single-organism nuclear import	biological_process	0.04177	0.98909	3	63	211	19424	ENSSSCG00000030408,ENSSSCG00000013940,ENSSSCG00000009004
GO:0090179	planar cell polarity pathway involved in neural tube closure	biological_process	0.041821	0.98909	1	63	12	19424	ENSSSCG00000009004
GO:0002696	positive regulation of leukocyte activation	biological_process	0.041828	0.98909	3	63	210	19424	ENSSSCG00000028875,ENSSSCG00000030095,ENSSSCG00000013940
GO:0090130	tissue migration	biological_process	0.04234	0.99995	3	63	207	19424	ENSSSCG00000024048,ENSSSCG00000007436,ENSSSCG00000004803
GO:0044699	single-organism process	biological_process	0.042557	1	49	63	12853	19424	ENSSSCG00000006987,ENSSSCG00000015353,ENSSSCG00000014959,ENSSSCG00000028875,ENSSSCG00000008648,ENSSSCG00000015299,ENSSSCG00000009881,ENSSSCG00000012066,ENSSSCG00000012895,ENSSSCG00000030408,ENSSSCG00000028331,ENSSSCG00000014012,ENSSSCG00000000010,ENSSSCG00000017923,ENSSSCG00000000916,ENSSSCG00000017416,ENSSSCG00000004803,ENSSSCG00000011591,ENSSSCG00000015871,ENSSSCG00000013556,ENSSSCG00000013940,…
GO:0035455	response to interferon-alpha	biological_process	0.042572	1	1	63	11	19424	ENSSSCG00000010452
GO:0015682	ferric iron transport	biological_process	0.042629	1	1	63	11	19424	ENSSSCG00000015299
GO:0072512	trivalent inorganic cation transport	biological_process	0.042629	1	1	63	11	19424	ENSSSCG00000015299
GO:0000052	citrulline metabolic process	biological_process	0.042631	1	1	63	11	19424	ENSSSCG00000003483
GO:0071437	invadopodium	cellular_component	0.042732	1	1	63	11	19424	ENSSSCG00000007586
GO:0051371	muscle alpha-actinin binding	molecular_function	0.042797	1	1	63	11	19424	ENSSSCG00000015747
GO:0040013	negative regulation of locomotion	biological_process	0.042843	1	3	63	206	19424	ENSSSCG00000000010,ENSSSCG00000024048,ENSSSCG00000009004
GO:0051170	nuclear import	biological_process	0.042892	1	3	63	213	19424	ENSSSCG00000030408,ENSSSCG00000009004,ENSSSCG00000013940
GO:0001710	mesodermal cell fate commitment	biological_process	0.043078	1	1	63	15	19424	ENSSSCG00000009004
GO:0050863	regulation of T cell activation	biological_process	0.043575	1	3	63	214	19424	ENSSSCG00000028875,ENSSSCG00000030095,ENSSSCG00000013940
GO:1900424	regulation of defense response to bacterium	biological_process	0.043667	1	1	63	12	19424	ENSSSCG00000028875
GO:0030033	microvillus assembly	biological_process	0.043682	1	1	63	11	19424	ENSSSCG00000007586
GO:0001975	response to amphetamine	biological_process	0.043757	1	1	63	13	19424	ENSSSCG00000015871
GO:0014075	response to amine	biological_process	0.043757	1	1	63	13	19424	ENSSSCG00000015871
GO:0045624	positive regulation of T-helper cell differentiation	biological_process	0.043879	1	1	63	12	19424	ENSSSCG00000013940
GO:0010658	striated muscle cell apoptotic process	biological_process	0.044406	1	1	63	13	19424	ENSSSCG00000009004
GO:0006633	fatty acid biosynthetic process	biological_process	0.044455	1	2	63	92	19424	ENSSSCG00000017923,ENSSSCG00000009330
GO:0050718	positive regulation of interleukin-1 beta secretion	biological_process	0.044502	1	1	63	13	19424	ENSSSCG00000013940
GO:0050867	positive regulation of cell activation	biological_process	0.044748	1	3	63	216	19424	ENSSSCG00000030095,ENSSSCG00000013940,ENSSSCG00000028875
GO:0016460	myosin II complex	cellular_component	0.044844	1	1	63	12	19424	ENSSSCG00000015747
GO:0051084	'de novo' posttranslational protein folding	biological_process	0.044863	1	1	63	13	19424	ENSSSCG00000009334
GO:0046824	positive regulation of nucleocytoplasmic transport	biological_process	0.044969	1	2	63	90	19424	ENSSSCG00000030408,ENSSSCG00000009004
GO:0050865	regulation of cell activation	biological_process	0.044999	1	4	63	366	19424	ENSSSCG00000030095,ENSSSCG00000013940,ENSSSCG00000028875,ENSSSCG00000006987
GO:0002700	regulation of production of molecular mediator of immune response	biological_process	0.045065	1	2	63	96	19424	ENSSSCG00000013940,ENSSSCG00000008648
GO:0071360	cellular response to exogenous dsRNA	biological_process	0.04517	1	1	63	12	19424	ENSSSCG00000030408
GO:0010832	negative regulation of myotube differentiation	biological_process	0.045255	1	1	63	13	19424	ENSSSCG00000028552
GO:0032635	interleukin-6 production	biological_process	0.04552	1	2	63	94	19424	ENSSSCG00000028875,ENSSSCG00000030408
GO:0045064	T-helper 2 cell differentiation	biological_process	0.04562	1	1	63	12	19424	ENSSSCG00000013940
GO:0090178	regulation of establishment of planar polarity involved in neural tube closure	biological_process	0.045655	1	1	63	13	19424	ENSSSCG00000009004
GO:1903055	positive regulation of extracellular matrix organization	biological_process	0.045693	1	1	63	12	19424	ENSSSCG00000007586
GO:0043933	macromolecular complex subunit organization	biological_process	0.045773	1	12	63	1944	19424	ENSSSCG00000026043,ENSSSCG00000013940,ENSSSCG00000007586,ENSSSCG00000011591,ENSSSCG00000015747,ENSSSCG00000004803,ENSSSCG00000012077,ENSSSCG00000009004,ENSSSCG00000017923,ENSSSCG00000015353,ENSSSCG00000000916,ENSSSCG00000003483
GO:0016813	hydrolase activity, acting on carbon-nitrogen (but not peptide) bonds, in linear amidines	molecular_function	0.045979	1	1	63	12	19424	ENSSSCG00000003483
GO:0075733	intracellular transport of virus	biological_process	0.046023	1	1	63	12	19424	ENSSSCG00000012077
GO:1902583	multi-organism intracellular transport	biological_process	0.046023	1	1	63	12	19424	ENSSSCG00000012077
GO:0042053	regulation of dopamine metabolic process	biological_process	0.046075	1	1	63	13	19424	ENSSSCG00000015871
GO:0042069	regulation of catecholamine metabolic process	biological_process	0.046075	1	1	63	13	19424	ENSSSCG00000015871
GO:1900182	positive regulation of protein localization to nucleus	biological_process	0.046125	1	2	63	92	19424	ENSSSCG00000009004,ENSSSCG00000030408
GO:0097286	iron ion import	biological_process	0.046187	1	1	63	12	19424	ENSSSCG00000015299
GO:0006825	copper ion transport	biological_process	0.046595	1	1	63	14	19424	ENSSSCG00000015299
GO:0044030	regulation of DNA methylation	biological_process	0.046787	1	1	63	12	19424	ENSSSCG00000011591
GO:0008356	asymmetric cell division	biological_process	0.046863	1	1	63	12	19424	ENSSSCG00000030095
GO:0032656	regulation of interleukin-13 production	biological_process	0.046971	1	1	63	13	19424	ENSSSCG00000013940
GO:0044267	cellular protein metabolic process	biological_process	0.046981	1	21	63	4323	19424	ENSSSCG00000017923,ENSSSCG00000003483,ENSSSCG00000000010,ENSSSCG00000007032,ENSSSCG00000028331,ENSSSCG00000014012,ENSSSCG00000001993,ENSSSCG00000009334,ENSSSCG00000024310,ENSSSCG00000013940,ENSSSCG00000020906,ENSSSCG00000028875,ENSSSCG00000030095,ENSSSCG00000009004,ENSSSCG00000030548,ENSSSCG00000007436,ENSSSCG00000026043,ENSSSCG00000006588,ENSSSCG00000030368,ENSSSCG00000021712,ENSSSCG00000006590
GO:1903036	positive regulation of response to wounding	biological_process	0.047328	1	2	63	99	19424	ENSSSCG00000006588,ENSSSCG00000006590
GO:0015031	protein transport	biological_process	0.047351	1	8	63	1102	19424	ENSSSCG00000030368,ENSSSCG00000014369,ENSSSCG00000030408,ENSSSCG00000013940,ENSSSCG00000028331,ENSSSCG00000028875,ENSSSCG00000009004,ENSSSCG00000008648
GO:0032387	negative regulation of intracellular transport	biological_process	0.047464	1	2	63	95	19424	ENSSSCG00000013940,ENSSSCG00000012077
GO:0010656	negative regulation of muscle cell apoptotic process	biological_process	0.047489	1	1	63	14	19424	ENSSSCG00000009004
GO:0072539	T-helper 17 cell differentiation	biological_process	0.047551	1	1	63	13	19424	ENSSSCG00000013940
GO:1903037	regulation of leukocyte cell-cell adhesion	biological_process	0.047768	1	3	63	222	19424	ENSSSCG00000013940,ENSSSCG00000030095,ENSSSCG00000028875
GO:0050716	positive regulation of interleukin-1 secretion	biological_process	0.048368	1	1	63	14	19424	ENSSSCG00000013940
GO:0015629	actin cytoskeleton	cellular_component	0.048404	1	4	63	365	19424	ENSSSCG00000030408,ENSSSCG00000007586,ENSSSCG00000004803,ENSSSCG00000015747
GO:0045598	regulation of fat cell differentiation	biological_process	0.048494	1	2	63	97	19424	ENSSSCG00000009004,ENSSSCG00000030095
GO:0010035	response to inorganic substance	biological_process	0.048553	1	3	63	224	19424	ENSSSCG00000007436,ENSSSCG00000017923,ENSSSCG00000009334
GO:0032273	positive regulation of protein polymerization	biological_process	0.048582	1	2	63	97	19424	ENSSSCG00000015353,ENSSSCG00000017923
GO:0034622	cellular macromolecular complex assembly	biological_process	0.048714	1	6	63	756	19424	ENSSSCG00000017923,ENSSSCG00000015353,ENSSSCG00000013940,ENSSSCG00000012077,ENSSSCG00000011591,ENSSSCG00000015747
GO:0032616	interleukin-13 production	biological_process	0.048793	1	1	63	14	19424	ENSSSCG00000013940
GO:0002521	leukocyte differentiation	biological_process	0.048844	1	4	63	396	19424	ENSSSCG00000013940,ENSSSCG00000008648,ENSSSCG00000030095,ENSSSCG00000002814
GO:0030574	collagen catabolic process	biological_process	0.04894	1	1	63	13	19424	ENSSSCG00000007436
GO:0071801	regulation of podosome assembly	biological_process	0.048948	1	1	63	14	19424	ENSSSCG00000007586
GO:0002347	response to tumor cell	biological_process	0.049255	1	1	63	13	19424	ENSSSCG00000028875
GO:0090177	establishment of planar polarity involved in neural tube closure	biological_process	0.049287	1	1	63	14	19424	ENSSSCG00000009004
GO:0045892	negative regulation of transcription, DNA-templated	biological_process	0.049672	1	7	63	951	19424	ENSSSCG00000015871,ENSSSCG00000028552,ENSSSCG00000002814,ENSSSCG00000028875,ENSSSCG00000030095,ENSSSCG00000009004,ENSSSCG00000013940
GO:0070382	exocytic vesicle	cellular_component	0.049806	1	1	63	13	19424	ENSSSCG00000012895
GO:0090288	negative regulation of cellular response to growth factor stimulus	biological_process	0.049821	1	2	63	101	19424	ENSSSCG00000024048,ENSSSCG00000009004
GO:0045580	regulation of T cell differentiation	biological_process	0.050271	1	2	63	97	19424	ENSSSCG00000030095,ENSSSCG00000013940
GO:0001968	fibronectin binding	molecular_function	0.05077	1	1	63	14	19424	ENSSSCG00000000010
GO:1902176	negative regulation of oxidative stress-induced intrinsic apoptotic signaling pathway	biological_process	0.050899	1	1	63	15	19424	ENSSSCG00000009334
GO:0001704	formation of primary germ layer	biological_process	0.05108	1	2	63	101	19424	ENSSSCG00000007436,ENSSSCG00000009004
GO:0071276	cellular response to cadmium ion	biological_process	0.051105	1	1	63	15	19424	ENSSSCG00000007436
GO:0060026	convergent extension	biological_process	0.051139	1	1	63	14	19424	ENSSSCG00000009004
GO:0098644	complex of collagen trimers	cellular_component	0.051161	1	1	63	13	19424	ENSSSCG00000000916
GO:0072538	T-helper 17 type immune response	biological_process	0.051451	1	1	63	14	19424	ENSSSCG00000013940
GO:0003214	cardiac left ventricle morphogenesis	biological_process	0.051538	1	1	63	14	19424	ENSSSCG00000009004
GO:0002643	regulation of tolerance induction	biological_process	0.051644	1	1	63	14	19424	ENSSSCG00000028875
GO:0016746	transferase activity, transferring acyl groups	molecular_function	0.051647	1	3	63	231	19424	ENSSSCG00000001993,ENSSSCG00000024310,ENSSSCG00000026043
GO:0043576	regulation of respiratory gaseous exchange	biological_process	0.051977	1	1	63	16	19424	ENSSSCG00000015871
GO:0032332	positive regulation of chondrocyte differentiation	biological_process	0.052062	1	1	63	14	19424	ENSSSCG00000030095
GO:1903507	negative regulation of nucleic acid-templated transcription	biological_process	0.05223	1	7	63	963	19424	ENSSSCG00000028875,ENSSSCG00000013940,ENSSSCG00000009004,ENSSSCG00000030095,ENSSSCG00000028552,ENSSSCG00000002814,ENSSSCG00000015871
GO:0044706	multi-multicellular organism process	biological_process	0.052348	1	2	63	104	19424	ENSSSCG00000028875,ENSSSCG00000007436
GO:0090051	negative regulation of cell migration involved in sprouting angiogenesis	biological_process	0.052433	1	1	63	14	19424	ENSSSCG00000024048
GO:0005829	cytosol	cellular_component	0.052695	1	14	63	2410	19424	ENSSSCG00000021712,ENSSSCG00000030368,ENSSSCG00000006590,ENSSSCG00000012077,ENSSSCG00000009881,ENSSSCG00000009334,ENSSSCG00000007586,ENSSSCG00000030408,ENSSSCG00000016726,ENSSSCG00000013940,ENSSSCG00000010452,ENSSSCG00000006588,ENSSSCG00000017923,ENSSSCG00000009720
GO:0030334	regulation of cell migration	biological_process	0.052741	1	5	63	551	19424	ENSSSCG00000002814,ENSSSCG00000007436,ENSSSCG00000030408,ENSSSCG00000024048,ENSSSCG00000009004
GO:0001726	ruffle	cellular_component	0.053077	1	2	63	96	19424	ENSSSCG00000030408,ENSSSCG00000007586
GO:0009713	catechol-containing compound biosynthetic process	biological_process	0.053344	1	1	63	16	19424	ENSSSCG00000015871
GO:0042423	catecholamine biosynthetic process	biological_process	0.053344	1	1	63	16	19424	ENSSSCG00000015871
GO:0034110	regulation of homotypic cell-cell adhesion	biological_process	0.053676	1	3	63	231	19424	ENSSSCG00000030095,ENSSSCG00000013940,ENSSSCG00000028875
GO:0042060	wound healing	biological_process	0.053881	1	3	63	233	19424	ENSSSCG00000000010,ENSSSCG00000024310,ENSSSCG00000017923
GO:0002374	cytokine secretion involved in immune response	biological_process	0.053988	1	1	63	16	19424	ENSSSCG00000013940
GO:1901071	glucosamine-containing compound metabolic process	biological_process	0.054148	1	1	63	15	19424	ENSSSCG00000015477
GO:1901032	negative regulation of response to reactive oxygen species	biological_process	0.054195	1	1	63	15	19424	ENSSSCG00000009334
GO:1903206	negative regulation of hydrogen peroxide-induced cell death	biological_process	0.054195	1	1	63	15	19424	ENSSSCG00000009334
GO:0034138	toll-like receptor 3 signaling pathway	biological_process	0.054205	1	1	63	14	19424	ENSSSCG00000028875
GO:0042347	negative regulation of NF-kappaB import into nucleus	biological_process	0.054444	1	1	63	16	19424	ENSSSCG00000013940
GO:0005242	inward rectifier potassium channel activity	molecular_function	0.05446	1	1	63	18	19424	ENSSSCG00000012066
GO:1902679	negative regulation of RNA biosynthetic process	biological_process	0.054479	1	7	63	972	19424	ENSSSCG00000028552,ENSSSCG00000002814,ENSSSCG00000015871,ENSSSCG00000009004,ENSSSCG00000013940,ENSSSCG00000030095,ENSSSCG00000028875
GO:0030029	actin filament-based process	biological_process	0.054726	1	5	63	549	19424	ENSSSCG00000004803,ENSSSCG00000015747,ENSSSCG00000017923,ENSSSCG00000007586,ENSSSCG00000015353
GO:0005578	proteinaceous extracellular matrix	cellular_component	0.054908	1	3	63	224	19424	ENSSSCG00000024048,ENSSSCG00000000010,ENSSSCG00000000916
GO:0022414	reproductive process	biological_process	0.054958	1	6	63	767	19424	ENSSSCG00000030368,ENSSSCG00000009881,ENSSSCG00000028875,ENSSSCG00000007436,ENSSSCG00000030095,ENSSSCG00000009004
GO:0036342	post-anal tail morphogenesis	biological_process	0.055036	1	1	63	16	19424	ENSSSCG00000009004
GO:0050793	regulation of developmental process	biological_process	0.055205	1	11	63	1772	19424	ENSSSCG00000025795,ENSSSCG00000009004,ENSSSCG00000030095,ENSSSCG00000024048,ENSSSCG00000000010,ENSSSCG00000028875,ENSSSCG00000015353,ENSSSCG00000009881,ENSSSCG00000028552,ENSSSCG00000011591,ENSSSCG00000013940
GO:0043032	positive regulation of macrophage activation	biological_process	0.055876	1	1	63	16	19424	ENSSSCG00000028875
GO:0007275	multicellular organismal development	biological_process	0.056143	1	18	63	3408	19424	ENSSSCG00000025795,ENSSSCG00000009004,ENSSSCG00000008648,ENSSSCG00000030095,ENSSSCG00000015353,ENSSSCG00000028875,ENSSSCG00000009881,ENSSSCG00000006590,ENSSSCG00000026043,ENSSSCG00000007436,ENSSSCG00000002814,ENSSSCG00000001993,ENSSSCG00000024048,ENSSSCG00000017923,ENSSSCG00000004803,ENSSSCG00000015871,ENSSSCG00000013940,ENSSSCG00000016726
GO:0042249	establishment of planar polarity of embryonic epithelium	biological_process	0.056254	1	1	63	16	19424	ENSSSCG00000009004
GO:0000165	MAPK cascade	biological_process	0.056398	1	5	63	568	19424	ENSSSCG00000009004,ENSSSCG00000017923,ENSSSCG00000028875,ENSSSCG00000000010,ENSSSCG00000009334
GO:0005524	ATP binding	molecular_function	0.056509	1	9	63	1294	19424	ENSSSCG00000009720,ENSSSCG00000004803,ENSSSCG00000009881,ENSSSCG00000017416,ENSSSCG00000030368,ENSSSCG00000016726,ENSSSCG00000013940,ENSSSCG00000009334,ENSSSCG00000030408
GO:0046794	transport of virus	biological_process	0.057082	1	1	63	15	19424	ENSSSCG00000012077
GO:0010107	potassium ion import	biological_process	0.057173	1	1	63	18	19424	ENSSSCG00000012066
GO:0032956	regulation of actin cytoskeleton organization	biological_process	0.05748	1	3	63	236	19424	ENSSSCG00000017923,ENSSSCG00000015353,ENSSSCG00000007586
GO:0031430	M band	cellular_component	0.057492	1	1	63	15	19424	ENSSSCG00000015747
GO:0032674	regulation of interleukin-5 production	biological_process	0.057721	1	1	63	16	19424	ENSSSCG00000013940
GO:0033993	response to lipid	biological_process	0.057731	1	4	63	401	19424	ENSSSCG00000028875,ENSSSCG00000013940,ENSSSCG00000014369,ENSSSCG00000015871
GO:0003674	molecular_function	molecular_function	0.057787	1	56	63	15725	19424	ENSSSCG00000008319,ENSSSCG00000000010,ENSSSCG00000000916,ENSSSCG00000017923,ENSSSCG00000014012,ENSSSCG00000028331,ENSSSCG00000016726,ENSSSCG00000013940,ENSSSCG00000000136,ENSSSCG00000030108,ENSSSCG00000013556,ENSSSCG00000004803,ENSSSCG00000015871,ENSSSCG00000011591,ENSSSCG00000017416,ENSSSCG00000017037,ENSSSCG00000008648,ENSSSCG00000014959,ENSSSCG00000015353,ENSSSCG00000006987,ENSSSCG00000030548,…
GO:0008017	microtubule binding	molecular_function	0.057984	1	3	63	231	19424	ENSSSCG00000012077,ENSSSCG00000006590,ENSSSCG00000006588
GO:0042813	Wnt-activated receptor activity	molecular_function	0.058275	1	1	63	19	19424	ENSSSCG00000009004
GO:0044243	multicellular organismal catabolic process	biological_process	0.058325	1	1	63	16	19424	ENSSSCG00000007436
GO:0071542	dopaminergic neuron differentiation	biological_process	0.058384	1	1	63	18	19424	ENSSSCG00000015871
GO:0034123	positive regulation of toll-like receptor signaling pathway	biological_process	0.058536	1	1	63	16	19424	ENSSSCG00000008648
GO:0035089	establishment of apical/basal cell polarity	biological_process	0.058659	1	1	63	16	19424	ENSSSCG00000007586
GO:0032731	positive regulation of interleukin-1 beta production	biological_process	0.05869	1	1	63	18	19424	ENSSSCG00000013940
GO:0004222	metalloendopeptidase activity	molecular_function	0.058782	1	2	63	108	19424	ENSSSCG00000007436,ENSSSCG00000006359
GO:0035357	peroxisome proliferator activated receptor signaling pathway	biological_process	0.058822	1	1	63	16	19424	ENSSSCG00000017923
GO:2000778	positive regulation of interleukin-6 secretion	biological_process	0.058868	1	1	63	17	19424	ENSSSCG00000030408
GO:0002825	regulation of T-helper 1 type immune response	biological_process	0.059139	1	1	63	17	19424	ENSSSCG00000028875
GO:2000647	negative regulation of stem cell proliferation	biological_process	0.059173	1	1	63	16	19424	ENSSSCG00000000010
GO:0032634	interleukin-5 production	biological_process	0.059522	1	1	63	17	19424	ENSSSCG00000013940
GO:0050790	regulation of catalytic activity	biological_process	0.059678	1	10	63	1586	19424	ENSSSCG00000000010,ENSSSCG00000009330,ENSSSCG00000009004,ENSSSCG00000007436,ENSSSCG00000009334,ENSSSCG00000013940,ENSSSCG00000006588,ENSSSCG00000020906,ENSSSCG00000015871,ENSSSCG00000006590
GO:0031492	nucleosomal DNA binding	molecular_function	0.059777	1	1	63	32	19424	ENSSSCG00000011591
GO:0032703	negative regulation of interleukin-2 production	biological_process	0.05986	1	1	63	16	19424	ENSSSCG00000028875
GO:1900120	regulation of receptor binding	biological_process	0.060037	1	1	63	19	19424	ENSSSCG00000007436
GO:0002274	myeloid leukocyte activation	biological_process	0.060372	1	2	63	108	19424	ENSSSCG00000006987,ENSSSCG00000028875
GO:0044766	multi-organism transport	biological_process	0.060645	1	1	63	16	19424	ENSSSCG00000012077
GO:1902579	multi-organism localization	biological_process	0.060645	1	1	63	16	19424	ENSSSCG00000012077
GO:0000302	response to reactive oxygen species	biological_process	0.061143	1	2	63	111	19424	ENSSSCG00000007436,ENSSSCG00000009334
GO:0050706	regulation of interleukin-1 beta secretion	biological_process	0.061373	1	1	63	18	19424	ENSSSCG00000013940
GO:0048513	organ development	biological_process	0.061516	1	13	63	2289	19424	ENSSSCG00000002814,ENSSSCG00000001993,ENSSSCG00000025795,ENSSSCG00000009004,ENSSSCG00000030095,ENSSSCG00000008648,ENSSSCG00000015353,ENSSSCG00000017923,ENSSSCG00000004803,ENSSSCG00000009881,ENSSSCG00000015871,ENSSSCG00000013940,ENSSSCG00000026043
GO:0060255	regulation of macromolecule metabolic process	biological_process	0.061567	1	22	63	4510	19424	ENSSSCG00000028875,ENSSSCG00000014959,ENSSSCG00000009004,ENSSSCG00000030095,ENSSSCG00000030408,ENSSSCG00000007436,ENSSSCG00000006588,ENSSSCG00000006590,ENSSSCG00000028552,ENSSSCG00000000010,ENSSSCG00000000916,ENSSSCG00000017923,ENSSSCG00000028331,ENSSSCG00000007032,ENSSSCG00000002814,ENSSSCG00000030108,ENSSSCG00000009334,ENSSSCG00000013940,ENSSSCG00000020906,ENSSSCG00000004803,ENSSSCG00000011591,…
GO:0055002	striated muscle cell development	biological_process	0.061618	1	2	63	107	19424	ENSSSCG00000004803,ENSSSCG00000015747
GO:0043372	positive regulation of CD4-positive, alpha-beta T cell differentiation	biological_process	0.062052	1	1	63	17	19424	ENSSSCG00000013940
GO:0032559	adenyl ribonucleotide binding	molecular_function	0.062064	1	9	63	1317	19424	ENSSSCG00000009334,ENSSSCG00000030408,ENSSSCG00000016726,ENSSSCG00000013940,ENSSSCG00000017416,ENSSSCG00000030368,ENSSSCG00000004803,ENSSSCG00000009881,ENSSSCG00000009720
GO:1902107	positive regulation of leukocyte differentiation	biological_process	0.062095	1	2	63	111	19424	ENSSSCG00000030095,ENSSSCG00000013940
GO:0030554	adenyl nucleotide binding	molecular_function	0.063123	1	9	63	1322	19424	ENSSSCG00000017416,ENSSSCG00000030368,ENSSSCG00000004803,ENSSSCG00000009881,ENSSSCG00000009334,ENSSSCG00000030408,ENSSSCG00000016726,ENSSSCG00000013940,ENSSSCG00000009720
GO:0030017	sarcomere	cellular_component	0.063185	1	2	63	109	19424	ENSSSCG00000004803,ENSSSCG00000015747
GO:0051253	negative regulation of RNA metabolic process	biological_process	0.063302	1	7	63	1004	19424	ENSSSCG00000015871,ENSSSCG00000002814,ENSSSCG00000028552,ENSSSCG00000030095,ENSSSCG00000009004,ENSSSCG00000013940,ENSSSCG00000028875
GO:0032388	positive regulation of intracellular transport	biological_process	0.063885	1	3	63	250	19424	ENSSSCG00000030368,ENSSSCG00000009004,ENSSSCG00000030408
GO:0051246	regulation of protein metabolic process	biological_process	0.063949	1	12	63	2062	19424	ENSSSCG00000028875,ENSSSCG00000017923,ENSSSCG00000000010,ENSSSCG00000009004,ENSSSCG00000007032,ENSSSCG00000028331,ENSSSCG00000007436,ENSSSCG00000009334,ENSSSCG00000006588,ENSSSCG00000013940,ENSSSCG00000020906,ENSSSCG00000006590
GO:0032727	positive regulation of interferon-alpha production	biological_process	0.064159	1	1	63	18	19424	ENSSSCG00000030408
GO:1902475	L-alpha-amino acid transmembrane transport	biological_process	0.064519	1	1	63	17	19424	ENSSSCG00000006987
GO:0007005	mitochondrion organization	biological_process	0.064614	1	4	63	425	19424	ENSSSCG00000012077,ENSSSCG00000030368,ENSSSCG00000020906,ENSSSCG00000007436
GO:0071634	regulation of transforming growth factor beta production	biological_process	0.065016	1	1	63	17	19424	ENSSSCG00000000916
GO:2000482	regulation of interleukin-8 secretion	biological_process	0.06508	1	1	63	19	19424	ENSSSCG00000014369
GO:0045595	regulation of cell differentiation	biological_process	0.065416	1	8	63	1188	19424	ENSSSCG00000011591,ENSSSCG00000028552,ENSSSCG00000013940,ENSSSCG00000025795,ENSSSCG00000015353,ENSSSCG00000000010,ENSSSCG00000030095,ENSSSCG00000009004
GO:1903205	regulation of hydrogen peroxide-induced cell death	biological_process	0.065432	1	1	63	18	19424	ENSSSCG00000009334
GO:0017038	protein import	biological_process	0.06549	1	3	63	257	19424	ENSSSCG00000013940,ENSSSCG00000009004,ENSSSCG00000030408
GO:0032528	microvillus organization	biological_process	0.065542	1	1	63	17	19424	ENSSSCG00000007586
GO:0019897	extrinsic component of plasma membrane	cellular_component	0.065558	1	2	63	114	19424	ENSSSCG00000017923,ENSSSCG00000026043
GO:0071425	hematopoietic stem cell proliferation	biological_process	0.065641	1	1	63	18	19424	ENSSSCG00000009004
GO:1902745	positive regulation of lamellipodium organization	biological_process	0.065684	1	1	63	18	19424	ENSSSCG00000007586
GO:0007596	blood coagulation	biological_process	0.06582	1	2	63	114	19424	ENSSSCG00000024310,ENSSSCG00000000010
GO:0001530	lipopolysaccharide binding	molecular_function	0.065924	1	1	63	19	19424	ENSSSCG00000014369
GO:0031639	plasminogen activation	biological_process	0.065948	1	1	63	19	19424	ENSSSCG00000007032
GO:0046686	response to cadmium ion	biological_process	0.065956	1	1	63	19	19424	ENSSSCG00000007436
GO:0061162	establishment of monopolar cell polarity	biological_process	0.066223	1	1	63	18	19424	ENSSSCG00000007586
GO:0008074	guanylate cyclase complex, soluble	cellular_component	0.066485	1	1	63	17	19424	ENSSSCG00000016726
GO:0050687	negative regulation of defense response to virus	biological_process	0.066553	1	1	63	19	19424	ENSSSCG00000017416
GO:2000050	regulation of non-canonical Wnt signaling pathway	biological_process	0.066577	1	1	63	17	19424	ENSSSCG00000009004
GO:0072655	establishment of protein localization to mitochondrion	biological_process	0.066695	1	2	63	118	19424	ENSSSCG00000030368,ENSSSCG00000009334
GO:0030326	embryonic limb morphogenesis	biological_process	0.066889	1	2	63	118	19424	ENSSSCG00000009004,ENSSSCG00000030095
GO:0035113	embryonic appendage morphogenesis	biological_process	0.066889	1	2	63	118	19424	ENSSSCG00000030095,ENSSSCG00000009004
GO:0030947	regulation of vascular endothelial growth factor receptor signaling pathway	biological_process	0.067027	1	1	63	18	19424	ENSSSCG00000024048
GO:0007616	long-term memory	biological_process	0.067177	1	1	63	19	19424	ENSSSCG00000016726
GO:0070566	adenylyltransferase activity	molecular_function	0.067548	1	1	63	20	19424	ENSSSCG00000009881
GO:0010719	negative regulation of epithelial to mesenchymal transition	biological_process	0.067604	1	1	63	19	19424	ENSSSCG00000009004
GO:0014002	astrocyte development	biological_process	0.067633	1	1	63	20	19424	ENSSSCG00000006590
GO:0071800	podosome assembly	biological_process	0.067852	1	1	63	19	19424	ENSSSCG00000007586
GO:0006979	response to oxidative stress	biological_process	0.067899	1	3	63	255	19424	ENSSSCG00000009334,ENSSSCG00000007436,ENSSSCG00000015871
GO:0007599	hemostasis	biological_process	0.067997	1	2	63	116	19424	ENSSSCG00000000010,ENSSSCG00000024310
GO:0006605	protein targeting	biological_process	0.068151	1	4	63	424	19424	ENSSSCG00000030368,ENSSSCG00000009004,ENSSSCG00000013940,ENSSSCG00000030408
GO:1901981	phosphatidylinositol phosphate binding	molecular_function	0.068163	1	2	63	111	19424	ENSSSCG00000030877,ENSSSCG00000017923
GO:2000736	regulation of stem cell differentiation	biological_process	0.068278	1	2	63	115	19424	ENSSSCG00000011591,ENSSSCG00000009004
GO:0043412	macromolecule modification	biological_process	0.068404	1	17	63	3227	19424	ENSSSCG00000009004,ENSSSCG00000030095,ENSSSCG00000028875,ENSSSCG00000030548,ENSSSCG00000006588,ENSSSCG00000026043,ENSSSCG00000007436,ENSSSCG00000006590,ENSSSCG00000021712,ENSSSCG00000003483,ENSSSCG00000000010,ENSSSCG00000017923,ENSSSCG00000014012,ENSSSCG00000001993,ENSSSCG00000009334,ENSSSCG00000024310,ENSSSCG00000011591
GO:0051491	positive regulation of filopodium assembly	biological_process	0.068425	1	1	63	18	19424	ENSSSCG00000007586
GO:0002230	positive regulation of defense response to virus by host	biological_process	0.068637	1	1	63	20	19424	ENSSSCG00000030408
GO:0071604	transforming growth factor beta production	biological_process	0.068708	1	1	63	18	19424	ENSSSCG00000000916
GO:0070498	interleukin-1-mediated signaling pathway	biological_process	0.068767	1	1	63	18	19424	ENSSSCG00000028331
GO:1902042	negative regulation of extrinsic apoptotic signaling pathway via death domain receptors	biological_process	0.069275	1	1	63	20	19424	ENSSSCG00000009004
GO:0070585	protein localization to mitochondrion	biological_process	0.069543	1	2	63	120	19424	ENSSSCG00000009334,ENSSSCG00000030368
GO:0023014	signal transduction by protein phosphorylation	biological_process	0.06958	1	5	63	601	19424	ENSSSCG00000017923,ENSSSCG00000028875,ENSSSCG00000009334,ENSSSCG00000000010,ENSSSCG00000009004
GO:0030027	lamellipodium	cellular_component	0.06959	1	2	63	113	19424	ENSSSCG00000007586,ENSSSCG00000004803
GO:1903828	negative regulation of cellular protein localization	biological_process	0.069591	1	2	63	115	19424	ENSSSCG00000013940,ENSSSCG00000009334
GO:0009913	epidermal cell differentiation	biological_process	0.069659	1	2	63	119	19424	ENSSSCG00000026043,ENSSSCG00000001993
GO:0010591	regulation of lamellipodium assembly	biological_process	0.069802	1	1	63	19	19424	ENSSSCG00000007586
GO:0061339	establishment or maintenance of monopolar cell polarity	biological_process	0.06988	1	1	63	19	19424	ENSSSCG00000007586
GO:0010453	regulation of cell fate commitment	biological_process	0.069893	1	1	63	22	19424	ENSSSCG00000009004
GO:0007595	lactation	biological_process	0.069905	1	1	63	19	19424	ENSSSCG00000009881
GO:0002285	lymphocyte activation involved in immune response	biological_process	0.069931	1	2	63	132	19424	ENSSSCG00000028875,ENSSSCG00000013940
GO:0050817	coagulation	biological_process	0.070067	1	2	63	118	19424	ENSSSCG00000000010,ENSSSCG00000024310
GO:0032269	negative regulation of cellular protein metabolic process	biological_process	0.07019	1	6	63	804	19424	ENSSSCG00000009004,ENSSSCG00000009334,ENSSSCG00000000010,ENSSSCG00000007436,ENSSSCG00000028331,ENSSSCG00000007032
GO:0030833	regulation of actin filament polymerization	biological_process	0.070208	1	2	63	120	19424	ENSSSCG00000015353,ENSSSCG00000017923
GO:0051234	establishment of localization	biological_process	0.070366	1	18	63	3510	19424	ENSSSCG00000028331,ENSSSCG00000017923,ENSSSCG00000009334,ENSSSCG00000013940,ENSSSCG00000006987,ENSSSCG00000028875,ENSSSCG00000008648,ENSSSCG00000009004,ENSSSCG00000014369,ENSSSCG00000030368,ENSSSCG00000015299,ENSSSCG00000012066,ENSSSCG00000006590,ENSSSCG00000012077,ENSSSCG00000009881,ENSSSCG00000007436,ENSSSCG00000030408,ENSSSCG00000012895
GO:0008307	structural constituent of muscle	molecular_function	0.070687	1	1	63	21	19424	ENSSSCG00000015747
GO:0051125	regulation of actin nucleation	biological_process	0.070699	1	1	63	20	19424	ENSSSCG00000015353
GO:0055001	muscle cell development	biological_process	0.070835	1	2	63	117	19424	ENSSSCG00000015747,ENSSSCG00000004803
GO:1903900	regulation of viral life cycle	biological_process	0.071091	1	2	63	118	19424	ENSSSCG00000012077,ENSSSCG00000008648
GO:0019369	arachidonic acid metabolic process	biological_process	0.071309	1	1	63	19	19424	ENSSSCG00000017923
GO:2000516	positive regulation of CD4-positive, alpha-beta T cell activation	biological_process	0.071714	1	1	63	20	19424	ENSSSCG00000013940
GO:0043170	macromolecule metabolic process	biological_process	0.071991	1	33	63	7781	19424	ENSSSCG00000009334,ENSSSCG00000024310,ENSSSCG00000020906,ENSSSCG00000003483,ENSSSCG00000007032,ENSSSCG00000001993,ENSSSCG00000002814,ENSSSCG00000007436,ENSSSCG00000015477,ENSSSCG00000026043,ENSSSCG00000006588,ENSSSCG00000030368,ENSSSCG00000028552,ENSSSCG00000006590,ENSSSCG00000030095,ENSSSCG00000009004,ENSSSCG00000030108,ENSSSCG00000013940,ENSSSCG00000011591,ENSSSCG00000015871,ENSSSCG00000004803,…
GO:1903829	positive regulation of cellular protein localization	biological_process	0.07215	1	3	63	260	19424	ENSSSCG00000030368,ENSSSCG00000030408,ENSSSCG00000009004
GO:0002507	tolerance induction	biological_process	0.072166	1	1	63	20	19424	ENSSSCG00000028875
GO:0010165	response to X-ray	biological_process	0.072281	1	1	63	19	19424	ENSSSCG00000009004
GO:0036474	cell death in response to hydrogen peroxide	biological_process	0.072488	1	1	63	20	19424	ENSSSCG00000009334
GO:0045619	regulation of lymphocyte differentiation	biological_process	0.072536	1	2	63	120	19424	ENSSSCG00000030095,ENSSSCG00000013940
GO:1901700	response to oxygen-containing compound	biological_process	0.07256	1	6	63	803	19424	ENSSSCG00000014369,ENSSSCG00000015871,ENSSSCG00000007436,ENSSSCG00000028875,ENSSSCG00000009334,ENSSSCG00000013940
GO:1903671	negative regulation of sprouting angiogenesis	biological_process	0.072769	1	1	63	20	19424	ENSSSCG00000024048
GO:0002102	podosome	cellular_component	0.072806	1	1	63	19	19424	ENSSSCG00000007586
GO:0045742	positive regulation of epidermal growth factor receptor signaling pathway	biological_process	0.072886	1	1	63	22	19424	ENSSSCG00000007436
GO:0048018	receptor agonist activity	molecular_function	0.072903	1	1	63	21	19424	ENSSSCG00000009004
GO:0010837	regulation of keratinocyte proliferation	biological_process	0.073559	1	1	63	19	19424	ENSSSCG00000001993
GO:0072330	monocarboxylic acid biosynthetic process	biological_process	0.073639	1	2	63	122	19424	ENSSSCG00000017923,ENSSSCG00000009330
GO:0035412	regulation of catenin import into nucleus	biological_process	0.07377	1	1	63	21	19424	ENSSSCG00000009004
GO:0004383	guanylate cyclase activity	molecular_function	0.073848	1	1	63	19	19424	ENSSSCG00000016726
GO:0001773	myeloid dendritic cell activation	biological_process	0.074118	1	1	63	21	19424	ENSSSCG00000028875
GO:0007623	circadian rhythm	biological_process	0.074378	1	2	63	123	19424	ENSSSCG00000016726,ENSSSCG00000028552
GO:0046329	negative regulation of JNK cascade	biological_process	0.075223	1	1	63	20	19424	ENSSSCG00000009004
GO:0008483	transaminase activity	molecular_function	0.075394	1	1	63	21	19424	ENSSSCG00000014012
GO:0032689	negative regulation of interferon-gamma production	biological_process	0.075684	1	1	63	21	19424	ENSSSCG00000028875
GO:0045622	regulation of T-helper cell differentiation	biological_process	0.075922	1	1	63	21	19424	ENSSSCG00000013940
GO:0050702	interleukin-1 beta secretion	biological_process	0.07597	1	1	63	22	19424	ENSSSCG00000013940
GO:0006457	protein folding	biological_process	0.07598	1	2	63	137	19424	ENSSSCG00000030368,ENSSSCG00000009334
GO:0010660	regulation of muscle cell apoptotic process	biological_process	0.076033	1	1	63	22	19424	ENSSSCG00000009004
GO:0006026	aminoglycan catabolic process	biological_process	0.076276	1	1	63	21	19424	ENSSSCG00000015477
GO:2001236	regulation of extrinsic apoptotic signaling pathway	biological_process	0.076276	1	2	63	122	19424	ENSSSCG00000020906,ENSSSCG00000009004
GO:0018195	peptidyl-arginine modification	biological_process	0.076366	1	1	63	21	19424	ENSSSCG00000003483
GO:0043425	bHLH transcription factor binding	molecular_function	0.076376	1	1	63	23	19424	ENSSSCG00000028552
GO:0043014	alpha-tubulin binding	molecular_function	0.076457	1	1	63	21	19424	ENSSSCG00000009334
GO:1901186	positive regulation of ERBB signaling pathway	biological_process	0.076797	1	1	63	23	19424	ENSSSCG00000007436
GO:0044449	contractile fiber part	cellular_component	0.076803	1	2	63	121	19424	ENSSSCG00000015747,ENSSSCG00000004803
GO:0030099	myeloid cell differentiation	biological_process	0.076979	1	3	63	276	19424	ENSSSCG00000015353,ENSSSCG00000030095,ENSSSCG00000025795
GO:0050792	regulation of viral process	biological_process	0.077095	1	2	63	125	19424	ENSSSCG00000012077,ENSSSCG00000008648
GO:0006458	'de novo' protein folding	biological_process	0.077233	1	1	63	23	19424	ENSSSCG00000009334
GO:0031672	A band	cellular_component	0.077492	1	1	63	21	19424	ENSSSCG00000015747
GO:0035411	catenin import into nucleus	biological_process	0.077556	1	1	63	22	19424	ENSSSCG00000009004
GO:0010955	negative regulation of protein processing	biological_process	0.077751	1	1	63	23	19424	ENSSSCG00000028331
GO:1903318	negative regulation of protein maturation	biological_process	0.077751	1	1	63	23	19424	ENSSSCG00000028331
GO:0072089	stem cell proliferation	biological_process	0.07783	1	2	63	127	19424	ENSSSCG00000009004,ENSSSCG00000000010
GO:0045992	negative regulation of embryonic development	biological_process	0.079236	1	1	63	24	19424	ENSSSCG00000009004
GO:0051090	regulation of sequence-specific DNA binding transcription factor activity	biological_process	0.079243	1	3	63	275	19424	ENSSSCG00000013940,ENSSSCG00000028875,ENSSSCG00000002814
GO:0060590	ATPase regulator activity	molecular_function	0.079421	1	1	63	24	19424	ENSSSCG00000009334
GO:0030041	actin filament polymerization	biological_process	0.07945	1	2	63	129	19424	ENSSSCG00000017923,ENSSSCG00000015353
GO:0048333	mesodermal cell differentiation	biological_process	0.079641	1	1	63	25	19424	ENSSSCG00000009004
GO:0009225	nucleotide-sugar metabolic process	biological_process	0.07975	1	1	63	22	19424	ENSSSCG00000014012
GO:0072606	interleukin-8 secretion	biological_process	0.079823	1	1	63	23	19424	ENSSSCG00000014369
GO:0065003	macromolecular complex assembly	biological_process	0.080426	1	8	63	1262	19424	ENSSSCG00000015353,ENSSSCG00000017923,ENSSSCG00000015747,ENSSSCG00000011591,ENSSSCG00000012077,ENSSSCG00000007586,ENSSSCG00000026043,ENSSSCG00000013940
GO:0035639	purine ribonucleoside triphosphate binding	molecular_function	0.08047	1	10	63	1627	19424	ENSSSCG00000013940,ENSSSCG00000016726,ENSSSCG00000009334,ENSSSCG00000030408,ENSSSCG00000009881,ENSSSCG00000012077,ENSSSCG00000004803,ENSSSCG00000017416,ENSSSCG00000030368,ENSSSCG00000009720
GO:0002707	negative regulation of lymphocyte mediated immunity	biological_process	0.080872	1	1	63	23	19424	ENSSSCG00000028875
GO:0042742	defense response to bacterium	biological_process	0.080896	1	2	63	151	19424	ENSSSCG00000013940,ENSSSCG00000028875
GO:1903035	negative regulation of response to wounding	biological_process	0.081	1	2	63	129	19424	ENSSSCG00000028331,ENSSSCG00000013940
GO:2001258	negative regulation of cation channel activity	biological_process	0.081225	1	1	63	28	19424	ENSSSCG00000007436
GO:0022617	extracellular matrix disassembly	biological_process	0.081313	1	1	63	23	19424	ENSSSCG00000007586
GO:0014909	smooth muscle cell migration	biological_process	0.081356	1	1	63	23	19424	ENSSSCG00000007032
GO:0016702	oxidoreductase activity, acting on single donors with incorporation of molecular oxygen, incorporation of two atoms of oxygen	molecular_function	0.08136	1	1	63	22	19424	ENSSSCG00000017923
GO:0007339	binding of sperm to zona pellucida	biological_process	0.081368	1	1	63	24	19424	ENSSSCG00000030368
GO:0009898	cytoplasmic side of plasma membrane	cellular_component	0.081454	1	2	63	128	19424	ENSSSCG00000026043,ENSSSCG00000017923
GO:0016769	transferase activity, transferring nitrogenous groups	molecular_function	0.081999	1	1	63	23	19424	ENSSSCG00000014012
GO:0043277	apoptotic cell clearance	biological_process	0.082128	1	1	63	22	19424	ENSSSCG00000017923
GO:1902175	regulation of oxidative stress-induced intrinsic apoptotic signaling pathway	biological_process	0.082146	1	1	63	24	19424	ENSSSCG00000009334
GO:0032550	purine ribonucleoside binding	molecular_function	0.082236	1	10	63	1634	19424	ENSSSCG00000009720,ENSSSCG00000009334,ENSSSCG00000030408,ENSSSCG00000013940,ENSSSCG00000016726,ENSSSCG00000017416,ENSSSCG00000030368,ENSSSCG00000012077,ENSSSCG00000009881,ENSSSCG00000004803
GO:0001883	purine nucleoside binding	molecular_function	0.082481	1	10	63	1635	19424	ENSSSCG00000013940,ENSSSCG00000016726,ENSSSCG00000030408,ENSSSCG00000009334,ENSSSCG00000012077,ENSSSCG00000009881,ENSSSCG00000004803,ENSSSCG00000030368,ENSSSCG00000017416,ENSSSCG00000009720
GO:0060337	type I interferon signaling pathway	biological_process	0.082832	1	1	63	24	19424	ENSSSCG00000009881
GO:0032549	ribonucleoside binding	molecular_function	0.083098	1	10	63	1637	19424	ENSSSCG00000009720,ENSSSCG00000004803,ENSSSCG00000012077,ENSSSCG00000009881,ENSSSCG00000030368,ENSSSCG00000017416,ENSSSCG00000016726,ENSSSCG00000013940,ENSSSCG00000030408,ENSSSCG00000009334
GO:1901532	regulation of hematopoietic progenitor cell differentiation	biological_process	0.083424	1	1	63	25	19424	ENSSSCG00000015353
GO:0010657	muscle cell apoptotic process	biological_process	0.083548	1	1	63	24	19424	ENSSSCG00000009004
GO:0010038	response to metal ion	biological_process	0.083789	1	2	63	132	19424	ENSSSCG00000007436,ENSSSCG00000017923
GO:0070374	positive regulation of ERK1 and ERK2 cascade	biological_process	0.08397	1	2	63	136	19424	ENSSSCG00000017923,ENSSSCG00000028875
GO:0031941	filamentous actin	cellular_component	0.084397	1	1	63	23	19424	ENSSSCG00000007586
GO:0032814	regulation of natural killer cell activation	biological_process	0.084405	1	1	63	24	19424	ENSSSCG00000028875
GO:0042692	muscle cell differentiation	biological_process	0.084482	1	3	63	281	19424	ENSSSCG00000004803,ENSSSCG00000028552,ENSSSCG00000015747
GO:0001882	nucleoside binding	molecular_function	0.084502	1	10	63	1642	19424	ENSSSCG00000009720,ENSSSCG00000004803,ENSSSCG00000009881,ENSSSCG00000012077,ENSSSCG00000017416,ENSSSCG00000030368,ENSSSCG00000016726,ENSSSCG00000013940,ENSSSCG00000009334,ENSSSCG00000030408
GO:0060795	cell fate commitment involved in formation of primary germ layer	biological_process	0.084592	1	1	63	27	19424	ENSSSCG00000009004
GO:0030016	myofibril	cellular_component	0.085135	1	2	63	129	19424	ENSSSCG00000004803,ENSSSCG00000015747
GO:0035107	appendage morphogenesis	biological_process	0.085494	1	2	63	136	19424	ENSSSCG00000009004,ENSSSCG00000030095
GO:0035108	limb morphogenesis	biological_process	0.085494	1	2	63	136	19424	ENSSSCG00000030095,ENSSSCG00000009004
GO:0072604	interleukin-6 secretion	biological_process	0.085519	1	1	63	25	19424	ENSSSCG00000030408
GO:0033365	protein localization to organelle	biological_process	0.085804	1	5	63	634	19424	ENSSSCG00000009004,ENSSSCG00000013940,ENSSSCG00000009334,ENSSSCG00000030408,ENSSSCG00000030368
GO:0006464	cellular protein modification process	biological_process	0.085878	1	16	63	3084	19424	ENSSSCG00000006590,ENSSSCG00000021712,ENSSSCG00000006588,ENSSSCG00000026043,ENSSSCG00000007436,ENSSSCG00000030548,ENSSSCG00000009004,ENSSSCG00000030095,ENSSSCG00000028875,ENSSSCG00000009334,ENSSSCG00000024310,ENSSSCG00000001993,ENSSSCG00000014012,ENSSSCG00000003483,ENSSSCG00000000010,ENSSSCG00000017923
GO:0036211	protein modification process	biological_process	0.085878	1	16	63	3084	19424	ENSSSCG00000006590,ENSSSCG00000021712,ENSSSCG00000006588,ENSSSCG00000026043,ENSSSCG00000007436,ENSSSCG00000030548,ENSSSCG00000009004,ENSSSCG00000030095,ENSSSCG00000028875,ENSSSCG00000024310,ENSSSCG00000009334,ENSSSCG00000001993,ENSSSCG00000014012,ENSSSCG00000003483,ENSSSCG00000000010,ENSSSCG00000017923
GO:2000113	negative regulation of cellular macromolecule biosynthetic process	biological_process	0.085899	1	7	63	1074	19424	ENSSSCG00000015871,ENSSSCG00000028552,ENSSSCG00000002814,ENSSSCG00000028875,ENSSSCG00000030095,ENSSSCG00000009004,ENSSSCG00000013940
GO:0016701	oxidoreductase activity, acting on single donors with incorporation of molecular oxygen	molecular_function	0.085919	1	1	63	24	19424	ENSSSCG00000017923
GO:0008064	regulation of actin polymerization or depolymerization	biological_process	0.085935	1	2	63	135	19424	ENSSSCG00000015353,ENSSSCG00000017923
GO:0030832	regulation of actin filament length	biological_process	0.085935	1	2	63	135	19424	ENSSSCG00000015353,ENSSSCG00000017923
GO:0051154	negative regulation of striated muscle cell differentiation	biological_process	0.086249	1	1	63	25	19424	ENSSSCG00000028552
GO:0016607	nuclear speck	cellular_component	0.086258	1	3	63	276	19424	ENSSSCG00000030095,ENSSSCG00000006359,ENSSSCG00000015871
GO:0034504	protein localization to nucleus	biological_process	0.086335	1	3	63	284	19424	ENSSSCG00000030408,ENSSSCG00000009004,ENSSSCG00000013940
GO:0061036	positive regulation of cartilage development	biological_process	0.086454	1	1	63	24	19424	ENSSSCG00000030095
GO:0032970	regulation of actin filament-based process	biological_process	0.086614	1	3	63	280	19424	ENSSSCG00000017923,ENSSSCG00000015353,ENSSSCG00000007586
GO:0022407	regulation of cell-cell adhesion	biological_process	0.087382	1	3	63	284	19424	ENSSSCG00000030095,ENSSSCG00000013940,ENSSSCG00000028875
GO:0071702	organic substance transport	biological_process	0.087518	1	10	63	1691	19424	ENSSSCG00000028331,ENSSSCG00000006987,ENSSSCG00000009004,ENSSSCG00000008648,ENSSSCG00000028875,ENSSSCG00000006590,ENSSSCG00000030368,ENSSSCG00000014369,ENSSSCG00000013940,ENSSSCG00000030408
GO:0051248	negative regulation of protein metabolic process	biological_process	0.087701	1	6	63	853	19424	ENSSSCG00000007436,ENSSSCG00000000010,ENSSSCG00000009334,ENSSSCG00000009004,ENSSSCG00000007032,ENSSSCG00000028331
GO:0042127	regulation of cell proliferation	biological_process	0.087952	1	7	63	1068	19424	ENSSSCG00000001993,ENSSSCG00000030095,ENSSSCG00000009004,ENSSSCG00000010452,ENSSSCG00000015353,ENSSSCG00000028875,ENSSSCG00000000010
GO:0001666	response to hypoxia	biological_process	0.088218	1	2	63	135	19424	ENSSSCG00000007032,ENSSSCG00000015871
GO:0036293	response to decreased oxygen levels	biological_process	0.088218	1	2	63	135	19424	ENSSSCG00000015871,ENSSSCG00000007032
GO:0002823	negative regulation of adaptive immune response based on somatic recombination of immune receptors built from immunoglobulin superfamily domains	biological_process	0.088279	1	1	63	25	19424	ENSSSCG00000028875
GO:0005164	tumor necrosis factor receptor binding	molecular_function	0.088512	1	1	63	26	19424	ENSSSCG00000020906
GO:0098659	inorganic cation import into cell	biological_process	0.088556	1	1	63	23	19424	ENSSSCG00000015299
GO:0099587	inorganic ion import into cell	biological_process	0.088556	1	1	63	23	19424	ENSSSCG00000015299
GO:0042269	regulation of natural killer cell mediated cytotoxicity	biological_process	0.088613	1	1	63	24	19424	ENSSSCG00000028875
GO:0009975	cyclase activity	molecular_function	0.088616	1	1	63	23	19424	ENSSSCG00000016726
GO:0035036	sperm-egg recognition	biological_process	0.088666	1	1	63	27	19424	ENSSSCG00000030368
GO:0032555	purine ribonucleotide binding	molecular_function	0.088762	1	10	63	1657	19424	ENSSSCG00000009720,ENSSSCG00000017416,ENSSSCG00000030368,ENSSSCG00000012077,ENSSSCG00000009881,ENSSSCG00000004803,ENSSSCG00000009334,ENSSSCG00000030408,ENSSSCG00000013940,ENSSSCG00000016726
GO:0017076	purine nucleotide binding	molecular_function	0.09	1	10	63	1662	19424	ENSSSCG00000009881,ENSSSCG00000004803,ENSSSCG00000012077,ENSSSCG00000017416,ENSSSCG00000030368,ENSSSCG00000013940,ENSSSCG00000016726,ENSSSCG00000009334,ENSSSCG00000030408,ENSSSCG00000009720
GO:0034142	toll-like receptor 4 signaling pathway	biological_process	0.090114	1	1	63	26	19424	ENSSSCG00000014369
GO:1900015	regulation of cytokine production involved in inflammatory response	biological_process	0.090249	1	1	63	26	19424	ENSSSCG00000028331
GO:0010810	regulation of cell-substrate adhesion	biological_process	0.090441	1	2	63	131	19424	ENSSSCG00000000010,ENSSSCG00000017923
GO:1900744	regulation of p38MAPK cascade	biological_process	0.090745	1	1	63	26	19424	ENSSSCG00000009334
GO:0032728	positive regulation of interferon-beta production	biological_process	0.09098	1	1	63	26	19424	ENSSSCG00000030408
GO:1903053	regulation of extracellular matrix organization	biological_process	0.09114	1	1	63	25	19424	ENSSSCG00000007586
GO:0050691	regulation of defense response to virus by host	biological_process	0.091284	1	1	63	27	19424	ENSSSCG00000030408
GO:0070888	E-box binding	molecular_function	0.092121	1	1	63	30	19424	ENSSSCG00000028552
GO:0019538	protein metabolic process	biological_process	0.092123	1	22	63	4900	19424	ENSSSCG00000021712,ENSSSCG00000030368,ENSSSCG00000006590,ENSSSCG00000006359,ENSSSCG00000007436,ENSSSCG00000006588,ENSSSCG00000026043,ENSSSCG00000030548,ENSSSCG00000028875,ENSSSCG00000009004,ENSSSCG00000030095,ENSSSCG00000020906,ENSSSCG00000009334,ENSSSCG00000024310,ENSSSCG00000013940,ENSSSCG00000028331,ENSSSCG00000007032,ENSSSCG00000001993,ENSSSCG00000014012,ENSSSCG00000003483,ENSSSCG00000000010,…
GO:0016849	phosphorus-oxygen lyase activity	molecular_function	0.092221	1	1	63	24	19424	ENSSSCG00000016726
GO:0002063	chondrocyte development	biological_process	0.092224	1	1	63	25	19424	ENSSSCG00000009004
GO:0002715	regulation of natural killer cell mediated immunity	biological_process	0.092256	1	1	63	25	19424	ENSSSCG00000028875
GO:0032553	ribonucleotide binding	molecular_function	0.092263	1	10	63	1669	19424	ENSSSCG00000030368,ENSSSCG00000017416,ENSSSCG00000009881,ENSSSCG00000004803,ENSSSCG00000012077,ENSSSCG00000030408,ENSSSCG00000009334,ENSSSCG00000013940,ENSSSCG00000016726,ENSSSCG00000009720
GO:0043537	negative regulation of blood vessel endothelial cell migration	biological_process	0.092976	1	1	63	26	19424	ENSSSCG00000024048
GO:0042417	dopamine metabolic process	biological_process	0.093159	1	1	63	26	19424	ENSSSCG00000015871
GO:0009617	response to bacterium	biological_process	0.093178	1	3	63	317	19424	ENSSSCG00000014369,ENSSSCG00000013940,ENSSSCG00000028875
GO:1901031	regulation of response to reactive oxygen species	biological_process	0.093269	1	1	63	26	19424	ENSSSCG00000009334
GO:0021952	central nervous system projection neuron axonogenesis	biological_process	0.093464	1	1	63	24	19424	ENSSSCG00000015871
GO:0051249	regulation of lymphocyte activation	biological_process	0.093868	1	3	63	298	19424	ENSSSCG00000028875,ENSSSCG00000030095,ENSSSCG00000013940
GO:0006810	transport	biological_process	0.093879	1	17	63	3402	19424	ENSSSCG00000008648,ENSSSCG00000009004,ENSSSCG00000028875,ENSSSCG00000006987,ENSSSCG00000007436,ENSSSCG00000030408,ENSSSCG00000012895,ENSSSCG00000012066,ENSSSCG00000006590,ENSSSCG00000012077,ENSSSCG00000009881,ENSSSCG00000015299,ENSSSCG00000030368,ENSSSCG00000014369,ENSSSCG00000017923,ENSSSCG00000028331,ENSSSCG00000013940
GO:0017147	Wnt-protein binding	molecular_function	0.094169	1	1	63	28	19424	ENSSSCG00000009004
GO:0008104	protein localization	biological_process	0.094639	1	10	63	1690	19424	ENSSSCG00000028331,ENSSSCG00000009004,ENSSSCG00000008648,ENSSSCG00000028875,ENSSSCG00000015353,ENSSSCG00000030368,ENSSSCG00000014369,ENSSSCG00000013940,ENSSSCG00000009334,ENSSSCG00000030408
GO:0030278	regulation of ossification	biological_process	0.094651	1	2	63	146	19424	ENSSSCG00000009004,ENSSSCG00000030095
GO:0035116	embryonic hindlimb morphogenesis	biological_process	0.094661	1	1	63	27	19424	ENSSSCG00000030095
GO:0043292	contractile fiber	cellular_component	0.094724	1	2	63	137	19424	ENSSSCG00000015747,ENSSSCG00000004803
GO:0051393	alpha-actinin binding	molecular_function	0.095163	1	1	63	26	19424	ENSSSCG00000015747
GO:0060071	Wnt signaling pathway, planar cell polarity pathway	biological_process	0.09535	1	1	63	26	19424	ENSSSCG00000009004
GO:0090087	regulation of peptide transport	biological_process	0.095472	1	2	63	146	19424	ENSSSCG00000013940,ENSSSCG00000006590
GO:0045934	negative regulation of nucleobase-containing compound metabolic process	biological_process	0.096042	1	7	63	1107	19424	ENSSSCG00000015871,ENSSSCG00000028552,ENSSSCG00000002814,ENSSSCG00000028875,ENSSSCG00000030095,ENSSSCG00000009004,ENSSSCG00000013940
GO:0051216	cartilage development	biological_process	0.096731	1	2	63	144	19424	ENSSSCG00000030095,ENSSSCG00000009004
GO:0045111	intermediate filament cytoskeleton	cellular_component	0.096741	1	2	63	160	19424	ENSSSCG00000009720,ENSSSCG00000006590
GO:0051693	actin filament capping	biological_process	0.096964	1	1	63	27	19424	ENSSSCG00000015353
GO:0043370	regulation of CD4-positive, alpha-beta T cell differentiation	biological_process	0.097166	1	1	63	27	19424	ENSSSCG00000013940
GO:0007369	gastrulation	biological_process	0.097201	1	2	63	145	19424	ENSSSCG00000009004,ENSSSCG00000007436
GO:0042551	neuron maturation	biological_process	0.097323	1	1	63	28	19424	ENSSSCG00000015871
GO:0010558	negative regulation of macromolecule biosynthetic process	biological_process	0.097447	1	7	63	1109	19424	ENSSSCG00000015871,ENSSSCG00000002814,ENSSSCG00000028552,ENSSSCG00000028875,ENSSSCG00000030095,ENSSSCG00000013940,ENSSSCG00000009004
GO:0002534	cytokine production involved in inflammatory response	biological_process	0.097462	1	1	63	28	19424	ENSSSCG00000028331
GO:0006911	phagocytosis, engulfment	biological_process	0.097566	1	1	63	28	19424	ENSSSCG00000017923
GO:0046189	phenol-containing compound biosynthetic process	biological_process	0.0994	1	1	63	29	19424	ENSSSCG00000015871
GO:0010470	regulation of gastrulation	biological_process	0.099404	1	1	63	30	19424	ENSSSCG00000009004
GO:0048791	calcium ion-dependent exocytosis of neurotransmitter	biological_process	0.10069	1	1	63	27	19424	ENSSSCG00000012895
GO:0090175	regulation of establishment of planar polarity	biological_process	0.10112	1	1	63	28	19424	ENSSSCG00000009004
GO:0043903	regulation of symbiosis, encompassing mutualism through parasitism	biological_process	0.10112	1	2	63	147	19424	ENSSSCG00000008648,ENSSSCG00000012077
GO:0031032	actomyosin structure organization	biological_process	0.10114	1	2	63	140	19424	ENSSSCG00000004803,ENSSSCG00000015747
GO:0003401	axis elongation	biological_process	0.1012	1	1	63	29	19424	ENSSSCG00000009004
GO:0051489	regulation of filopodium assembly	biological_process	0.10132	1	1	63	27	19424	ENSSSCG00000007586
GO:0002440	production of molecular mediator of immune response	biological_process	0.10134	1	2	63	161	19424	ENSSSCG00000008648,ENSSSCG00000013940
GO:0002673	regulation of acute inflammatory response	biological_process	0.10163	1	1	63	30	19424	ENSSSCG00000013940
GO:0042992	negative regulation of transcription factor import into nucleus	biological_process	0.10214	1	1	63	29	19424	ENSSSCG00000013940
GO:1902743	regulation of lamellipodium organization	biological_process	0.1022	1	1	63	28	19424	ENSSSCG00000007586
GO:0070482	response to oxygen levels	biological_process	0.10254	1	2	63	148	19424	ENSSSCG00000015871,ENSSSCG00000007032
GO:0051539	4 iron, 4 sulfur cluster binding	molecular_function	0.10271	1	1	63	28	19424	ENSSSCG00000008648
GO:0001934	positive regulation of protein phosphorylation	biological_process	0.10282	1	5	63	701	19424	ENSSSCG00000009334,ENSSSCG00000007436,ENSSSCG00000028875,ENSSSCG00000017923,ENSSSCG00000009004
GO:0043616	keratinocyte proliferation	biological_process	0.10335	1	1	63	27	19424	ENSSSCG00000001993
GO:0030546	receptor activator activity	molecular_function	0.10372	1	1	63	30	19424	ENSSSCG00000009004
GO:1901617	organic hydroxy compound biosynthetic process	biological_process	0.10395	1	2	63	149	19424	ENSSSCG00000015871,ENSSSCG00000017923
GO:0060135	maternal process involved in female pregnancy	biological_process	0.10396	1	1	63	31	19424	ENSSSCG00000028875
GO:0032715	negative regulation of interleukin-6 production	biological_process	0.10458	1	1	63	31	19424	ENSSSCG00000028875
GO:0002704	negative regulation of leukocyte mediated immunity	biological_process	0.10462	1	1	63	30	19424	ENSSSCG00000028875
GO:0001569	patterning of blood vessels	biological_process	0.10533	1	1	63	31	19424	ENSSSCG00000009004
GO:0033238	regulation of cellular amine metabolic process	biological_process	0.10564	1	1	63	30	19424	ENSSSCG00000015871
GO:2000026	regulation of multicellular organismal development	biological_process	0.1065	1	8	63	1320	19424	ENSSSCG00000013940,ENSSSCG00000009881,ENSSSCG00000030095,ENSSSCG00000009004,ENSSSCG00000028875,ENSSSCG00000015353,ENSSSCG00000024048,ENSSSCG00000025795
GO:0032651	regulation of interleukin-1 beta production	biological_process	0.10745	1	1	63	33	19424	ENSSSCG00000013940
GO:0030835	negative regulation of actin filament depolymerization	biological_process	0.10782	1	1	63	30	19424	ENSSSCG00000015353
GO:0042088	T-helper 1 type immune response	biological_process	0.10785	1	1	63	31	19424	ENSSSCG00000028875
GO:0090049	regulation of cell migration involved in sprouting angiogenesis	biological_process	0.10809	1	1	63	30	19424	ENSSSCG00000024048
GO:0098562	cytoplasmic side of membrane	cellular_component	0.10829	1	2	63	159	19424	ENSSSCG00000026043,ENSSSCG00000017923
GO:0008154	actin polymerization or depolymerization	biological_process	0.10839	1	2	63	156	19424	ENSSSCG00000015353,ENSSSCG00000017923
GO:0008180	COP9 signalosome	cellular_component	0.1086	1	1	63	32	19424	ENSSSCG00000030368
GO:0030219	megakaryocyte differentiation	biological_process	0.10865	1	1	63	31	19424	ENSSSCG00000015353
GO:0031253	cell projection membrane	cellular_component	0.10932	1	2	63	145	19424	ENSSSCG00000007586,ENSSSCG00000030408
GO:0008305	integrin complex	cellular_component	0.10933	1	1	63	29	19424	ENSSSCG00000007754
GO:0001933	negative regulation of protein phosphorylation	biological_process	0.10941	1	3	63	315	19424	ENSSSCG00000009004,ENSSSCG00000009334,ENSSSCG00000000010
GO:0030100	regulation of endocytosis	biological_process	0.10941	1	2	63	152	19424	ENSSSCG00000017923,ENSSSCG00000014369
GO:0043254	regulation of protein complex assembly	biological_process	0.10953	1	3	63	315	19424	ENSSSCG00000017923,ENSSSCG00000007586,ENSSSCG00000015353
GO:0044283	small molecule biosynthetic process	biological_process	0.10991	1	3	63	314	19424	ENSSSCG00000003483,ENSSSCG00000009330,ENSSSCG00000017923
GO:0048736	appendage development	biological_process	0.11	1	2	63	158	19424	ENSSSCG00000009004,ENSSSCG00000030095
GO:0060173	limb development	biological_process	0.11	1	2	63	158	19424	ENSSSCG00000030095,ENSSSCG00000009004
GO:0031327	negative regulation of cellular biosynthetic process	biological_process	0.11024	1	7	63	1150	19424	ENSSSCG00000028875,ENSSSCG00000030095,ENSSSCG00000009004,ENSSSCG00000013940,ENSSSCG00000015871,ENSSSCG00000028552,ENSSSCG00000002814
GO:0043388	positive regulation of DNA binding	biological_process	0.11045	1	1	63	34	19424	ENSSSCG00000007436
GO:0032271	regulation of protein polymerization	biological_process	0.11063	1	2	63	155	19424	ENSSSCG00000017923,ENSSSCG00000015353
GO:0046658	anchored component of plasma membrane	cellular_component	0.11079	1	1	63	33	19424	ENSSSCG00000014369
GO:0044702	single organism reproductive process	biological_process	0.11089	1	5	63	714	19424	ENSSSCG00000009004,ENSSSCG00000030095,ENSSSCG00000028875,ENSSSCG00000007436,ENSSSCG00000030368
GO:0045944	positive regulation of transcription from RNA polymerase II promoter	biological_process	0.11127	1	6	63	935	19424	ENSSSCG00000015871,ENSSSCG00000009004,ENSSSCG00000013940,ENSSSCG00000009334,ENSSSCG00000000916,ENSSSCG00000030408
GO:0038066	p38MAPK cascade	biological_process	0.11162	1	1	63	32	19424	ENSSSCG00000009334
GO:0006584	catecholamine metabolic process	biological_process	0.11162	1	1	63	34	19424	ENSSSCG00000015871
GO:0009712	catechol-containing compound metabolic process	biological_process	0.11162	1	1	63	34	19424	ENSSSCG00000015871
GO:1900408	negative regulation of cellular response to oxidative stress	biological_process	0.11277	1	1	63	34	19424	ENSSSCG00000009334
GO:1903202	negative regulation of oxidative stress-induced cell death	biological_process	0.11277	1	1	63	34	19424	ENSSSCG00000009334
GO:0006826	iron ion transport	biological_process	0.11295	1	1	63	51	19424	ENSSSCG00000015299
GO:0010951	negative regulation of endopeptidase activity	biological_process	0.11345	1	2	63	165	19424	ENSSSCG00000007436,ENSSSCG00000009004
GO:0048010	vascular endothelial growth factor receptor signaling pathway	biological_process	0.11356	1	1	63	33	19424	ENSSSCG00000024048
GO:0071277	cellular response to calcium ion	biological_process	0.11373	1	1	63	33	19424	ENSSSCG00000017923
GO:0035137	hindlimb morphogenesis	biological_process	0.11411	1	1	63	34	19424	ENSSSCG00000030095
GO:0042345	regulation of NF-kappaB import into nucleus	biological_process	0.11417	1	1	63	36	19424	ENSSSCG00000013940
GO:0042348	NF-kappaB import into nucleus	biological_process	0.11417	1	1	63	36	19424	ENSSSCG00000013940
GO:0001772	immunological synapse	cellular_component	0.11465	1	1	63	31	19424	ENSSSCG00000028875
GO:0043122	regulation of I-kappaB kinase/NF-kappaB signaling	biological_process	0.11483	1	2	63	156	19424	ENSSSCG00000013940,ENSSSCG00000020906
GO:0009890	negative regulation of biosynthetic process	biological_process	0.11512	1	7	63	1163	19424	ENSSSCG00000030095,ENSSSCG00000013940,ENSSSCG00000009004,ENSSSCG00000028875,ENSSSCG00000015871,ENSSSCG00000002814,ENSSSCG00000028552
GO:0019222	regulation of metabolic process	biological_process	0.11526	1	23	63	5079	19424	ENSSSCG00000002814,ENSSSCG00000028331,ENSSSCG00000007032,ENSSSCG00000000010,ENSSSCG00000017923,ENSSSCG00000000916,ENSSSCG00000004803,ENSSSCG00000015871,ENSSSCG00000011591,ENSSSCG00000020906,ENSSSCG00000013940,ENSSSCG00000009334,ENSSSCG00000030108,ENSSSCG00000009004,ENSSSCG00000030095,ENSSSCG00000009330,ENSSSCG00000028875,ENSSSCG00000014959,ENSSSCG00000006590,ENSSSCG00000028552,ENSSSCG00000006588,…
GO:2000514	regulation of CD4-positive, alpha-beta T cell activation	biological_process	0.11532	1	1	63	33	19424	ENSSSCG00000013940
GO:0032813	tumor necrosis factor receptor superfamily binding	molecular_function	0.1155	1	1	63	35	19424	ENSSSCG00000020906
GO:0001102	RNA polymerase II activating transcription factor binding	molecular_function	0.11562	1	1	63	34	19424	ENSSSCG00000028552
GO:0014812	muscle cell migration	biological_process	0.1157	1	1	63	33	19424	ENSSSCG00000007032
GO:0000266	mitochondrial fission	biological_process	0.11585	1	1	63	33	19424	ENSSSCG00000012077
GO:0032872	regulation of stress-activated MAPK cascade	biological_process	0.11585	1	2	63	156	19424	ENSSSCG00000009334,ENSSSCG00000009004
GO:0006809	nitric oxide biosynthetic process	biological_process	0.11586	1	1	63	33	19424	ENSSSCG00000006987
GO:0042327	positive regulation of phosphorylation	biological_process	0.11593	1	5	63	726	19424	ENSSSCG00000007436,ENSSSCG00000028875,ENSSSCG00000017923,ENSSSCG00000009334,ENSSSCG00000009004
GO:1902883	negative regulation of response to oxidative stress	biological_process	0.11628	1	1	63	35	19424	ENSSSCG00000009334
GO:0042805	actinin binding	molecular_function	0.11636	1	1	63	32	19424	ENSSSCG00000015747
GO:0010632	regulation of epithelial cell migration	biological_process	0.11647	1	2	63	154	19424	ENSSSCG00000007436,ENSSSCG00000024048
GO:1900024	regulation of substrate adhesion-dependent cell spreading	biological_process	0.11712	1	1	63	34	19424	ENSSSCG00000000010
GO:0002366	leukocyte activation involved in immune response	biological_process	0.11717	1	2	63	174	19424	ENSSSCG00000013940,ENSSSCG00000028875
GO:0070302	regulation of stress-activated protein kinase signaling cascade	biological_process	0.11717	1	2	63	157	19424	ENSSSCG00000009334,ENSSSCG00000009004
GO:0008631	intrinsic apoptotic signaling pathway in response to oxidative stress	biological_process	0.1175	1	1	63	34	19424	ENSSSCG00000009334
GO:0021955	central nervous system neuron axonogenesis	biological_process	0.11751	1	1	63	31	19424	ENSSSCG00000015871
GO:0061134	peptidase regulator activity	molecular_function	0.11795	1	2	63	171	19424	ENSSSCG00000000010,ENSSSCG00000009004
GO:0006171	cAMP biosynthetic process	biological_process	0.11805	1	1	63	42	19424	ENSSSCG00000016726
GO:0051495	positive regulation of cytoskeleton organization	biological_process	0.11877	1	2	63	163	19424	ENSSSCG00000017923,ENSSSCG00000015353
GO:0032413	negative regulation of ion transmembrane transporter activity	biological_process	0.11887	1	1	63	39	19424	ENSSSCG00000007436
GO:0098636	protein complex involved in cell adhesion	cellular_component	0.11891	1	1	63	32	19424	ENSSSCG00000007754
GO:0010927	cellular component assembly involved in morphogenesis	biological_process	0.11923	1	2	63	155	19424	ENSSSCG00000015747,ENSSSCG00000004803
GO:0004842	ubiquitin-protein transferase activity	molecular_function	0.11945	1	3	63	321	19424	ENSSSCG00000021712,ENSSSCG00000030548,ENSSSCG00000030095
GO:0042993	positive regulation of transcription factor import into nucleus	biological_process	0.12051	1	1	63	36	19424	ENSSSCG00000030408
GO:0009952	anterior/posterior pattern specification	biological_process	0.12121	1	2	63	185	19424	ENSSSCG00000009004,ENSSSCG00000030095
GO:0031491	nucleosome binding	molecular_function	0.12128	1	1	63	49	19424	ENSSSCG00000011591
GO:0007566	embryo implantation	biological_process	0.12135	1	1	63	37	19424	ENSSSCG00000007436
GO:0002263	cell activation involved in immune response	biological_process	0.12168	1	2	63	178	19424	ENSSSCG00000028875,ENSSSCG00000013940
GO:0001960	negative regulation of cytokine-mediated signaling pathway	biological_process	0.12196	1	1	63	34	19424	ENSSSCG00000028331
GO:0035136	forelimb morphogenesis	biological_process	0.12205	1	1	63	37	19424	ENSSSCG00000030095
GO:0045214	sarcomere organization	biological_process	0.12213	1	1	63	34	19424	ENSSSCG00000015747
GO:0043330	response to exogenous dsRNA	biological_process	0.12214	1	1	63	50	19424	ENSSSCG00000030408
GO:0006913	nucleocytoplasmic transport	biological_process	0.12228	1	3	63	337	19424	ENSSSCG00000030408,ENSSSCG00000013940,ENSSSCG00000009004
GO:0051169	nuclear transport	biological_process	0.12228	1	3	63	337	19424	ENSSSCG00000013940,ENSSSCG00000009004,ENSSSCG00000030408
GO:0046209	nitric oxide metabolic process	biological_process	0.12238	1	1	63	35	19424	ENSSSCG00000006987
GO:0010324	membrane invagination	biological_process	0.12297	1	1	63	36	19424	ENSSSCG00000017923
GO:0006182	cGMP biosynthetic process	biological_process	0.12439	1	1	63	36	19424	ENSSSCG00000016726
GO:0001227	transcriptional repressor activity, RNA polymerase II transcription regulatory region sequence-specific binding	molecular_function	0.12451	1	2	63	179	19424	ENSSSCG00000028552,ENSSSCG00000030095
GO:0032611	interleukin-1 beta production	biological_process	0.12482	1	1	63	38	19424	ENSSSCG00000013940
GO:0032330	regulation of chondrocyte differentiation	biological_process	0.12512	1	1	63	36	19424	ENSSSCG00000030095
GO:0051172	negative regulation of nitrogen compound metabolic process	biological_process	0.12551	1	7	63	1185	19424	ENSSSCG00000028875,ENSSSCG00000013940,ENSSSCG00000009004,ENSSSCG00000030095,ENSSSCG00000002814,ENSSSCG00000028552,ENSSSCG00000015871
GO:0042267	natural killer cell mediated cytotoxicity	biological_process	0.12596	1	1	63	36	19424	ENSSSCG00000028875
GO:0065009	regulation of molecular function	biological_process	0.12636	1	12	63	2368	19424	ENSSSCG00000028875,ENSSSCG00000000010,ENSSSCG00000009330,ENSSSCG00000009004,ENSSSCG00000002814,ENSSSCG00000007436,ENSSSCG00000009334,ENSSSCG00000006588,ENSSSCG00000013940,ENSSSCG00000020906,ENSSSCG00000015871,ENSSSCG00000006590
GO:0046847	filopodium assembly	biological_process	0.12651	1	1	63	34	19424	ENSSSCG00000007586
GO:0042398	cellular modified amino acid biosynthetic process	biological_process	0.12748	1	1	63	36	19424	ENSSSCG00000003483
GO:0051128	regulation of cellular component organization	biological_process	0.1277	1	10	63	1799	19424	ENSSSCG00000017923,ENSSSCG00000015353,ENSSSCG00000000010,ENSSSCG00000009004,ENSSSCG00000030368,ENSSSCG00000014369,ENSSSCG00000020906,ENSSSCG00000030877,ENSSSCG00000007436,ENSSSCG00000007586
GO:0044445	cytosolic part	cellular_component	0.12849	1	2	63	221	19424	ENSSSCG00000013940,ENSSSCG00000016726
GO:0055013	cardiac muscle cell development	biological_process	0.12903	1	1	63	37	19424	ENSSSCG00000004803
GO:0002228	natural killer cell mediated immunity	biological_process	0.12945	1	1	63	37	19424	ENSSSCG00000028875
GO:0019787	ubiquitin-like protein transferase activity	molecular_function	0.13028	1	3	63	334	19424	ENSSSCG00000030548,ENSSSCG00000021712,ENSSSCG00000030095
GO:0044703	multi-organism reproductive process	biological_process	0.13049	1	4	63	547	19424	ENSSSCG00000030368,ENSSSCG00000028875,ENSSSCG00000007436,ENSSSCG00000030095
GO:0032720	negative regulation of tumor necrosis factor production	biological_process	0.13061	1	1	63	39	19424	ENSSSCG00000028875
GO:0060761	negative regulation of response to cytokine stimulus	biological_process	0.13072	1	1	63	37	19424	ENSSSCG00000028331
GO:0050732	negative regulation of peptidyl-tyrosine phosphorylation	biological_process	0.1313	1	1	63	37	19424	ENSSSCG00000009004
GO:0030834	regulation of actin filament depolymerization	biological_process	0.13134	1	1	63	38	19424	ENSSSCG00000015353
GO:1901699	cellular response to nitrogen compound	biological_process	0.13137	1	3	63	336	19424	ENSSSCG00000030408,ENSSSCG00000013940,ENSSSCG00000015871
GO:0003779	actin binding	molecular_function	0.13137	1	3	63	332	19424	ENSSSCG00000015747,ENSSSCG00000007586,ENSSSCG00000015353
GO:2001057	reactive nitrogen species metabolic process	biological_process	0.13139	1	1	63	38	19424	ENSSSCG00000006987
GO:0061098	positive regulation of protein tyrosine kinase activity	biological_process	0.1314	1	1	63	38	19424	ENSSSCG00000009334
GO:1904063	negative regulation of cation transmembrane transport	biological_process	0.13144	1	1	63	44	19424	ENSSSCG00000007436
GO:0003333	amino acid transmembrane transport	biological_process	0.13146	1	1	63	36	19424	ENSSSCG00000006987
GO:0042326	negative regulation of phosphorylation	biological_process	0.13183	1	3	63	343	19424	ENSSSCG00000009004,ENSSSCG00000000010,ENSSSCG00000009334
GO:0097191	extrinsic apoptotic signaling pathway	biological_process	0.13261	1	2	63	171	19424	ENSSSCG00000020906,ENSSSCG00000009004
GO:0008047	enzyme activator activity	molecular_function	0.13278	1	3	63	338	19424	ENSSSCG00000009004,ENSSSCG00000009330,ENSSSCG00000000010
GO:0061077	chaperone-mediated protein folding	biological_process	0.13286	1	1	63	41	19424	ENSSSCG00000009334
GO:0033043	regulation of organelle organization	biological_process	0.13287	1	6	63	934	19424	ENSSSCG00000007586,ENSSSCG00000007436,ENSSSCG00000017923,ENSSSCG00000015353,ENSSSCG00000020906,ENSSSCG00000030368
GO:0043588	skin development	biological_process	0.13298	1	2	63	173	19424	ENSSSCG00000001993,ENSSSCG00000026043
GO:0008237	metallopeptidase activity	molecular_function	0.13309	1	2	63	170	19424	ENSSSCG00000007436,ENSSSCG00000006359
GO:1902041	regulation of extrinsic apoptotic signaling pathway via death domain receptors	biological_process	0.13319	1	1	63	38	19424	ENSSSCG00000009004
GO:0035987	endodermal cell differentiation	biological_process	0.13329	1	1	63	39	19424	ENSSSCG00000007436
GO:0060760	positive regulation of response to cytokine stimulus	biological_process	0.1336	1	1	63	38	19424	ENSSSCG00000030408
GO:0010466	negative regulation of peptidase activity	biological_process	0.13371	1	2	63	186	19424	ENSSSCG00000007436,ENSSSCG00000009004
GO:1903556	negative regulation of tumor necrosis factor superfamily cytokine production	biological_process	0.13405	1	1	63	40	19424	ENSSSCG00000028875
GO:0050730	regulation of peptidyl-tyrosine phosphorylation	biological_process	0.13486	1	2	63	177	19424	ENSSSCG00000009004,ENSSSCG00000009334
GO:0007162	negative regulation of cell adhesion	biological_process	0.13537	1	2	63	171	19424	ENSSSCG00000000010,ENSSSCG00000028875
GO:0061630	ubiquitin protein ligase activity	molecular_function	0.1355	1	2	63	170	19424	ENSSSCG00000030548,ENSSSCG00000021712
GO:0055006	cardiac cell development	biological_process	0.13591	1	1	63	39	19424	ENSSSCG00000004803
GO:0030837	negative regulation of actin filament polymerization	biological_process	0.13592	1	1	63	39	19424	ENSSSCG00000015353
GO:0001910	regulation of leukocyte mediated cytotoxicity	biological_process	0.13597	1	1	63	39	19424	ENSSSCG00000028875
GO:0002042	cell migration involved in sprouting angiogenesis	biological_process	0.13626	1	1	63	39	19424	ENSSSCG00000024048
GO:0007249	I-kappaB kinase/NF-kappaB signaling	biological_process	0.1365	1	2	63	174	19424	ENSSSCG00000013940,ENSSSCG00000020906
GO:0032648	regulation of interferon-beta production	biological_process	0.13682	1	1	63	39	19424	ENSSSCG00000030408
GO:0048511	rhythmic process	biological_process	0.13698	1	2	63	179	19424	ENSSSCG00000028552,ENSSSCG00000016726
GO:0035088	establishment or maintenance of apical/basal cell polarity	biological_process	0.13707	1	1	63	39	19424	ENSSSCG00000007586
GO:0061245	establishment or maintenance of bipolar cell polarity	biological_process	0.13707	1	1	63	39	19424	ENSSSCG00000007586
GO:0072132	mesenchyme morphogenesis	biological_process	0.13715	1	1	63	42	19424	ENSSSCG00000004803
GO:0005201	extracellular matrix structural constituent	molecular_function	0.13722	1	1	63	38	19424	ENSSSCG00000000010
GO:0030514	negative regulation of BMP signaling pathway	biological_process	0.13745	1	1	63	43	19424	ENSSSCG00000009004
GO:0030336	negative regulation of cell migration	biological_process	0.13769	1	2	63	172	19424	ENSSSCG00000024048,ENSSSCG00000009004
GO:0048546	digestive tract morphogenesis	biological_process	0.13812	1	1	63	41	19424	ENSSSCG00000009004
GO:0010468	regulation of gene expression	biological_process	0.13817	1	15	63	3148	19424	ENSSSCG00000030408,ENSSSCG00000009334,ENSSSCG00000030108,ENSSSCG00000013940,ENSSSCG00000011591,ENSSSCG00000015871,ENSSSCG00000004803,ENSSSCG00000028552,ENSSSCG00000028875,ENSSSCG00000014959,ENSSSCG00000000916,ENSSSCG00000030095,ENSSSCG00000009004,ENSSSCG00000028331,ENSSSCG00000002814
GO:0010812	negative regulation of cell-substrate adhesion	biological_process	0.13887	1	1	63	40	19424	ENSSSCG00000000010
GO:0043621	protein self-association	molecular_function	0.13923	1	1	63	40	19424	ENSSSCG00000008648
GO:0051641	cellular localization	biological_process	0.13932	1	12	63	2315	19424	ENSSSCG00000012895,ENSSSCG00000009334,ENSSSCG00000030408,ENSSSCG00000013940,ENSSSCG00000014369,ENSSSCG00000030368,ENSSSCG00000012077,ENSSSCG00000028875,ENSSSCG00000015353,ENSSSCG00000009004,ENSSSCG00000008648,ENSSSCG00000028331
GO:0032608	interferon-beta production	biological_process	0.14004	1	1	63	40	19424	ENSSSCG00000030408
GO:0060627	regulation of vesicle-mediated transport	biological_process	0.14016	1	3	63	345	19424	ENSSSCG00000017923,ENSSSCG00000012895,ENSSSCG00000014369
GO:0044092	negative regulation of molecular function	biological_process	0.14022	1	5	63	780	19424	ENSSSCG00000002814,ENSSSCG00000009004,ENSSSCG00000013940,ENSSSCG00000007436,ENSSSCG00000028875
GO:0042093	T-helper cell differentiation	biological_process	0.14028	1	1	63	39	19424	ENSSSCG00000013940
GO:0001736	establishment of planar polarity	biological_process	0.1405	1	1	63	39	19424	ENSSSCG00000009004
GO:0007164	establishment of tissue polarity	biological_process	0.1405	1	1	63	39	19424	ENSSSCG00000009004
GO:0061659	ubiquitin-like protein ligase activity	molecular_function	0.141	1	2	63	174	19424	ENSSSCG00000021712,ENSSSCG00000030548
GO:0044425	membrane part	cellular_component	0.14111	1	27	63	7497	19424	ENSSSCG00000013102,ENSSSCG00000007586,ENSSSCG00000030408,ENSSSCG00000026043,ENSSSCG00000014369,ENSSSCG00000015299,ENSSSCG00000012066,ENSSSCG00000028875,ENSSSCG00000009330,ENSSSCG00000008648,ENSSSCG00000009004,ENSSSCG00000006987,ENSSSCG00000025795,ENSSSCG00000013556,ENSSSCG00000024136,ENSSSCG00000000136,ENSSSCG00000028802,ENSSSCG00000016726,ENSSSCG00000007754,ENSSSCG00000020906,ENSSSCG00000014249,…
GO:0080090	regulation of primary metabolic process	biological_process	0.14122	1	20	63	4446	19424	ENSSSCG00000028875,ENSSSCG00000030095,ENSSSCG00000009004,ENSSSCG00000006590,ENSSSCG00000028552,ENSSSCG00000007436,ENSSSCG00000030408,ENSSSCG00000006588,ENSSSCG00000007032,ENSSSCG00000028331,ENSSSCG00000002814,ENSSSCG00000000916,ENSSSCG00000017923,ENSSSCG00000000010,ENSSSCG00000020906,ENSSSCG00000011591,ENSSSCG00000015871,ENSSSCG00000030108,ENSSSCG00000009334,ENSSSCG00000013940
GO:0098655	cation transmembrane transport	biological_process	0.14179	1	4	63	577	19424	ENSSSCG00000012066,ENSSSCG00000015299,ENSSSCG00000006987,ENSSSCG00000007436
GO:0010596	negative regulation of endothelial cell migration	biological_process	0.14191	1	1	63	40	19424	ENSSSCG00000024048
GO:0032410	negative regulation of transporter activity	biological_process	0.14198	1	1	63	47	19424	ENSSSCG00000007436
GO:0016043	cellular component organization	biological_process	0.14199	1	21	63	4549	19424	ENSSSCG00000020906,ENSSSCG00000004803,ENSSSCG00000011591,ENSSSCG00000015871,ENSSSCG00000016726,ENSSSCG00000013940,ENSSSCG00000003483,ENSSSCG00000000010,ENSSSCG00000000916,ENSSSCG00000017923,ENSSSCG00000014369,ENSSSCG00000030368,ENSSSCG00000030877,ENSSSCG00000012077,ENSSSCG00000015747,ENSSSCG00000012895,ENSSSCG00000007436,ENSSSCG00000007586,ENSSSCG00000026043,ENSSSCG00000015353,ENSSSCG00000009004
GO:0007585	respiratory gaseous exchange	biological_process	0.14223	1	1	63	44	19424	ENSSSCG00000015871
GO:0005544	calcium-dependent phospholipid binding	molecular_function	0.14224	1	1	63	42	19424	ENSSSCG00000012895
GO:0032722	positive regulation of chemokine production	biological_process	0.14294	1	1	63	43	19424	ENSSSCG00000028875
GO:0002294	CD4-positive, alpha-beta T cell differentiation involved in immune response	biological_process	0.14317	1	1	63	40	19424	ENSSSCG00000013940
GO:0035567	non-canonical Wnt signaling pathway	biological_process	0.1432	1	1	63	42	19424	ENSSSCG00000009004
GO:0001706	endoderm formation	biological_process	0.14378	1	1	63	43	19424	ENSSSCG00000007436
GO:0032941	secretion by tissue	biological_process	0.1445	1	1	63	42	19424	ENSSSCG00000009881
GO:0051403	stress-activated MAPK cascade	biological_process	0.14478	1	2	63	179	19424	ENSSSCG00000009334,ENSSSCG00000009004
GO:0042130	negative regulation of T cell proliferation	biological_process	0.14485	1	1	63	41	19424	ENSSSCG00000028875
GO:0051649	establishment of localization in cell	biological_process	0.14559	1	10	63	1875	19424	ENSSSCG00000013940,ENSSSCG00000030408,ENSSSCG00000012895,ENSSSCG00000012077,ENSSSCG00000030368,ENSSSCG00000014369,ENSSSCG00000008648,ENSSSCG00000009004,ENSSSCG00000028875,ENSSSCG00000028331
GO:0031663	lipopolysaccharide-mediated signaling pathway	biological_process	0.14561	1	1	63	43	19424	ENSSSCG00000014369
GO:0061448	connective tissue development	biological_process	0.1458	1	2	63	185	19424	ENSSSCG00000030095,ENSSSCG00000009004
GO:0002287	alpha-beta T cell activation involved in immune response	biological_process	0.14592	1	1	63	41	19424	ENSSSCG00000013940
GO:0002293	alpha-beta T cell differentiation involved in immune response	biological_process	0.14592	1	1	63	41	19424	ENSSSCG00000013940
GO:0031225	anchored component of membrane	cellular_component	0.14654	1	1	63	45	19424	ENSSSCG00000014369
GO:0030042	actin filament depolymerization	biological_process	0.14695	1	1	63	44	19424	ENSSSCG00000015353
GO:0044089	positive regulation of cellular component biogenesis	biological_process	0.14699	1	3	63	357	19424	ENSSSCG00000017923,ENSSSCG00000015353,ENSSSCG00000007586
GO:0001725	stress fiber	cellular_component	0.14731	1	1	63	41	19424	ENSSSCG00000007586
GO:2001238	positive regulation of extrinsic apoptotic signaling pathway	biological_process	0.14766	1	1	63	43	19424	ENSSSCG00000020906
GO:0004879	RNA polymerase II transcription factor activity, ligand-activated sequence-specific DNA binding	molecular_function	0.14811	1	1	63	41	19424	ENSSSCG00000015871
GO:0098531	transcription factor activity, direct ligand regulated sequence-specific DNA binding	molecular_function	0.14811	1	1	63	41	19424	ENSSSCG00000015871
GO:0030545	receptor regulator activity	molecular_function	0.14856	1	1	63	45	19424	ENSSSCG00000009004
GO:0032922	circadian regulation of gene expression	biological_process	0.14858	1	1	63	43	19424	ENSSSCG00000028552
GO:0002292	T cell differentiation involved in immune response	biological_process	0.14878	1	1	63	43	19424	ENSSSCG00000013940
GO:0007589	body fluid secretion	biological_process	0.14879	1	1	63	44	19424	ENSSSCG00000009881
GO:0048008	platelet-derived growth factor receptor signaling pathway	biological_process	0.14892	1	1	63	41	19424	ENSSSCG00000007032
GO:0070301	cellular response to hydrogen peroxide	biological_process	0.14903	1	1	63	43	19424	ENSSSCG00000009334
GO:0008144	drug binding	molecular_function	0.14962	1	1	63	43	19424	ENSSSCG00000007586
GO:0034121	regulation of toll-like receptor signaling pathway	biological_process	0.15015	1	1	63	43	19424	ENSSSCG00000008648
GO:0032963	collagen metabolic process	biological_process	0.15032	1	1	63	43	19424	ENSSSCG00000007436
GO:0010562	positive regulation of phosphorus metabolic process	biological_process	0.1504	1	5	63	794	19424	ENSSSCG00000009004,ENSSSCG00000009334,ENSSSCG00000028875,ENSSSCG00000007436,ENSSSCG00000017923
GO:0045937	positive regulation of phosphate metabolic process	biological_process	0.1504	1	5	63	794	19424	ENSSSCG00000009004,ENSSSCG00000007436,ENSSSCG00000017923,ENSSSCG00000028875,ENSSSCG00000009334
GO:0044260	cellular macromolecule metabolic process	biological_process	0.15046	1	29	63	7153	19424	ENSSSCG00000009334,ENSSSCG00000030108,ENSSSCG00000024310,ENSSSCG00000013940,ENSSSCG00000020906,ENSSSCG00000015871,ENSSSCG00000011591,ENSSSCG00000000010,ENSSSCG00000003483,ENSSSCG00000000916,ENSSSCG00000017923,ENSSSCG00000028331,ENSSSCG00000007032,ENSSSCG00000002814,ENSSSCG00000014012,ENSSSCG00000001993,ENSSSCG00000030408,ENSSSCG00000007436,ENSSSCG00000006588,ENSSSCG00000026043,ENSSSCG00000021712,…
GO:0043197	dendritic spine	cellular_component	0.15048	1	1	63	40	19424	ENSSSCG00000030877
GO:0045010	actin nucleation	biological_process	0.1506	1	1	63	45	19424	ENSSSCG00000015353
GO:0061025	membrane fusion	biological_process	0.15061	1	2	63	183	19424	ENSSSCG00000012077,ENSSSCG00000012895
GO:0003007	heart morphogenesis	biological_process	0.1512	1	2	63	191	19424	ENSSSCG00000009004,ENSSSCG00000004803
GO:0031323	regulation of cellular metabolic process	biological_process	0.15131	1	20	63	4487	19424	ENSSSCG00000028875,ENSSSCG00000030095,ENSSSCG00000009004,ENSSSCG00000030408,ENSSSCG00000007436,ENSSSCG00000006588,ENSSSCG00000006590,ENSSSCG00000028552,ENSSSCG00000000916,ENSSSCG00000017923,ENSSSCG00000000010,ENSSSCG00000007032,ENSSSCG00000028331,ENSSSCG00000002814,ENSSSCG00000009334,ENSSSCG00000030108,ENSSSCG00000013940,ENSSSCG00000020906,ENSSSCG00000011591,ENSSSCG00000015871
GO:0005581	collagen trimer	cellular_component	0.15154	1	1	63	44	19424	ENSSSCG00000000916
GO:0000166	nucleotide binding	molecular_function	0.15168	1	10	63	1850	19424	ENSSSCG00000030368,ENSSSCG00000017416,ENSSSCG00000012077,ENSSSCG00000009881,ENSSSCG00000004803,ENSSSCG00000030408,ENSSSCG00000009334,ENSSSCG00000016726,ENSSSCG00000013940,ENSSSCG00000009720
GO:1901265	nucleoside phosphate binding	molecular_function	0.15168	1	10	63	1850	19424	ENSSSCG00000009720,ENSSSCG00000004803,ENSSSCG00000012077,ENSSSCG00000009881,ENSSSCG00000017416,ENSSSCG00000030368,ENSSSCG00000016726,ENSSSCG00000013940,ENSSSCG00000009334,ENSSSCG00000030408
GO:0017022	myosin binding	molecular_function	0.15184	1	1	63	42	19424	ENSSSCG00000004803
GO:0010830	regulation of myotube differentiation	biological_process	0.15201	1	1	63	47	19424	ENSSSCG00000028552
GO:0045669	positive regulation of osteoblast differentiation	biological_process	0.15228	1	1	63	45	19424	ENSSSCG00000009004
GO:0030032	lamellipodium assembly	biological_process	0.15241	1	1	63	42	19424	ENSSSCG00000007586
GO:0000786	nucleosome	cellular_component	0.15255	1	1	63	86	19424	ENSSSCG00000011591
GO:0030054	cell junction	cellular_component	0.15275	1	4	63	552	19424	ENSSSCG00000030408,ENSSSCG00000007586,ENSSSCG00000006588,ENSSSCG00000006987
GO:0034766	negative regulation of ion transmembrane transport	biological_process	0.15314	1	1	63	51	19424	ENSSSCG00000007436
GO:0000980	RNA polymerase II distal enhancer sequence-specific DNA binding	molecular_function	0.15367	1	1	63	46	19424	ENSSSCG00000030095
GO:0015833	peptide transport	biological_process	0.15397	1	2	63	195	19424	ENSSSCG00000013940,ENSSSCG00000006590
GO:0044259	multicellular organismal macromolecule metabolic process	biological_process	0.154	1	1	63	44	19424	ENSSSCG00000007436
GO:0002793	positive regulation of peptide secretion	biological_process	0.15438	1	1	63	49	19424	ENSSSCG00000006590
GO:0060485	mesenchyme development	biological_process	0.15452	1	2	63	191	19424	ENSSSCG00000004803,ENSSSCG00000009004
GO:0005575	cellular_component	cellular_component	0.15528	1	59	63	17251	19424	ENSSSCG00000028331,ENSSSCG00000017923,ENSSSCG00000000916,ENSSSCG00000000010,ENSSSCG00000008319,ENSSSCG00000017037,ENSSSCG00000017416,ENSSSCG00000011591,ENSSSCG00000015871,ENSSSCG00000004803,ENSSSCG00000013556,ENSSSCG00000030108,ENSSSCG00000000136,ENSSSCG00000013940,ENSSSCG00000016726,ENSSSCG00000006987,ENSSSCG00000030548,ENSSSCG00000015353,ENSSSCG00000028875,ENSSSCG00000008648,ENSSSCG00000015299,…
GO:1903201	regulation of oxidative stress-induced cell death	biological_process	0.15539	1	1	63	47	19424	ENSSSCG00000009334
GO:0090287	regulation of cellular response to growth factor stimulus	biological_process	0.15624	1	2	63	196	19424	ENSSSCG00000009004,ENSSSCG00000024048
GO:0046068	cGMP metabolic process	biological_process	0.15651	1	1	63	46	19424	ENSSSCG00000016726
GO:0019058	viral life cycle	biological_process	0.15696	1	2	63	191	19424	ENSSSCG00000012077,ENSSSCG00000008648
GO:0050764	regulation of phagocytosis	biological_process	0.15717	1	1	63	47	19424	ENSSSCG00000017923
GO:0009880	embryonic pattern specification	biological_process	0.15738	1	1	63	49	19424	ENSSSCG00000030095
GO:0001676	long-chain fatty acid metabolic process	biological_process	0.15749	1	1	63	44	19424	ENSSSCG00000017923
GO:0032663	regulation of interleukin-2 production	biological_process	0.158	1	1	63	44	19424	ENSSSCG00000028875
GO:0017158	regulation of calcium ion-dependent exocytosis	biological_process	0.15828	1	1	63	47	19424	ENSSSCG00000012895
GO:0030101	natural killer cell activation	biological_process	0.15976	1	1	63	62	19424	ENSSSCG00000028875
GO:1903670	regulation of sprouting angiogenesis	biological_process	0.15982	1	1	63	47	19424	ENSSSCG00000024048
GO:0006305	DNA alkylation	biological_process	0.16038	1	1	63	45	19424	ENSSSCG00000011591
GO:0006306	DNA methylation	biological_process	0.16038	1	1	63	45	19424	ENSSSCG00000011591
GO:0015179	L-amino acid transmembrane transporter activity	molecular_function	0.16081	1	1	63	45	19424	ENSSSCG00000006987
GO:0042058	regulation of epidermal growth factor receptor signaling pathway	biological_process	0.16085	1	1	63	48	19424	ENSSSCG00000007436
GO:0008544	epidermis development	biological_process	0.16104	1	2	63	203	19424	ENSSSCG00000026043,ENSSSCG00000001993
GO:0045765	regulation of angiogenesis	biological_process	0.16105	1	2	63	193	19424	ENSSSCG00000009004,ENSSSCG00000024048
GO:0051148	negative regulation of muscle cell differentiation	biological_process	0.16121	1	1	63	51	19424	ENSSSCG00000028552
GO:1902105	regulation of leukocyte differentiation	biological_process	0.16154	1	2	63	199	19424	ENSSSCG00000013940,ENSSSCG00000030095
GO:0002275	myeloid cell activation involved in immune response	biological_process	0.16251	1	1	63	48	19424	ENSSSCG00000028875
GO:0032272	negative regulation of protein polymerization	biological_process	0.16319	1	1	63	47	19424	ENSSSCG00000015353
GO:0006935	chemotaxis	biological_process	0.16361	1	3	63	391	19424	ENSSSCG00000025795,ENSSSCG00000006590,ENSSSCG00000006588
GO:0043124	negative regulation of I-kappaB kinase/NF-kappaB signaling	biological_process	0.16385	1	1	63	47	19424	ENSSSCG00000013940
GO:0044309	neuron spine	cellular_component	0.16387	1	1	63	44	19424	ENSSSCG00000030877
GO:0042330	taxis	biological_process	0.16415	1	3	63	392	19424	ENSSSCG00000006588,ENSSSCG00000006590,ENSSSCG00000025795
GO:0005856	cytoskeleton	cellular_component	0.16462	1	8	63	1430	19424	ENSSSCG00000004803,ENSSSCG00000006590,ENSSSCG00000030877,ENSSSCG00000015747,ENSSSCG00000009334,ENSSSCG00000030408,ENSSSCG00000007586,ENSSSCG00000009720
GO:0032587	ruffle membrane	cellular_component	0.16526	1	1	63	46	19424	ENSSSCG00000030408
GO:0032432	actin filament bundle	cellular_component	0.16568	1	1	63	47	19424	ENSSSCG00000007586
GO:0070373	negative regulation of ERK1 and ERK2 cascade	biological_process	0.16574	1	1	63	48	19424	ENSSSCG00000000010
GO:0005518	collagen binding	molecular_function	0.1658	1	1	63	47	19424	ENSSSCG00000000916
GO:0044297	cell body	cellular_component	0.16631	1	2	63	192	19424	ENSSSCG00000030368,ENSSSCG00000004803
GO:0019898	extrinsic component of membrane	cellular_component	0.16634	1	2	63	196	19424	ENSSSCG00000026043,ENSSSCG00000017923
GO:0071359	cellular response to dsRNA	biological_process	0.16645	1	1	63	47	19424	ENSSSCG00000030408
GO:0004175	endopeptidase activity	molecular_function	0.16682	1	3	63	402	19424	ENSSSCG00000006359,ENSSSCG00000007032,ENSSSCG00000007436
GO:0001501	skeletal system development	biological_process	0.16696	1	3	63	394	19424	ENSSSCG00000007436,ENSSSCG00000009004,ENSSSCG00000030095
GO:0070613	regulation of protein processing	biological_process	0.167	1	1	63	50	19424	ENSSSCG00000028331
GO:0015807	L-amino acid transport	biological_process	0.16702	1	1	63	47	19424	ENSSSCG00000006987
GO:1901880	negative regulation of protein depolymerization	biological_process	0.16778	1	1	63	49	19424	ENSSSCG00000015353
GO:0035091	phosphatidylinositol binding	molecular_function	0.16783	1	2	63	191	19424	ENSSSCG00000030877,ENSSSCG00000017923
GO:0035258	steroid hormone receptor binding	molecular_function	0.16811	1	1	63	49	19424	ENSSSCG00000015871
GO:0061035	regulation of cartilage development	biological_process	0.1682	1	1	63	50	19424	ENSSSCG00000030095
GO:0034763	negative regulation of transmembrane transport	biological_process	0.16836	1	1	63	58	19424	ENSSSCG00000007436
GO:0000904	cell morphogenesis involved in differentiation	biological_process	0.16842	1	4	63	575	19424	ENSSSCG00000000010,ENSSSCG00000016726,ENSSSCG00000009004,ENSSSCG00000015871
GO:0042308	negative regulation of protein import into nucleus	biological_process	0.16848	1	1	63	50	19424	ENSSSCG00000013940
GO:1904590	negative regulation of protein import	biological_process	0.16848	1	1	63	50	19424	ENSSSCG00000013940
GO:0051493	regulation of cytoskeleton organization	biological_process	0.16889	1	3	63	380	19424	ENSSSCG00000015353,ENSSSCG00000017923,ENSSSCG00000007586
GO:0009987	cellular process	biological_process	0.16962	1	52	63	14931	19424	ENSSSCG00000004803,ENSSSCG00000011591,ENSSSCG00000015871,ENSSSCG00000017416,ENSSSCG00000016726,ENSSSCG00000013940,ENSSSCG00000000136,ENSSSCG00000030108,ENSSSCG00000013556,ENSSSCG00000014012,ENSSSCG00000028331,ENSSSCG00000000010,ENSSSCG00000000916,ENSSSCG00000017923,ENSSSCG00000009881,ENSSSCG00000012066,ENSSSCG00000021712,ENSSSCG00000015299,ENSSSCG00000012895,ENSSSCG00000030408,ENSSSCG00000030548,…
GO:1903317	regulation of protein maturation	biological_process	0.17029	1	1	63	51	19424	ENSSSCG00000028331
GO:1901184	regulation of ERBB signaling pathway	biological_process	0.17101	1	1	63	51	19424	ENSSSCG00000007436
GO:0042886	amide transport	biological_process	0.17121	1	2	63	208	19424	ENSSSCG00000006590,ENSSSCG00000013940
GO:0045893	positive regulation of transcription, DNA-templated	biological_process	0.1714	1	7	63	1279	19424	ENSSSCG00000015871,ENSSSCG00000030408,ENSSSCG00000000916,ENSSSCG00000009334,ENSSSCG00000030095,ENSSSCG00000013940,ENSSSCG00000009004
GO:1903508	positive regulation of nucleic acid-templated transcription	biological_process	0.1714	1	7	63	1279	19424	ENSSSCG00000030408,ENSSSCG00000000916,ENSSSCG00000009334,ENSSSCG00000030095,ENSSSCG00000013940,ENSSSCG00000009004,ENSSSCG00000015871
GO:1903409	reactive oxygen species biosynthetic process	biological_process	0.17159	1	1	63	51	19424	ENSSSCG00000006987
GO:0071479	cellular response to ionizing radiation	biological_process	0.17159	1	1	63	51	19424	ENSSSCG00000009004
GO:0001932	regulation of protein phosphorylation	biological_process	0.17243	1	6	63	1048	19424	ENSSSCG00000009004,ENSSSCG00000007436,ENSSSCG00000017923,ENSSSCG00000028875,ENSSSCG00000000010,ENSSSCG00000009334
GO:0048708	astrocyte differentiation	biological_process	0.17258	1	1	63	54	19424	ENSSSCG00000006590
GO:0010631	epithelial cell migration	biological_process	0.17271	1	2	63	200	19424	ENSSSCG00000007436,ENSSSCG00000024048
GO:0043242	negative regulation of protein complex disassembly	biological_process	0.17294	1	1	63	51	19424	ENSSSCG00000015353
GO:0033555	multicellular organismal response to stress	biological_process	0.17298	1	1	63	53	19424	ENSSSCG00000015871
GO:1903825	organic acid transmembrane transport	biological_process	0.17332	1	1	63	50	19424	ENSSSCG00000006987
GO:1901342	regulation of vasculature development	biological_process	0.17389	1	2	63	203	19424	ENSSSCG00000009004,ENSSSCG00000024048
GO:1900407	regulation of cellular response to oxidative stress	biological_process	0.17429	1	1	63	53	19424	ENSSSCG00000009334
GO:1902680	positive regulation of RNA biosynthetic process	biological_process	0.17452	1	7	63	1285	19424	ENSSSCG00000015871,ENSSSCG00000013940,ENSSSCG00000009004,ENSSSCG00000030095,ENSSSCG00000009334,ENSSSCG00000030408,ENSSSCG00000000916
GO:0030426	growth cone	cellular_component	0.17485	1	1	63	51	19424	ENSSSCG00000007586
GO:0071840	cellular component organization or biogenesis	biological_process	0.17506	1	21	63	4695	19424	ENSSSCG00000007586,ENSSSCG00000007436,ENSSSCG00000012895,ENSSSCG00000026043,ENSSSCG00000030368,ENSSSCG00000014369,ENSSSCG00000015747,ENSSSCG00000012077,ENSSSCG00000030877,ENSSSCG00000015353,ENSSSCG00000009004,ENSSSCG00000013940,ENSSSCG00000016726,ENSSSCG00000020906,ENSSSCG00000011591,ENSSSCG00000015871,ENSSSCG00000004803,ENSSSCG00000017923,ENSSSCG00000000916,ENSSSCG00000003483,ENSSSCG00000000010
GO:0090132	epithelium migration	biological_process	0.17518	1	2	63	202	19424	ENSSSCG00000007436,ENSSSCG00000024048
GO:0044815	DNA packaging complex	cellular_component	0.17581	1	1	63	93	19424	ENSSSCG00000011591
GO:1902117	positive regulation of organelle assembly	biological_process	0.17624	1	1	63	51	19424	ENSSSCG00000007586
GO:0006357	regulation of transcription from RNA polymerase II promoter	biological_process	0.17642	1	8	63	1550	19424	ENSSSCG00000013940,ENSSSCG00000009334,ENSSSCG00000030408,ENSSSCG00000028552,ENSSSCG00000015871,ENSSSCG00000009004,ENSSSCG00000030095,ENSSSCG00000000916
GO:0055008	cardiac muscle tissue morphogenesis	biological_process	0.17649	1	1	63	55	19424	ENSSSCG00000004803
GO:0032945	negative regulation of mononuclear cell proliferation	biological_process	0.17699	1	1	63	52	19424	ENSSSCG00000028875
GO:0050672	negative regulation of lymphocyte proliferation	biological_process	0.17699	1	1	63	52	19424	ENSSSCG00000028875
GO:0032623	interleukin-2 production	biological_process	0.17732	1	1	63	50	19424	ENSSSCG00000028875
GO:0003677	DNA binding	molecular_function	0.17796	1	8	63	1644	19424	ENSSSCG00000009720,ENSSSCG00000030095,ENSSSCG00000028552,ENSSSCG00000011591,ENSSSCG00000015871,ENSSSCG00000017416,ENSSSCG00000013940,ENSSSCG00000030408
GO:0030276	clathrin binding	molecular_function	0.17952	1	1	63	50	19424	ENSSSCG00000012895
GO:0016032	viral process	biological_process	0.17954	1	2	63	210	19424	ENSSSCG00000008648,ENSSSCG00000012077
GO:0044236	multicellular organismal metabolic process	biological_process	0.17986	1	1	63	54	19424	ENSSSCG00000007436
GO:0005102	receptor binding	molecular_function	0.18003	1	6	63	1111	19424	ENSSSCG00000006590,ENSSSCG00000015871,ENSSSCG00000020906,ENSSSCG00000007032,ENSSSCG00000006588,ENSSSCG00000009004
GO:0070664	negative regulation of leukocyte proliferation	biological_process	0.18014	1	1	63	53	19424	ENSSSCG00000028875
GO:0031341	regulation of cell killing	biological_process	0.18169	1	1	63	54	19424	ENSSSCG00000028875
GO:0021536	diencephalon development	biological_process	0.1818	1	1	63	59	19424	ENSSSCG00000015871
GO:0031098	stress-activated protein kinase signaling cascade	biological_process	0.18188	1	2	63	205	19424	ENSSSCG00000009334,ENSSSCG00000009004
GO:0033613	activating transcription factor binding	molecular_function	0.18248	1	1	63	54	19424	ENSSSCG00000028552
GO:0010633	negative regulation of epithelial cell migration	biological_process	0.18253	1	1	63	53	19424	ENSSSCG00000024048
GO:0032755	positive regulation of interleukin-6 production	biological_process	0.18276	1	1	63	56	19424	ENSSSCG00000030408
GO:0043407	negative regulation of MAP kinase activity	biological_process	0.18288	1	1	63	56	19424	ENSSSCG00000009004
GO:0032642	regulation of chemokine production	biological_process	0.18308	1	1	63	56	19424	ENSSSCG00000028875
GO:0010628	positive regulation of gene expression	biological_process	0.18373	1	8	63	1533	19424	ENSSSCG00000000916,ENSSSCG00000009004,ENSSSCG00000030095,ENSSSCG00000009334,ENSSSCG00000030408,ENSSSCG00000013940,ENSSSCG00000004803,ENSSSCG00000015871
GO:0001707	mesoderm formation	biological_process	0.18462	1	1	63	59	19424	ENSSSCG00000009004
GO:0031503	protein complex localization	biological_process	0.18586	1	1	63	59	19424	ENSSSCG00000013940
GO:0032602	chemokine production	biological_process	0.18602	1	1	63	57	19424	ENSSSCG00000028875
GO:0033036	macromolecule localization	biological_process	0.18618	1	10	63	1956	19424	ENSSSCG00000008648,ENSSSCG00000009004,ENSSSCG00000015353,ENSSSCG00000028875,ENSSSCG00000028331,ENSSSCG00000013940,ENSSSCG00000030408,ENSSSCG00000009334,ENSSSCG00000014369,ENSSSCG00000030368
GO:0071347	cellular response to interleukin-1	biological_process	0.18626	1	1	63	58	19424	ENSSSCG00000028331
GO:0001756	somitogenesis	biological_process	0.1864	1	1	63	62	19424	ENSSSCG00000009004
GO:0051536	iron-sulfur cluster binding	molecular_function	0.18644	1	1	63	59	19424	ENSSSCG00000008648
GO:0051540	metal cluster binding	molecular_function	0.18644	1	1	63	59	19424	ENSSSCG00000008648
GO:0046058	cAMP metabolic process	biological_process	0.18715	1	1	63	65	19424	ENSSSCG00000016726
GO:0036473	cell death in response to oxidative stress	biological_process	0.18796	1	1	63	57	19424	ENSSSCG00000009334
GO:0030427	site of polarized growth	cellular_component	0.18838	1	1	63	55	19424	ENSSSCG00000007586
GO:0046823	negative regulation of nucleocytoplasmic transport	biological_process	0.18859	1	1	63	57	19424	ENSSSCG00000013940
GO:0045638	negative regulation of myeloid cell differentiation	biological_process	0.1889	1	1	63	58	19424	ENSSSCG00000030095
GO:0031463	Cul3-RING ubiquitin ligase complex	cellular_component	0.18891	1	1	63	60	19424	ENSSSCG00000030095
GO:0043506	regulation of JUN kinase activity	biological_process	0.18926	1	1	63	56	19424	ENSSSCG00000009004
GO:0001738	morphogenesis of a polarized epithelium	biological_process	0.18936	1	1	63	54	19424	ENSSSCG00000009004
GO:0010721	negative regulation of cell development	biological_process	0.18955	1	2	63	225	19424	ENSSSCG00000000010,ENSSSCG00000009004
GO:0003151	outflow tract morphogenesis	biological_process	0.18971	1	1	63	61	19424	ENSSSCG00000009004
GO:0008625	extrinsic apoptotic signaling pathway via death domain receptors	biological_process	0.19044	1	1	63	57	19424	ENSSSCG00000009004
GO:0050678	regulation of epithelial cell proliferation	biological_process	0.19069	1	2	63	220	19424	ENSSSCG00000009004,ENSSSCG00000001993
GO:0070252	actin-mediated cell contraction	biological_process	0.19073	1	1	63	56	19424	ENSSSCG00000004803
GO:0048332	mesoderm morphogenesis	biological_process	0.19111	1	1	63	61	19424	ENSSSCG00000009004
GO:0097581	lamellipodium organization	biological_process	0.19136	1	1	63	54	19424	ENSSSCG00000007586
GO:0003707	steroid hormone receptor activity	molecular_function	0.19143	1	1	63	57	19424	ENSSSCG00000015871
GO:0008283	cell proliferation	biological_process	0.19221	1	7	63	1321	19424	ENSSSCG00000001993,ENSSSCG00000028875,ENSSSCG00000015353,ENSSSCG00000000010,ENSSSCG00000030095,ENSSSCG00000010452,ENSSSCG00000009004
GO:0005886	plasma membrane	cellular_component	0.19236	1	16	63	4457	19424	ENSSSCG00000017923,ENSSSCG00000002814,ENSSSCG00000016726,ENSSSCG00000024136,ENSSSCG00000013556,ENSSSCG00000007754,ENSSSCG00000015353,ENSSSCG00000028875,ENSSSCG00000006987,ENSSSCG00000026043,ENSSSCG00000007586,ENSSSCG00000030408,ENSSSCG00000012895,ENSSSCG00000012066,ENSSSCG00000014369,ENSSSCG00000015299
GO:0017053	transcriptional repressor complex	cellular_component	0.19459	1	1	63	57	19424	ENSSSCG00000030095
GO:0042542	response to hydrogen peroxide	biological_process	0.1951	1	1	63	59	19424	ENSSSCG00000009334
GO:0010467	gene expression	biological_process	0.19512	1	18	63	4389	19424	ENSSSCG00000028875,ENSSSCG00000014959,ENSSSCG00000030095,ENSSSCG00000009004,ENSSSCG00000030408,ENSSSCG00000006588,ENSSSCG00000006590,ENSSSCG00000028552,ENSSSCG00000000916,ENSSSCG00000007032,ENSSSCG00000028331,ENSSSCG00000002814,ENSSSCG00000009334,ENSSSCG00000030108,ENSSSCG00000013940,ENSSSCG00000015871,ENSSSCG00000011591,ENSSSCG00000004803
GO:0006631	fatty acid metabolic process	biological_process	0.19543	1	2	63	218	19424	ENSSSCG00000009330,ENSSSCG00000017923
GO:0001158	enhancer sequence-specific DNA binding	molecular_function	0.19553	1	1	63	61	19424	ENSSSCG00000030095
GO:0042733	embryonic digit morphogenesis	biological_process	0.19598	1	1	63	60	19424	ENSSSCG00000009004
GO:0051254	positive regulation of RNA metabolic process	biological_process	0.19608	1	7	63	1329	19424	ENSSSCG00000015871,ENSSSCG00000013940,ENSSSCG00000009004,ENSSSCG00000030095,ENSSSCG00000009334,ENSSSCG00000000916,ENSSSCG00000030408
GO:0048640	negative regulation of developmental growth	biological_process	0.19623	1	1	63	59	19424	ENSSSCG00000009004
GO:1901879	regulation of protein depolymerization	biological_process	0.19634	1	1	63	59	19424	ENSSSCG00000015353
GO:0003208	cardiac ventricle morphogenesis	biological_process	0.19654	1	1	63	63	19424	ENSSSCG00000009004
GO:0021782	glial cell development	biological_process	0.19681	1	1	63	62	19424	ENSSSCG00000006590
GO:1902882	regulation of response to oxidative stress	biological_process	0.19703	1	1	63	60	19424	ENSSSCG00000009334
GO:0001708	cell fate specification	biological_process	0.19754	1	1	63	71	19424	ENSSSCG00000009004
GO:0001909	leukocyte mediated cytotoxicity	biological_process	0.19772	1	1	63	61	19424	ENSSSCG00000028875
GO:0007492	endoderm development	biological_process	0.19788	1	1	63	62	19424	ENSSSCG00000007436
GO:1903955	positive regulation of protein targeting to mitochondrion	biological_process	0.19796	1	1	63	60	19424	ENSSSCG00000030368
GO:0031401	positive regulation of protein modification process	biological_process	0.19841	1	5	63	864	19424	ENSSSCG00000009334,ENSSSCG00000028875,ENSSSCG00000007436,ENSSSCG00000017923,ENSSSCG00000009004
GO:0061061	muscle structure development	biological_process	0.19858	1	3	63	428	19424	ENSSSCG00000015747,ENSSSCG00000028552,ENSSSCG00000004803
GO:0032989	cellular component morphogenesis	biological_process	0.19889	1	6	63	1038	19424	ENSSSCG00000016726,ENSSSCG00000009004,ENSSSCG00000000010,ENSSSCG00000015747,ENSSSCG00000015871,ENSSSCG00000004803
GO:0005496	steroid binding	molecular_function	0.19934	1	1	63	60	19424	ENSSSCG00000017037
GO:0043401	steroid hormone mediated signaling pathway	biological_process	0.19981	1	1	63	60	19424	ENSSSCG00000015871
GO:1900181	negative regulation of protein localization to nucleus	biological_process	0.20104	1	1	63	60	19424	ENSSSCG00000013940
GO:0051592	response to calcium ion	biological_process	0.20135	1	1	63	59	19424	ENSSSCG00000017923
GO:0006366	transcription from RNA polymerase II promoter	biological_process	0.20169	1	8	63	1612	19424	ENSSSCG00000000916,ENSSSCG00000009004,ENSSSCG00000030095,ENSSSCG00000009334,ENSSSCG00000030408,ENSSSCG00000013940,ENSSSCG00000028552,ENSSSCG00000015871
GO:2001257	regulation of cation channel activity	biological_process	0.20177	1	1	63	66	19424	ENSSSCG00000007436
GO:0045597	positive regulation of cell differentiation	biological_process	0.20208	1	4	63	634	19424	ENSSSCG00000015353,ENSSSCG00000030095,ENSSSCG00000009004,ENSSSCG00000013940
GO:0060415	muscle tissue morphogenesis	biological_process	0.20218	1	1	63	65	19424	ENSSSCG00000004803
GO:1903749	positive regulation of establishment of protein localization to mitochondrion	biological_process	0.20311	1	1	63	62	19424	ENSSSCG00000030368
GO:0043271	negative regulation of ion transport	biological_process	0.20361	1	1	63	68	19424	ENSSSCG00000007436
GO:0002526	acute inflammatory response	biological_process	0.20405	1	1	63	65	19424	ENSSSCG00000013940
GO:0032507	maintenance of protein location in cell	biological_process	0.20497	1	1	63	61	19424	ENSSSCG00000015353
GO:0044728	DNA methylation or demethylation	biological_process	0.20521	1	1	63	59	19424	ENSSSCG00000011591
GO:0051213	dioxygenase activity	molecular_function	0.20561	1	1	63	60	19424	ENSSSCG00000017923
GO:0006487	protein N-linked glycosylation	biological_process	0.20563	1	1	63	60	19424	ENSSSCG00000014012
GO:0052652	cyclic purine nucleotide metabolic process	biological_process	0.20565	1	1	63	71	19424	ENSSSCG00000016726
GO:0061097	regulation of protein tyrosine kinase activity	biological_process	0.20605	1	1	63	62	19424	ENSSSCG00000009334
GO:0005903	brush border	cellular_component	0.20632	1	1	63	60	19424	ENSSSCG00000015353
GO:0021954	central nervous system neuron development	biological_process	0.20672	1	1	63	63	19424	ENSSSCG00000015871
GO:0017156	calcium ion-dependent exocytosis	biological_process	0.20743	1	1	63	63	19424	ENSSSCG00000012895
GO:1901607	alpha-amino acid biosynthetic process	biological_process	0.20802	1	1	63	63	19424	ENSSSCG00000003483
GO:0009190	cyclic nucleotide biosynthetic process	biological_process	0.20879	1	1	63	72	19424	ENSSSCG00000016726
GO:0010717	regulation of epithelial to mesenchymal transition	biological_process	0.20915	1	1	63	63	19424	ENSSSCG00000009004
GO:0016459	myosin complex	cellular_component	0.20981	1	1	63	60	19424	ENSSSCG00000015747
GO:0019905	syntaxin binding	molecular_function	0.21057	1	1	63	62	19424	ENSSSCG00000012895
GO:0016605	PML body	cellular_component	0.2109	1	1	63	60	19424	ENSSSCG00000030095
GO:0031047	gene silencing by RNA	biological_process	0.21117	1	1	63	61	19424	ENSSSCG00000014959
GO:0070925	organelle assembly	biological_process	0.21198	1	3	63	434	19424	ENSSSCG00000007586,ENSSSCG00000015747,ENSSSCG00000004803
GO:0006334	nucleosome assembly	biological_process	0.21234	1	1	63	86	19424	ENSSSCG00000011591
GO:0015171	amino acid transmembrane transporter activity	molecular_function	0.21242	1	1	63	61	19424	ENSSSCG00000006987
GO:0048863	stem cell differentiation	biological_process	0.21354	1	2	63	238	19424	ENSSSCG00000011591,ENSSSCG00000009004
GO:0048644	muscle organ morphogenesis	biological_process	0.21375	1	1	63	70	19424	ENSSSCG00000004803
GO:0042325	regulation of phosphorylation	biological_process	0.21449	1	6	63	1120	19424	ENSSSCG00000000010,ENSSSCG00000009334,ENSSSCG00000007436,ENSSSCG00000017923,ENSSSCG00000028875,ENSSSCG00000009004
GO:0018958	phenol-containing compound metabolic process	biological_process	0.21456	1	1	63	66	19424	ENSSSCG00000015871
GO:0031490	chromatin DNA binding	molecular_function	0.21479	1	1	63	82	19424	ENSSSCG00000011591
GO:1903214	regulation of protein targeting to mitochondrion	biological_process	0.21506	1	1	63	66	19424	ENSSSCG00000030368
GO:0034446	substrate adhesion-dependent cell spreading	biological_process	0.21527	1	1	63	64	19424	ENSSSCG00000000010
GO:0008652	cellular amino acid biosynthetic process	biological_process	0.21548	1	1	63	65	19424	ENSSSCG00000003483
GO:0045185	maintenance of protein location	biological_process	0.21638	1	1	63	65	19424	ENSSSCG00000015353
GO:0035326	enhancer binding	molecular_function	0.21684	1	1	63	69	19424	ENSSSCG00000030095
GO:0042102	positive regulation of T cell proliferation	biological_process	0.21706	1	1	63	67	19424	ENSSSCG00000028875
GO:0070555	response to interleukin-1	biological_process	0.21723	1	1	63	68	19424	ENSSSCG00000028331
GO:0042752	regulation of circadian rhythm	biological_process	0.21728	1	1	63	66	19424	ENSSSCG00000016726
GO:0010563	negative regulation of phosphorus metabolic process	biological_process	0.21779	1	3	63	442	19424	ENSSSCG00000009004,ENSSSCG00000009334,ENSSSCG00000000010
GO:0045936	negative regulation of phosphate metabolic process	biological_process	0.21779	1	3	63	442	19424	ENSSSCG00000009334,ENSSSCG00000000010,ENSSSCG00000009004
GO:0048646	anatomical structure formation involved in morphogenesis	biological_process	0.21847	1	5	63	876	19424	ENSSSCG00000009004,ENSSSCG00000024048,ENSSSCG00000007436,ENSSSCG00000004803,ENSSSCG00000015747
GO:0022411	cellular component disassembly	biological_process	0.21939	1	2	63	238	19424	ENSSSCG00000007586,ENSSSCG00000015353
GO:0048468	cell development	biological_process	0.21951	1	8	63	1572	19424	ENSSSCG00000016726,ENSSSCG00000006590,ENSSSCG00000004803,ENSSSCG00000015871,ENSSSCG00000015747,ENSSSCG00000000010,ENSSSCG00000009004,ENSSSCG00000030095
GO:0009653	anatomical structure morphogenesis	biological_process	0.21966	1	10	63	2050	19424	ENSSSCG00000009004,ENSSSCG00000030095,ENSSSCG00000024048,ENSSSCG00000000010,ENSSSCG00000016726,ENSSSCG00000007586,ENSSSCG00000007436,ENSSSCG00000004803,ENSSSCG00000015871,ENSSSCG00000015747
GO:0051082	unfolded protein binding	molecular_function	0.22026	1	1	63	74	19424	ENSSSCG00000030368
GO:0007169	transmembrane receptor protein tyrosine kinase signaling pathway	biological_process	0.22048	1	3	63	431	19424	ENSSSCG00000007436,ENSSSCG00000024048,ENSSSCG00000007032
GO:0022607	cellular component assembly	biological_process	0.22076	1	9	63	1837	19424	ENSSSCG00000017923,ENSSSCG00000015353,ENSSSCG00000026043,ENSSSCG00000013940,ENSSSCG00000007586,ENSSSCG00000011591,ENSSSCG00000015747,ENSSSCG00000004803,ENSSSCG00000012077
GO:0071704	organic substance metabolic process	biological_process	0.22088	1	35	63	9104	19424	ENSSSCG00000020906,ENSSSCG00000024310,ENSSSCG00000009334,ENSSSCG00000001993,ENSSSCG00000002814,ENSSSCG00000007032,ENSSSCG00000003483,ENSSSCG00000006590,ENSSSCG00000028552,ENSSSCG00000030368,ENSSSCG00000026043,ENSSSCG00000006588,ENSSSCG00000007436,ENSSSCG00000015477,ENSSSCG00000030095,ENSSSCG00000009004,ENSSSCG00000009330,ENSSSCG00000011591,ENSSSCG00000015871,ENSSSCG00000004803,ENSSSCG00000016726,…
GO:0006304	DNA modification	biological_process	0.2221	1	1	63	66	19424	ENSSSCG00000011591
GO:0038023	signaling receptor activity	molecular_function	0.22299	1	7	63	2488	19424	ENSSSCG00000000136,ENSSSCG00000009004,ENSSSCG00000013556,ENSSSCG00000025795,ENSSSCG00000015871,ENSSSCG00000002814,ENSSSCG00000028331
GO:0051101	regulation of DNA binding	biological_process	0.22306	1	1	63	74	19424	ENSSSCG00000007436
GO:0043535	regulation of blood vessel endothelial cell migration	biological_process	0.22393	1	1	63	67	19424	ENSSSCG00000024048
GO:0007043	cell-cell junction assembly	biological_process	0.22422	1	1	63	68	19424	ENSSSCG00000007586
GO:0007613	memory	biological_process	0.22511	1	1	63	66	19424	ENSSSCG00000016726
GO:0031589	cell-substrate adhesion	biological_process	0.22514	1	2	63	232	19424	ENSSSCG00000000010,ENSSSCG00000017923
GO:0043244	regulation of protein complex disassembly	biological_process	0.22578	1	1	63	70	19424	ENSSSCG00000015353
GO:0005902	microvillus	cellular_component	0.22652	1	1	63	65	19424	ENSSSCG00000007586
GO:0009888	tissue development	biological_process	0.2272	1	7	63	1372	19424	ENSSSCG00000004803,ENSSSCG00000001993,ENSSSCG00000007436,ENSSSCG00000017923,ENSSSCG00000009004,ENSSSCG00000030095,ENSSSCG00000026043
GO:0000041	transition metal ion transport	biological_process	0.22766	1	1	63	90	19424	ENSSSCG00000015299
GO:0030018	Z disc	cellular_component	0.22789	1	1	63	66	19424	ENSSSCG00000015747
GO:0090263	positive regulation of canonical Wnt signaling pathway	biological_process	0.22796	1	1	63	69	19424	ENSSSCG00000009004
GO:0010769	regulation of cell morphogenesis involved in differentiation	biological_process	0.22825	1	2	63	240	19424	ENSSSCG00000009004,ENSSSCG00000000010
GO:0045639	positive regulation of myeloid cell differentiation	biological_process	0.22842	1	1	63	74	19424	ENSSSCG00000015353
GO:0071944	cell periphery	cellular_component	0.22952	1	16	63	4565	19424	ENSSSCG00000002814,ENSSSCG00000017923,ENSSSCG00000007754,ENSSSCG00000016726,ENSSSCG00000013556,ENSSSCG00000024136,ENSSSCG00000006987,ENSSSCG00000028875,ENSSSCG00000015353,ENSSSCG00000012066,ENSSSCG00000014369,ENSSSCG00000015299,ENSSSCG00000026043,ENSSSCG00000007586,ENSSSCG00000030408,ENSSSCG00000012895
GO:0044403	symbiosis, encompassing mutualism through parasitism	biological_process	0.23028	1	2	63	250	19424	ENSSSCG00000012077,ENSSSCG00000008648
GO:0044419	interspecies interaction between organisms	biological_process	0.23028	1	2	63	250	19424	ENSSSCG00000012077,ENSSSCG00000008648
GO:0051219	phosphoprotein binding	molecular_function	0.23042	1	1	63	67	19424	ENSSSCG00000007032
GO:0031625	ubiquitin protein ligase binding	molecular_function	0.2305	1	2	63	241	19424	ENSSSCG00000030408,ENSSSCG00000030368
GO:0008150	biological_process	biological_process	0.23208	1	56	63	16410	19424	ENSSSCG00000017416,ENSSSCG00000004803,ENSSSCG00000011591,ENSSSCG00000015871,ENSSSCG00000030108,ENSSSCG00000013556,ENSSSCG00000013940,ENSSSCG00000016726,ENSSSCG00000000136,ENSSSCG00000028331,ENSSSCG00000014012,ENSSSCG00000000010,ENSSSCG00000017923,ENSSSCG00000000916,ENSSSCG00000008319,ENSSSCG00000021712,ENSSSCG00000015299,ENSSSCG00000009881,ENSSSCG00000006359,ENSSSCG00000012066,ENSSSCG00000012895,…
GO:0061053	somite development	biological_process	0.23257	1	1	63	79	19424	ENSSSCG00000009004
GO:0055007	cardiac muscle cell differentiation	biological_process	0.23336	1	1	63	70	19424	ENSSSCG00000004803
GO:0034765	regulation of ion transmembrane transport	biological_process	0.23498	1	2	63	253	19424	ENSSSCG00000012066,ENSSSCG00000007436
GO:0005923	bicellular tight junction	cellular_component	0.23561	1	1	63	78	19424	ENSSSCG00000030408
GO:0090317	negative regulation of intracellular protein transport	biological_process	0.2365	1	1	63	73	19424	ENSSSCG00000013940
GO:0007167	enzyme linked receptor protein signaling pathway	biological_process	0.23654	1	4	63	673	19424	ENSSSCG00000009004,ENSSSCG00000024048,ENSSSCG00000007436,ENSSSCG00000007032
GO:0051153	regulation of striated muscle cell differentiation	biological_process	0.2367	1	1	63	75	19424	ENSSSCG00000028552
GO:0043331	response to dsRNA	biological_process	0.23683	1	1	63	86	19424	ENSSSCG00000030408
GO:0007229	integrin-mediated signaling pathway	biological_process	0.23713	1	1	63	71	19424	ENSSSCG00000007754
GO:0032092	positive regulation of protein binding	biological_process	0.23723	1	1	63	70	19424	ENSSSCG00000007436
GO:0031072	heat shock protein binding	molecular_function	0.23802	1	1	63	73	19424	ENSSSCG00000030368
GO:0050868	negative regulation of T cell activation	biological_process	0.23859	1	1	63	74	19424	ENSSSCG00000028875
GO:0030282	bone mineralization	biological_process	0.23892	1	1	63	75	19424	ENSSSCG00000017923
GO:0032535	regulation of cellular component size	biological_process	0.23911	1	2	63	251	19424	ENSSSCG00000015353,ENSSSCG00000017923
GO:0030510	regulation of BMP signaling pathway	biological_process	0.23916	1	1	63	79	19424	ENSSSCG00000009004
GO:0030048	actin filament-based movement	biological_process	0.24152	1	1	63	72	19424	ENSSSCG00000004803
GO:1903650	negative regulation of cytoplasmic transport	biological_process	0.24456	1	1	63	76	19424	ENSSSCG00000013940
GO:0070160	occluding junction	cellular_component	0.24467	1	1	63	81	19424	ENSSSCG00000030408
GO:0031497	chromatin assembly	biological_process	0.24509	1	1	63	97	19424	ENSSSCG00000011591
GO:0016525	negative regulation of angiogenesis	biological_process	0.2451	1	1	63	74	19424	ENSSSCG00000024048
GO:0072091	regulation of stem cell proliferation	biological_process	0.24519	1	1	63	77	19424	ENSSSCG00000000010
GO:0002040	sprouting angiogenesis	biological_process	0.24551	1	1	63	76	19424	ENSSSCG00000024048
GO:2001237	negative regulation of extrinsic apoptotic signaling pathway	biological_process	0.24618	1	1	63	75	19424	ENSSSCG00000009004
GO:0035282	segmentation	biological_process	0.24721	1	1	63	87	19424	ENSSSCG00000009004
GO:2000181	negative regulation of blood vessel morphogenesis	biological_process	0.24811	1	1	63	75	19424	ENSSSCG00000024048
GO:0001191	transcriptional repressor activity, RNA polymerase II transcription factor binding	molecular_function	0.2482	1	1	63	80	19424	ENSSSCG00000028552
GO:0044389	ubiquitin-like protein ligase binding	molecular_function	0.24825	1	2	63	254	19424	ENSSSCG00000030368,ENSSSCG00000030408
GO:0034762	regulation of transmembrane transport	biological_process	0.24896	1	2	63	266	19424	ENSSSCG00000012066,ENSSSCG00000007436
GO:0010811	positive regulation of cell-substrate adhesion	biological_process	0.24933	1	1	63	73	19424	ENSSSCG00000017923
GO:1901698	response to nitrogen compound	biological_process	0.2496	1	3	63	482	19424	ENSSSCG00000015871,ENSSSCG00000030408,ENSSSCG00000013940
GO:1903038	negative regulation of leukocyte cell-cell adhesion	biological_process	0.25212	1	1	63	79	19424	ENSSSCG00000028875
GO:0001959	regulation of cytokine-mediated signaling pathway	biological_process	0.25215	1	1	63	77	19424	ENSSSCG00000028331
GO:0007173	epidermal growth factor receptor signaling pathway	biological_process	0.2522	1	1	63	77	19424	ENSSSCG00000007436
GO:0050673	epithelial cell proliferation	biological_process	0.25244	1	2	63	264	19424	ENSSSCG00000009004,ENSSSCG00000001993
GO:0007338	single fertilization	biological_process	0.25275	1	1	63	85	19424	ENSSSCG00000030368
GO:0051651	maintenance of location in cell	biological_process	0.25291	1	1	63	84	19424	ENSSSCG00000015353
GO:0090101	negative regulation of transmembrane receptor protein serine/threonine kinase signaling pathway	biological_process	0.25304	1	1	63	82	19424	ENSSSCG00000009004
GO:0033138	positive regulation of peptidyl-serine phosphorylation	biological_process	0.25355	1	1	63	95	19424	ENSSSCG00000009004
GO:1901343	negative regulation of vasculature development	biological_process	0.25376	1	1	63	77	19424	ENSSSCG00000024048
GO:0005737	cytoplasm	cellular_component	0.25409	1	31	63	7902	19424	ENSSSCG00000015299,ENSSSCG00000030368,ENSSSCG00000014369,ENSSSCG00000021712,ENSSSCG00000015747,ENSSSCG00000009881,ENSSSCG00000012077,ENSSSCG00000006590,ENSSSCG00000007586,ENSSSCG00000030408,ENSSSCG00000012895,ENSSSCG00000026043,ENSSSCG00000003303,ENSSSCG00000006588,ENSSSCG00000030548,ENSSSCG00000028875,ENSSSCG00000008648,ENSSSCG00000017037,ENSSSCG00000017416,ENSSSCG00000014249,ENSSSCG00000004803,…
GO:0018108	peptidyl-tyrosine phosphorylation	biological_process	0.25463	1	2	63	261	19424	ENSSSCG00000009334,ENSSSCG00000009004
GO:0006886	intracellular protein transport	biological_process	0.25496	1	4	63	699	19424	ENSSSCG00000030368,ENSSSCG00000030408,ENSSSCG00000013940,ENSSSCG00000009004
GO:0043235	receptor complex	cellular_component	0.25553	1	2	63	255	19424	ENSSSCG00000014369,ENSSSCG00000007754
GO:0010557	positive regulation of macromolecule biosynthetic process	biological_process	0.25561	1	7	63	1438	19424	ENSSSCG00000015871,ENSSSCG00000030408,ENSSSCG00000000916,ENSSSCG00000009334,ENSSSCG00000030095,ENSSSCG00000013940,ENSSSCG00000009004
GO:0048598	embryonic morphogenesis	biological_process	0.25618	1	3	63	500	19424	ENSSSCG00000007436,ENSSSCG00000030095,ENSSSCG00000009004
GO:0003002	regionalization	biological_process	0.25697	1	2	63	297	19424	ENSSSCG00000009004,ENSSSCG00000030095
GO:0051261	protein depolymerization	biological_process	0.2577	1	1	63	81	19424	ENSSSCG00000015353
GO:0018193	peptidyl-amino acid modification	biological_process	0.25815	1	5	63	937	19424	ENSSSCG00000006588,ENSSSCG00000009004,ENSSSCG00000003483,ENSSSCG00000009334,ENSSSCG00000006590
GO:0001843	neural tube closure	biological_process	0.25838	1	1	63	79	19424	ENSSSCG00000009004
GO:0060349	bone morphogenesis	biological_process	0.25891	1	1	63	83	19424	ENSSSCG00000009004
GO:0018212	peptidyl-tyrosine modification	biological_process	0.26125	1	2	63	269	19424	ENSSSCG00000009004,ENSSSCG00000009334
GO:0060606	tube closure	biological_process	0.26135	1	1	63	80	19424	ENSSSCG00000009004
GO:0006022	aminoglycan metabolic process	biological_process	0.26204	1	1	63	82	19424	ENSSSCG00000015477
GO:0051129	negative regulation of cellular component organization	biological_process	0.26263	1	3	63	483	19424	ENSSSCG00000000010,ENSSSCG00000015353,ENSSSCG00000009004
GO:0016020	membrane	cellular_component	0.26405	1	30	63	8739	19424	ENSSSCG00000014369,ENSSSCG00000015299,ENSSSCG00000012066,ENSSSCG00000012077,ENSSSCG00000013102,ENSSSCG00000007586,ENSSSCG00000030408,ENSSSCG00000012895,ENSSSCG00000026043,ENSSSCG00000006987,ENSSSCG00000025795,ENSSSCG00000015353,ENSSSCG00000028875,ENSSSCG00000009330,ENSSSCG00000008648,ENSSSCG00000009004,ENSSSCG00000007754,ENSSSCG00000020906,ENSSSCG00000014249,ENSSSCG00000013556,ENSSSCG00000024136,…
GO:0008344	adult locomotory behavior	biological_process	0.26411	1	1	63	82	19424	ENSSSCG00000015871
GO:0030234	enzyme regulator activity	molecular_function	0.26481	1	4	63	723	19424	ENSSSCG00000009334,ENSSSCG00000000010,ENSSSCG00000009330,ENSSSCG00000009004
GO:0008584	male gonad development	biological_process	0.26529	1	1	63	84	19424	ENSSSCG00000009004
GO:0043534	blood vessel endothelial cell migration	biological_process	0.26666	1	1	63	84	19424	ENSSSCG00000024048
GO:0001906	cell killing	biological_process	0.26703	1	1	63	88	19424	ENSSSCG00000028875
GO:0005249	voltage-gated potassium channel activity	molecular_function	0.26745	1	1	63	88	19424	ENSSSCG00000012066
GO:0005741	mitochondrial outer membrane	cellular_component	0.26787	1	1	63	90	19424	ENSSSCG00000008648
GO:0034728	nucleosome organization	biological_process	0.26799	1	1	63	106	19424	ENSSSCG00000011591
GO:0046546	development of primary male sexual characteristics	biological_process	0.26833	1	1	63	85	19424	ENSSSCG00000009004
GO:0001823	mesonephros development	biological_process	0.26863	1	1	63	87	19424	ENSSSCG00000030095
GO:0034111	negative regulation of homotypic cell-cell adhesion	biological_process	0.26954	1	1	63	84	19424	ENSSSCG00000028875
GO:0035821	modification of morphology or physiology of other organism	biological_process	0.26972	1	1	63	88	19424	ENSSSCG00000006588
GO:0001667	ameboidal-type cell migration	biological_process	0.2708	1	2	63	274	19424	ENSSSCG00000007436,ENSSSCG00000024048
GO:0007498	mesoderm development	biological_process	0.27092	1	1	63	91	19424	ENSSSCG00000009004
GO:0045807	positive regulation of endocytosis	biological_process	0.27107	1	1	63	86	19424	ENSSSCG00000014369
GO:0045667	regulation of osteoblast differentiation	biological_process	0.27134	1	1	63	89	19424	ENSSSCG00000009004
GO:0071407	cellular response to organic cyclic compound	biological_process	0.27552	1	2	63	276	19424	ENSSSCG00000030408,ENSSSCG00000015871
GO:0005768	endosome	cellular_component	0.27557	1	3	63	477	19424	ENSSSCG00000015299,ENSSSCG00000014249,ENSSSCG00000028875
GO:0014020	primary neural tube formation	biological_process	0.27577	1	1	63	85	19424	ENSSSCG00000009004
GO:0009755	hormone-mediated signaling pathway	biological_process	0.27585	1	1	63	91	19424	ENSSSCG00000015871
GO:0038127	ERBB signaling pathway	biological_process	0.2759	1	1	63	85	19424	ENSSSCG00000007436
GO:0045935	positive regulation of nucleobase-containing compound metabolic process	biological_process	0.27592	1	7	63	1476	19424	ENSSSCG00000015871,ENSSSCG00000000916,ENSSSCG00000030408,ENSSSCG00000009334,ENSSSCG00000030095,ENSSSCG00000009004,ENSSSCG00000013940
GO:0030183	B cell differentiation	biological_process	0.27706	1	1	63	102	19424	ENSSSCG00000002814
GO:0090090	negative regulation of canonical Wnt signaling pathway	biological_process	0.27724	1	1	63	86	19424	ENSSSCG00000009004
GO:0014902	myotube differentiation	biological_process	0.27803	1	1	63	88	19424	ENSSSCG00000028552
GO:0031668	cellular response to extracellular stimulus	biological_process	0.2781	1	2	63	277	19424	ENSSSCG00000015871,ENSSSCG00000009004
GO:0035051	cardiocyte differentiation	biological_process	0.27815	1	1	63	89	19424	ENSSSCG00000004803
GO:0050807	regulation of synapse organization	biological_process	0.27843	1	1	63	89	19424	ENSSSCG00000030877
GO:0000977	RNA polymerase II regulatory region sequence-specific DNA binding	molecular_function	0.27853	1	3	63	535	19424	ENSSSCG00000030095,ENSSSCG00000028552,ENSSSCG00000015871
GO:0001012	RNA polymerase II regulatory region DNA binding	molecular_function	0.27853	1	3	63	535	19424	ENSSSCG00000015871,ENSSSCG00000028552,ENSSSCG00000030095
GO:0071705	nitrogen compound transport	biological_process	0.27986	1	3	63	507	19424	ENSSSCG00000006987,ENSSSCG00000006590,ENSSSCG00000013940
GO:0006914	autophagy	biological_process	0.28132	1	2	63	280	19424	ENSSSCG00000006590,ENSSSCG00000006588
GO:0051262	protein tetramerization	biological_process	0.28136	1	1	63	87	19424	ENSSSCG00000026043
GO:0042826	histone deacetylase binding	molecular_function	0.28182	1	1	63	88	19424	ENSSSCG00000028552
GO:0043296	apical junction complex	cellular_component	0.28199	1	1	63	94	19424	ENSSSCG00000030408
GO:0009791	post-embryonic development	biological_process	0.28211	1	1	63	89	19424	ENSSSCG00000015871
GO:1990823	response to leukemia inhibitory factor	biological_process	0.28213	1	1	63	89	19424	ENSSSCG00000014012
GO:1990830	cellular response to leukemia inhibitory factor	biological_process	0.28213	1	1	63	89	19424	ENSSSCG00000014012
GO:0000149	SNARE binding	molecular_function	0.28349	1	1	63	88	19424	ENSSSCG00000012895
GO:0071417	cellular response to organonitrogen compound	biological_process	0.28539	1	2	63	283	19424	ENSSSCG00000015871,ENSSSCG00000013940
GO:0002020	protease binding	molecular_function	0.28645	1	1	63	94	19424	ENSSSCG00000006359
GO:0044238	primary metabolic process	biological_process	0.28652	1	33	63	8774	19424	ENSSSCG00000002814,ENSSSCG00000001993,ENSSSCG00000007032,ENSSSCG00000003483,ENSSSCG00000020906,ENSSSCG00000009334,ENSSSCG00000024310,ENSSSCG00000009004,ENSSSCG00000030095,ENSSSCG00000009330,ENSSSCG00000006590,ENSSSCG00000028552,ENSSSCG00000030368,ENSSSCG00000006588,ENSSSCG00000026043,ENSSSCG00000015477,ENSSSCG00000007436,ENSSSCG00000014012,ENSSSCG00000028331,ENSSSCG00000000010,ENSSSCG00000000916,…
GO:0019867	outer membrane	cellular_component	0.2869	1	1	63	97	19424	ENSSSCG00000008648
GO:0031968	organelle outer membrane	cellular_component	0.2869	1	1	63	97	19424	ENSSSCG00000008648
GO:0031328	positive regulation of cellular biosynthetic process	biological_process	0.2871	1	7	63	1495	19424	ENSSSCG00000015871,ENSSSCG00000030095,ENSSSCG00000013940,ENSSSCG00000009004,ENSSSCG00000000916,ENSSSCG00000030408,ENSSSCG00000009334
GO:0051346	negative regulation of hydrolase activity	biological_process	0.28719	1	2	63	306	19424	ENSSSCG00000007436,ENSSSCG00000009004
GO:0030674	protein binding, bridging	molecular_function	0.28741	1	1	63	89	19424	ENSSSCG00000007586
GO:0031400	negative regulation of protein modification process	biological_process	0.28751	1	3	63	508	19424	ENSSSCG00000009004,ENSSSCG00000009334,ENSSSCG00000000010
GO:0030133	transport vesicle	cellular_component	0.28777	1	1	63	88	19424	ENSSSCG00000012895
GO:0035257	nuclear hormone receptor binding	molecular_function	0.28781	1	1	63	90	19424	ENSSSCG00000015871
GO:0031333	negative regulation of protein complex assembly	biological_process	0.28812	1	1	63	90	19424	ENSSSCG00000015353
GO:0031214	biomineral tissue development	biological_process	0.28875	1	1	63	93	19424	ENSSSCG00000017923
GO:0046474	glycerophospholipid biosynthetic process	biological_process	0.28902	1	1	63	95	19424	ENSSSCG00000017923
GO:0006865	amino acid transport	biological_process	0.28924	1	1	63	87	19424	ENSSSCG00000006987
GO:0044106	cellular amine metabolic process	biological_process	0.28956	1	1	63	98	19424	ENSSSCG00000015871
GO:0051092	positive regulation of NF-kappaB transcription factor activity	biological_process	0.29236	1	1	63	91	19424	ENSSSCG00000013940
GO:0071901	negative regulation of protein serine/threonine kinase activity	biological_process	0.29249	1	1	63	96	19424	ENSSSCG00000009004
GO:0008152	metabolic process	biological_process	0.29261	1	37	63	9922	19424	ENSSSCG00000009334,ENSSSCG00000024310,ENSSSCG00000020906,ENSSSCG00000003483,ENSSSCG00000007032,ENSSSCG00000002814,ENSSSCG00000001993,ENSSSCG00000015477,ENSSSCG00000007436,ENSSSCG00000006588,ENSSSCG00000026043,ENSSSCG00000030368,ENSSSCG00000006590,ENSSSCG00000028552,ENSSSCG00000009330,ENSSSCG00000009004,ENSSSCG00000030095,ENSSSCG00000030108,ENSSSCG00000016726,ENSSSCG00000013940,ENSSSCG00000004803,…
GO:0009187	cyclic nucleotide metabolic process	biological_process	0.29296	1	1	63	103	19424	ENSSSCG00000016726
GO:0006996	organelle organization	biological_process	0.29335	1	12	63	2722	19424	ENSSSCG00000003483,ENSSSCG00000015353,ENSSSCG00000017923,ENSSSCG00000020906,ENSSSCG00000030368,ENSSSCG00000012077,ENSSSCG00000004803,ENSSSCG00000015747,ENSSSCG00000011591,ENSSSCG00000012895,ENSSSCG00000007436,ENSSSCG00000007586
GO:0006355	regulation of transcription, DNA-templated	biological_process	0.29371	1	11	63	2578	19424	ENSSSCG00000000916,ENSSSCG00000028875,ENSSSCG00000009004,ENSSSCG00000030095,ENSSSCG00000002814,ENSSSCG00000009334,ENSSSCG00000030108,ENSSSCG00000030408,ENSSSCG00000013940,ENSSSCG00000028552,ENSSSCG00000015871
GO:0001841	neural tube formation	biological_process	0.29398	1	1	63	93	19424	ENSSSCG00000009004
GO:0034613	cellular protein localization	biological_process	0.29459	1	6	63	1204	19424	ENSSSCG00000013940,ENSSSCG00000009004,ENSSSCG00000030408,ENSSSCG00000015353,ENSSSCG00000009334,ENSSSCG00000030368
GO:0004553	hydrolase activity, hydrolyzing O-glycosyl compounds	molecular_function	0.29523	1	1	63	96	19424	ENSSSCG00000015477
GO:0050680	negative regulation of epithelial cell proliferation	biological_process	0.29557	1	1	63	92	19424	ENSSSCG00000009004
GO:0030307	positive regulation of cell growth	biological_process	0.29569	1	1	63	92	19424	ENSSSCG00000009004
GO:2000241	regulation of reproductive process	biological_process	0.29599	1	1	63	98	19424	ENSSSCG00000009881
GO:1903707	negative regulation of hemopoiesis	biological_process	0.29602	1	1	63	99	19424	ENSSSCG00000030095
GO:0009891	positive regulation of biosynthetic process	biological_process	0.29651	1	7	63	1511	19424	ENSSSCG00000015871,ENSSSCG00000013940,ENSSSCG00000009004,ENSSSCG00000030095,ENSSSCG00000009334,ENSSSCG00000000916,ENSSSCG00000030408
GO:0006333	chromatin assembly or disassembly	biological_process	0.29652	1	1	63	116	19424	ENSSSCG00000011591
GO:1901136	carbohydrate derivative catabolic process	biological_process	0.29787	1	1	63	93	19424	ENSSSCG00000015477
GO:0050671	positive regulation of lymphocyte proliferation	biological_process	0.29873	1	1	63	97	19424	ENSSSCG00000028875
GO:0043524	negative regulation of neuron apoptotic process	biological_process	0.29978	1	1	63	96	19424	ENSSSCG00000015871
GO:0048565	digestive tract development	biological_process	0.30005	1	1	63	100	19424	ENSSSCG00000009004
GO:0044085	cellular component biogenesis	biological_process	0.30111	1	9	63	2018	19424	ENSSSCG00000017923,ENSSSCG00000015353,ENSSSCG00000004803,ENSSSCG00000012077,ENSSSCG00000011591,ENSSSCG00000015747,ENSSSCG00000007586,ENSSSCG00000013940,ENSSSCG00000026043
GO:0070727	cellular macromolecule localization	biological_process	0.30113	1	6	63	1214	19424	ENSSSCG00000009334,ENSSSCG00000015353,ENSSSCG00000030408,ENSSSCG00000013940,ENSSSCG00000009004,ENSSSCG00000030368
GO:0030879	mammary gland development	biological_process	0.30138	1	1	63	97	19424	ENSSSCG00000009881
GO:0032946	positive regulation of mononuclear cell proliferation	biological_process	0.30151	1	1	63	98	19424	ENSSSCG00000028875
GO:0051250	negative regulation of lymphocyte activation	biological_process	0.3018	1	1	63	98	19424	ENSSSCG00000028875
GO:0010469	regulation of receptor activity	biological_process	0.30259	1	2	63	382	19424	ENSSSCG00000009004,ENSSSCG00000020906
GO:0007269	neurotransmitter secretion	biological_process	0.30299	1	1	63	93	19424	ENSSSCG00000012895
GO:0045995	regulation of embryonic development	biological_process	0.30321	1	1	63	100	19424	ENSSSCG00000009004
GO:0043624	cellular protein complex disassembly	biological_process	0.30325	1	1	63	98	19424	ENSSSCG00000015353
GO:0009308	amine metabolic process	biological_process	0.30406	1	1	63	104	19424	ENSSSCG00000015871
GO:0030177	positive regulation of Wnt signaling pathway	biological_process	0.30528	1	1	63	95	19424	ENSSSCG00000009004
GO:1903506	regulation of nucleic acid-templated transcription	biological_process	0.30715	1	11	63	2610	19424	ENSSSCG00000013940,ENSSSCG00000030408,ENSSSCG00000009334,ENSSSCG00000030108,ENSSSCG00000015871,ENSSSCG00000028552,ENSSSCG00000030095,ENSSSCG00000009004,ENSSSCG00000028875,ENSSSCG00000000916,ENSSSCG00000002814
GO:0007409	axonogenesis	biological_process	0.30728	1	2	63	297	19424	ENSSSCG00000016726,ENSSSCG00000015871
GO:0004872	receptor activity	molecular_function	0.30756	1	7	63	2630	19424	ENSSSCG00000013556,ENSSSCG00000000136,ENSSSCG00000009004,ENSSSCG00000028331,ENSSSCG00000025795,ENSSSCG00000015871,ENSSSCG00000002814
GO:0007601	visual perception	biological_process	0.30769	1	1	63	104	19424	ENSSSCG00000000916
GO:0010634	positive regulation of epithelial cell migration	biological_process	0.30832	1	1	63	96	19424	ENSSSCG00000007436
GO:0001837	epithelial to mesenchymal transition	biological_process	0.30856	1	1	63	100	19424	ENSSSCG00000009004
GO:2001141	regulation of RNA biosynthetic process	biological_process	0.30951	1	11	63	2615	19424	ENSSSCG00000002814,ENSSSCG00000009004,ENSSSCG00000030095,ENSSSCG00000028875,ENSSSCG00000000916,ENSSSCG00000028552,ENSSSCG00000015871,ENSSSCG00000013940,ENSSSCG00000030108,ENSSSCG00000009334,ENSSSCG00000030408
GO:0030010	establishment of cell polarity	biological_process	0.30956	1	1	63	97	19424	ENSSSCG00000007586
GO:0097285	cell-type specific apoptotic process	biological_process	0.30961	1	2	63	310	19424	ENSSSCG00000015871,ENSSSCG00000009004
GO:0004888	transmembrane signaling receptor activity	molecular_function	0.31131	1	6	63	2398	19424	ENSSSCG00000028331,ENSSSCG00000002814,ENSSSCG00000025795,ENSSSCG00000013556,ENSSSCG00000009004,ENSSSCG00000000136
GO:0034220	ion transmembrane transport	biological_process	0.31247	1	4	63	793	19424	ENSSSCG00000007436,ENSSSCG00000015299,ENSSSCG00000006987,ENSSSCG00000012066
GO:0007010	cytoskeleton organization	biological_process	0.31279	1	5	63	989	19424	ENSSSCG00000015353,ENSSSCG00000017923,ENSSSCG00000007586,ENSSSCG00000015747,ENSSSCG00000004803
GO:0070665	positive regulation of leukocyte proliferation	biological_process	0.31332	1	1	63	103	19424	ENSSSCG00000028875
GO:0019838	growth factor binding	molecular_function	0.31369	1	1	63	98	19424	ENSSSCG00000028331
GO:0003231	cardiac ventricle development	biological_process	0.31397	1	1	63	105	19424	ENSSSCG00000009004
GO:1901615	organic hydroxy compound metabolic process	biological_process	0.31398	1	2	63	309	19424	ENSSSCG00000017923,ENSSSCG00000015871
GO:0000982	transcription factor activity, RNA polymerase II core promoter proximal region sequence-specific binding	molecular_function	0.31507	1	2	63	336	19424	ENSSSCG00000015871,ENSSSCG00000028552
GO:0055123	digestive system development	biological_process	0.31576	1	1	63	106	19424	ENSSSCG00000009004
GO:0051427	hormone receptor binding	molecular_function	0.31645	1	1	63	106	19424	ENSSSCG00000015871
GO:0006323	DNA packaging	biological_process	0.31655	1	1	63	126	19424	ENSSSCG00000011591
GO:0051173	positive regulation of nitrogen compound metabolic process	biological_process	0.31777	1	7	63	1545	19424	ENSSSCG00000000916,ENSSSCG00000030408,ENSSSCG00000009334,ENSSSCG00000030095,ENSSSCG00000013940,ENSSSCG00000009004,ENSSSCG00000015871
GO:0001085	RNA polymerase II transcription factor binding	molecular_function	0.31918	1	1	63	103	19424	ENSSSCG00000028552
GO:0090066	regulation of anatomical structure size	biological_process	0.31978	1	2	63	319	19424	ENSSSCG00000015353,ENSSSCG00000017923
GO:0006626	protein targeting to mitochondrion	biological_process	0.32051	1	1	63	108	19424	ENSSSCG00000030368
GO:0046661	male sex differentiation	biological_process	0.32107	1	1	63	105	19424	ENSSSCG00000009004
GO:0050953	sensory perception of light stimulus	biological_process	0.32144	1	1	63	109	19424	ENSSSCG00000000916
GO:0004871	signal transducer activity	molecular_function	0.32181	1	7	63	2656	19424	ENSSSCG00000009004,ENSSSCG00000000136,ENSSSCG00000013556,ENSSSCG00000002814,ENSSSCG00000025795,ENSSSCG00000015871,ENSSSCG00000028331
GO:0019220	regulation of phosphate metabolic process	biological_process	0.32226	1	6	63	1298	19424	ENSSSCG00000007436,ENSSSCG00000028875,ENSSSCG00000017923,ENSSSCG00000009334,ENSSSCG00000000010,ENSSSCG00000009004
GO:0000978	RNA polymerase II core promoter proximal region sequence-specific DNA binding	molecular_function	0.3237	1	2	63	335	19424	ENSSSCG00000028552,ENSSSCG00000015871
GO:0071496	cellular response to external stimulus	biological_process	0.32372	1	2	63	310	19424	ENSSSCG00000015871,ENSSSCG00000009004
GO:0060090	binding, bridging	molecular_function	0.32374	1	1	63	103	19424	ENSSSCG00000007586
GO:0051494	negative regulation of cytoskeleton organization	biological_process	0.32401	1	1	63	103	19424	ENSSSCG00000015353
GO:0008654	phospholipid biosynthetic process	biological_process	0.32484	1	1	63	110	19424	ENSSSCG00000017923
GO:0051174	regulation of phosphorus metabolic process	biological_process	0.32513	1	6	63	1302	19424	ENSSSCG00000017923,ENSSSCG00000007436,ENSSSCG00000028875,ENSSSCG00000000010,ENSSSCG00000009334,ENSSSCG00000009004
GO:0016779	nucleotidyltransferase activity	molecular_function	0.32531	1	1	63	117	19424	ENSSSCG00000009881
GO:0003206	cardiac chamber morphogenesis	biological_process	0.32553	1	1	63	110	19424	ENSSSCG00000009004
GO:0097164	ammonium ion metabolic process	biological_process	0.32554	1	1	63	109	19424	ENSSSCG00000015871
GO:0030308	negative regulation of cell growth	biological_process	0.32851	1	1	63	109	19424	ENSSSCG00000009004
GO:0006909	phagocytosis	biological_process	0.32854	1	1	63	108	19424	ENSSSCG00000017923
GO:0044463	cell projection part	cellular_component	0.32952	1	3	63	526	19424	ENSSSCG00000030408,ENSSSCG00000007586,ENSSSCG00000030877
GO:0043123	positive regulation of I-kappaB kinase/NF-kappaB signaling	biological_process	0.33013	1	1	63	107	19424	ENSSSCG00000020906
GO:0009566	fertilization	biological_process	0.33057	1	1	63	114	19424	ENSSSCG00000030368
GO:0044708	single-organism behavior	biological_process	0.33069	1	2	63	321	19424	ENSSSCG00000016726,ENSSSCG00000015871
GO:0070011	peptidase activity, acting on L-amino acid peptides	molecular_function	0.33114	1	3	63	564	19424	ENSSSCG00000007436,ENSSSCG00000006359,ENSSSCG00000007032
GO:0045766	positive regulation of angiogenesis	biological_process	0.33156	1	1	63	109	19424	ENSSSCG00000009004
GO:0071478	cellular response to radiation	biological_process	0.33251	1	1	63	108	19424	ENSSSCG00000009004
GO:0051017	actin filament bundle assembly	biological_process	0.33295	1	1	63	105	19424	ENSSSCG00000007586
GO:0005267	potassium channel activity	molecular_function	0.33312	1	1	63	113	19424	ENSSSCG00000012066
GO:0008284	positive regulation of cell proliferation	biological_process	0.33378	1	3	63	572	19424	ENSSSCG00000009004,ENSSSCG00000028875,ENSSSCG00000001993
GO:0033135	regulation of peptidyl-serine phosphorylation	biological_process	0.33427	1	1	63	123	19424	ENSSSCG00000009004
GO:0002791	regulation of peptide secretion	biological_process	0.33456	1	1	63	112	19424	ENSSSCG00000006590
GO:0005911	cell-cell junction	cellular_component	0.33462	1	2	63	322	19424	ENSSSCG00000007586,ENSSSCG00000030408
GO:0050679	positive regulation of epithelial cell proliferation	biological_process	0.33553	1	1	63	114	19424	ENSSSCG00000001993
GO:0045017	glycerolipid biosynthetic process	biological_process	0.33564	1	1	63	113	19424	ENSSSCG00000017923
GO:0002695	negative regulation of leukocyte activation	biological_process	0.33594	1	1	63	112	19424	ENSSSCG00000028875
GO:0006351	transcription, DNA-templated	biological_process	0.33683	1	11	63	2691	19424	ENSSSCG00000002814,ENSSSCG00000030095,ENSSSCG00000009004,ENSSSCG00000028875,ENSSSCG00000000916,ENSSSCG00000015871,ENSSSCG00000028552,ENSSSCG00000013940,ENSSSCG00000030408,ENSSSCG00000009334,ENSSSCG00000030108
GO:0010212	response to ionizing radiation	biological_process	0.33692	1	1	63	108	19424	ENSSSCG00000009004
GO:0000987	core promoter proximal region sequence-specific DNA binding	molecular_function	0.33706	1	2	63	345	19424	ENSSSCG00000028552,ENSSSCG00000015871
GO:0001159	core promoter proximal region DNA binding	molecular_function	0.33706	1	2	63	345	19424	ENSSSCG00000015871,ENSSSCG00000028552
GO:0000981	RNA polymerase II transcription factor activity, sequence-specific DNA binding	molecular_function	0.33716	1	3	63	605	19424	ENSSSCG00000030095,ENSSSCG00000015871,ENSSSCG00000028552
GO:0060491	regulation of cell projection assembly	biological_process	0.33739	1	1	63	107	19424	ENSSSCG00000007586
GO:0061564	axon development	biological_process	0.33742	1	2	63	320	19424	ENSSSCG00000015871,ENSSSCG00000016726
GO:0061572	actin filament bundle organization	biological_process	0.33746	1	1	63	107	19424	ENSSSCG00000007586
GO:0001078	transcriptional repressor activity, RNA polymerase II core promoter proximal region sequence-specific binding	molecular_function	0.33773	1	1	63	118	19424	ENSSSCG00000028552
GO:0022408	negative regulation of cell-cell adhesion	biological_process	0.33828	1	1	63	111	19424	ENSSSCG00000028875
GO:0016482	cytoplasmic transport	biological_process	0.33981	1	4	63	802	19424	ENSSSCG00000030368,ENSSSCG00000030408,ENSSSCG00000009004,ENSSSCG00000013940
GO:0042129	regulation of T cell proliferation	biological_process	0.34139	1	1	63	113	19424	ENSSSCG00000028875
GO:0001838	embryonic epithelial tube formation	biological_process	0.34144	1	1	63	113	19424	ENSSSCG00000009004
GO:0072175	epithelial tube formation	biological_process	0.34144	1	1	63	113	19424	ENSSSCG00000009004
GO:0030178	negative regulation of Wnt signaling pathway	biological_process	0.34202	1	1	63	113	19424	ENSSSCG00000009004
GO:0006812	cation transport	biological_process	0.3421	1	4	63	853	19424	ENSSSCG00000007436,ENSSSCG00000012066,ENSSSCG00000015299,ENSSSCG00000006987
GO:0046943	carboxylic acid transmembrane transporter activity	molecular_function	0.34213	1	1	63	109	19424	ENSSSCG00000006987
GO:0071383	cellular response to steroid hormone stimulus	biological_process	0.34306	1	1	63	114	19424	ENSSSCG00000015871
GO:0000976	transcription regulatory region sequence-specific DNA binding	molecular_function	0.3433	1	3	63	598	19424	ENSSSCG00000015871,ENSSSCG00000028552,ENSSSCG00000030095
GO:0043241	protein complex disassembly	biological_process	0.34411	1	1	63	116	19424	ENSSSCG00000015353
GO:0046982	protein heterodimerization activity	molecular_function	0.34426	1	2	63	372	19424	ENSSSCG00000015871,ENSSSCG00000028552
GO:0044237	cellular metabolic process	biological_process	0.34517	1	32	63	8697	19424	ENSSSCG00000007436,ENSSSCG00000006588,ENSSSCG00000026043,ENSSSCG00000030368,ENSSSCG00000006590,ENSSSCG00000028552,ENSSSCG00000009330,ENSSSCG00000009004,ENSSSCG00000030095,ENSSSCG00000009334,ENSSSCG00000024310,ENSSSCG00000020906,ENSSSCG00000003483,ENSSSCG00000007032,ENSSSCG00000002814,ENSSSCG00000001993,ENSSSCG00000030408,ENSSSCG00000021712,ENSSSCG00000009881,ENSSSCG00000028875,ENSSSCG00000030548,…
GO:0001525	angiogenesis	biological_process	0.34574	1	2	63	330	19424	ENSSSCG00000009004,ENSSSCG00000024048
GO:0010594	regulation of endothelial cell migration	biological_process	0.34683	1	1	63	112	19424	ENSSSCG00000024048
GO:0001650	fibrillar center	cellular_component	0.34691	1	1	63	116	19424	ENSSSCG00000008648
GO:0006906	vesicle fusion	biological_process	0.34778	1	1	63	111	19424	ENSSSCG00000012895
GO:1904018	positive regulation of vasculature development	biological_process	0.3481	1	1	63	116	19424	ENSSSCG00000009004
GO:0097659	nucleic acid-templated transcription	biological_process	0.3492	1	11	63	2720	19424	ENSSSCG00000028875,ENSSSCG00000000916,ENSSSCG00000030095,ENSSSCG00000009004,ENSSSCG00000002814,ENSSSCG00000030408,ENSSSCG00000030108,ENSSSCG00000009334,ENSSSCG00000013940,ENSSSCG00000015871,ENSSSCG00000028552
GO:0016567	protein ubiquitination	biological_process	0.34935	1	3	63	563	19424	ENSSSCG00000030095,ENSSSCG00000030548,ENSSSCG00000021712
GO:0051147	regulation of muscle cell differentiation	biological_process	0.35015	1	1	63	121	19424	ENSSSCG00000028552
GO:0043410	positive regulation of MAPK cascade	biological_process	0.35121	1	2	63	341	19424	ENSSSCG00000028875,ENSSSCG00000017923
GO:0009991	response to extracellular stimulus	biological_process	0.35258	1	2	63	337	19424	ENSSSCG00000015871,ENSSSCG00000009004
GO:0032993	protein-DNA complex	cellular_component	0.35304	1	1	63	160	19424	ENSSSCG00000011591
GO:0051099	positive regulation of binding	biological_process	0.35334	1	1	63	118	19424	ENSSSCG00000007436
GO:0016810	hydrolase activity, acting on carbon-nitrogen (but not peptide) bonds	molecular_function	0.35352	1	1	63	114	19424	ENSSSCG00000003483
GO:0008233	peptidase activity	molecular_function	0.35394	1	3	63	587	19424	ENSSSCG00000007436,ENSSSCG00000007032,ENSSSCG00000006359
GO:0002244	hematopoietic progenitor cell differentiation	biological_process	0.35419	1	1	63	119	19424	ENSSSCG00000015353
GO:0051301	cell division	biological_process	0.35461	1	2	63	341	19424	ENSSSCG00000030095,ENSSSCG00000009004
GO:0016798	hydrolase activity, acting on glycosyl bonds	molecular_function	0.35525	1	1	63	121	19424	ENSSSCG00000015477
GO:0007417	central nervous system development	biological_process	0.35531	1	3	63	583	19424	ENSSSCG00000015871,ENSSSCG00000006590,ENSSSCG00000030095
GO:0032774	RNA biosynthetic process	biological_process	0.3559	1	11	63	2733	19424	ENSSSCG00000028875,ENSSSCG00000000916,ENSSSCG00000030095,ENSSSCG00000009004,ENSSSCG00000002814,ENSSSCG00000030408,ENSSSCG00000009334,ENSSSCG00000030108,ENSSSCG00000013940,ENSSSCG00000015871,ENSSSCG00000028552
GO:0016604	nuclear body	cellular_component	0.35733	1	3	63	566	19424	ENSSSCG00000030095,ENSSSCG00000015871,ENSSSCG00000006359
GO:1901215	negative regulation of neuron death	biological_process	0.35833	1	1	63	121	19424	ENSSSCG00000015871
GO:0006941	striated muscle contraction	biological_process	0.3588	1	1	63	117	19424	ENSSSCG00000015747
GO:0019219	regulation of nucleobase-containing compound metabolic process	biological_process	0.35937	1	12	63	2980	19424	ENSSSCG00000002814,ENSSSCG00000030095,ENSSSCG00000009004,ENSSSCG00000028875,ENSSSCG00000000916,ENSSSCG00000011591,ENSSSCG00000015871,ENSSSCG00000028552,ENSSSCG00000013940,ENSSSCG00000030408,ENSSSCG00000009334,ENSSSCG00000030108
GO:0034654	nucleobase-containing compound biosynthetic process	biological_process	0.36039	1	12	63	3021	19424	ENSSSCG00000028552,ENSSSCG00000015871,ENSSSCG00000030108,ENSSSCG00000009334,ENSSSCG00000030408,ENSSSCG00000016726,ENSSSCG00000013940,ENSSSCG00000002814,ENSSSCG00000028875,ENSSSCG00000000916,ENSSSCG00000009004,ENSSSCG00000030095
GO:0043523	regulation of neuron apoptotic process	biological_process	0.3611	1	1	63	122	19424	ENSSSCG00000015871
GO:0003714	transcription corepressor activity	molecular_function	0.36137	1	1	63	122	19424	ENSSSCG00000028552
GO:0007389	pattern specification process	biological_process	0.36166	1	2	63	373	19424	ENSSSCG00000009004,ENSSSCG00000030095
GO:0008022	protein C-terminus binding	molecular_function	0.36279	1	1	63	118	19424	ENSSSCG00000000010
GO:0005125	cytokine activity	molecular_function	0.36433	1	1	63	176	19424	ENSSSCG00000020906
GO:0001764	neuron migration	biological_process	0.36463	1	1	63	123	19424	ENSSSCG00000015871
GO:0051252	regulation of RNA metabolic process	biological_process	0.36467	1	11	63	2728	19424	ENSSSCG00000028552,ENSSSCG00000015871,ENSSSCG00000013940,ENSSSCG00000009334,ENSSSCG00000030108,ENSSSCG00000030408,ENSSSCG00000002814,ENSSSCG00000009004,ENSSSCG00000030095,ENSSSCG00000028875,ENSSSCG00000000916
GO:0006401	RNA catabolic process	biological_process	0.3648	1	1	63	128	19424	ENSSSCG00000009881
GO:0030509	BMP signaling pathway	biological_process	0.36492	1	1	63	129	19424	ENSSSCG00000009004
GO:0050866	negative regulation of cell activation	biological_process	0.36527	1	1	63	123	19424	ENSSSCG00000028875
GO:1904062	regulation of cation transmembrane transport	biological_process	0.36536	1	1	63	126	19424	ENSSSCG00000007436
GO:0048471	perinuclear region of cytoplasm	cellular_component	0.3654	1	2	63	339	19424	ENSSSCG00000012077,ENSSSCG00000009881
GO:0090407	organophosphate biosynthetic process	biological_process	0.36563	1	2	63	372	19424	ENSSSCG00000016726,ENSSSCG00000017923
GO:0016458	gene silencing	biological_process	0.36566	1	1	63	123	19424	ENSSSCG00000014959
GO:2000027	regulation of organ morphogenesis	biological_process	0.36897	1	1	63	130	19424	ENSSSCG00000009004
GO:0005342	organic acid transmembrane transporter activity	molecular_function	0.36983	1	1	63	120	19424	ENSSSCG00000006987
GO:0050731	positive regulation of peptidyl-tyrosine phosphorylation	biological_process	0.37357	1	1	63	130	19424	ENSSSCG00000009334
GO:0065004	protein-DNA complex assembly	biological_process	0.37363	1	1	63	147	19424	ENSSSCG00000011591
GO:0032984	macromolecular complex disassembly	biological_process	0.37398	1	1	63	129	19424	ENSSSCG00000015353
GO:0032412	regulation of ion transmembrane transporter activity	biological_process	0.37581	1	1	63	130	19424	ENSSSCG00000007436
GO:0001076	transcription factor activity, RNA polymerase II transcription factor binding	molecular_function	0.37613	1	1	63	129	19424	ENSSSCG00000028552
GO:0046328	regulation of JNK cascade	biological_process	0.37619	1	1	63	126	19424	ENSSSCG00000009004
GO:0032787	monocarboxylic acid metabolic process	biological_process	0.37627	1	2	63	351	19424	ENSSSCG00000009330,ENSSSCG00000017923
GO:1902115	regulation of organelle assembly	biological_process	0.37665	1	1	63	125	19424	ENSSSCG00000007586
GO:0035148	tube formation	biological_process	0.37708	1	1	63	127	19424	ENSSSCG00000009004
GO:0042493	response to drug	biological_process	0.37713	1	1	63	130	19424	ENSSSCG00000009004
GO:0061135	endopeptidase regulator activity	molecular_function	0.37951	1	1	63	136	19424	ENSSSCG00000009004
GO:0022898	regulation of transmembrane transporter activity	biological_process	0.37968	1	1	63	133	19424	ENSSSCG00000007436
GO:0003723	RNA binding	molecular_function	0.38151	1	4	63	928	19424	ENSSSCG00000009720,ENSSSCG00000030408,ENSSSCG00000009881,ENSSSCG00000017416
GO:0044249	cellular biosynthetic process	biological_process	0.38203	1	17	63	4652	19424	ENSSSCG00000002814,ENSSSCG00000014012,ENSSSCG00000003483,ENSSSCG00000000916,ENSSSCG00000017923,ENSSSCG00000015871,ENSSSCG00000016726,ENSSSCG00000013940,ENSSSCG00000009334,ENSSSCG00000030108,ENSSSCG00000006987,ENSSSCG00000009004,ENSSSCG00000030095,ENSSSCG00000009330,ENSSSCG00000028875,ENSSSCG00000028552,ENSSSCG00000030408
GO:0030534	adult behavior	biological_process	0.38219	1	1	63	131	19424	ENSSSCG00000015871
GO:0044456	synapse part	cellular_component	0.38271	1	2	63	346	19424	ENSSSCG00000012895,ENSSSCG00000030877
GO:0071772	response to BMP	biological_process	0.38363	1	1	63	137	19424	ENSSSCG00000009004
GO:0071773	cellular response to BMP stimulus	biological_process	0.38363	1	1	63	137	19424	ENSSSCG00000009004
GO:0018130	heterocycle biosynthetic process	biological_process	0.3839	1	12	63	3073	19424	ENSSSCG00000002814,ENSSSCG00000009004,ENSSSCG00000030095,ENSSSCG00000028875,ENSSSCG00000000916,ENSSSCG00000028552,ENSSSCG00000015871,ENSSSCG00000013940,ENSSSCG00000016726,ENSSSCG00000030108,ENSSSCG00000009334,ENSSSCG00000030408
GO:0048754	branching morphogenesis of an epithelial tube	biological_process	0.38407	1	1	63	134	19424	ENSSSCG00000009004
GO:0015079	potassium ion transmembrane transporter activity	molecular_function	0.38451	1	1	63	133	19424	ENSSSCG00000012066
GO:0006836	neurotransmitter transport	biological_process	0.38563	1	1	63	125	19424	ENSSSCG00000012895
GO:0001649	osteoblast differentiation	biological_process	0.38606	1	1	63	136	19424	ENSSSCG00000009004
GO:0019438	aromatic compound biosynthetic process	biological_process	0.38646	1	12	63	3077	19424	ENSSSCG00000028875,ENSSSCG00000000916,ENSSSCG00000009004,ENSSSCG00000030095,ENSSSCG00000002814,ENSSSCG00000009334,ENSSSCG00000030108,ENSSSCG00000030408,ENSSSCG00000013940,ENSSSCG00000016726,ENSSSCG00000028552,ENSSSCG00000015871
GO:0031175	neuron projection development	biological_process	0.38672	1	3	63	586	19424	ENSSSCG00000016726,ENSSSCG00000009004,ENSSSCG00000015871
GO:0015276	ligand-gated ion channel activity	molecular_function	0.38861	1	1	63	129	19424	ENSSSCG00000012066
GO:0022834	ligand-gated channel activity	molecular_function	0.38861	1	1	63	129	19424	ENSSSCG00000012066
GO:0043565	sequence-specific DNA binding	molecular_function	0.39053	1	4	63	942	19424	ENSSSCG00000030095,ENSSSCG00000013940,ENSSSCG00000015871,ENSSSCG00000028552
GO:0042098	T cell proliferation	biological_process	0.39135	1	1	63	133	19424	ENSSSCG00000028875
GO:0001505	regulation of neurotransmitter levels	biological_process	0.39205	1	1	63	128	19424	ENSSSCG00000012895
GO:0008406	gonad development	biological_process	0.39293	1	1	63	138	19424	ENSSSCG00000009004
GO:0000003	reproduction	biological_process	0.39336	1	3	63	627	19424	ENSSSCG00000030368,ENSSSCG00000028875,ENSSSCG00000030095
GO:0031224	intrinsic component of membrane	cellular_component	0.394	1	21	63	6699	19424	ENSSSCG00000013556,ENSSSCG00000028802,ENSSSCG00000016726,ENSSSCG00000000136,ENSSSCG00000020906,ENSSSCG00000007754,ENSSSCG00000014249,ENSSSCG00000003483,ENSSSCG00000008319,ENSSSCG00000028331,ENSSSCG00000002814,ENSSSCG00000001993,ENSSSCG00000013102,ENSSSCG00000015299,ENSSSCG00000014369,ENSSSCG00000012066,ENSSSCG00000009330,ENSSSCG00000028875,ENSSSCG00000009004,ENSSSCG00000006987,ENSSSCG00000025795
GO:0032446	protein modification by small protein conjugation	biological_process	0.39437	1	3	63	609	19424	ENSSSCG00000030095,ENSSSCG00000021712,ENSSSCG00000030548
GO:0016331	morphogenesis of embryonic epithelium	biological_process	0.39453	1	1	63	135	19424	ENSSSCG00000009004
GO:0000122	negative regulation of transcription from RNA polymerase II promoter	biological_process	0.39529	1	3	63	638	19424	ENSSSCG00000028552,ENSSSCG00000015871,ENSSSCG00000030095
GO:0048469	cell maturation	biological_process	0.39552	1	1	63	142	19424	ENSSSCG00000015871
GO:0003205	cardiac chamber development	biological_process	0.39728	1	1	63	138	19424	ENSSSCG00000009004
GO:0034329	cell junction assembly	biological_process	0.39857	1	1	63	131	19424	ENSSSCG00000007586
GO:0017157	regulation of exocytosis	biological_process	0.39876	1	1	63	134	19424	ENSSSCG00000012895
GO:0022843	voltage-gated cation channel activity	molecular_function	0.39934	1	1	63	138	19424	ENSSSCG00000012066
GO:0010001	glial cell differentiation	biological_process	0.40005	1	1	63	141	19424	ENSSSCG00000006590
GO:0042995	cell projection	cellular_component	0.40013	1	5	63	1081	19424	ENSSSCG00000030877,ENSSSCG00000004803,ENSSSCG00000030408,ENSSSCG00000015353,ENSSSCG00000007586
GO:0045137	development of primary sexual characteristics	biological_process	0.40047	1	1	63	141	19424	ENSSSCG00000009004
GO:0090174	organelle membrane fusion	biological_process	0.40082	1	1	63	134	19424	ENSSSCG00000012895
GO:0008610	lipid biosynthetic process	biological_process	0.40171	1	2	63	382	19424	ENSSSCG00000017923,ENSSSCG00000009330
GO:0021953	central nervous system neuron differentiation	biological_process	0.40246	1	1	63	147	19424	ENSSSCG00000015871
GO:0032409	regulation of transporter activity	biological_process	0.40595	1	1	63	145	19424	ENSSSCG00000007436
GO:0031399	regulation of protein modification process	biological_process	0.40631	1	6	63	1412	19424	ENSSSCG00000009004,ENSSSCG00000028875,ENSSSCG00000007436,ENSSSCG00000017923,ENSSSCG00000000010,ENSSSCG00000009334
GO:0007254	JNK cascade	biological_process	0.40646	1	1	63	139	19424	ENSSSCG00000009004
GO:0001071	nucleic acid binding transcription factor activity	molecular_function	0.4069	1	4	63	960	19424	ENSSSCG00000028552,ENSSSCG00000015871,ENSSSCG00000030095,ENSSSCG00000030108
GO:0003700	transcription factor activity, sequence-specific DNA binding	molecular_function	0.4069	1	4	63	960	19424	ENSSSCG00000028552,ENSSSCG00000015871,ENSSSCG00000030095,ENSSSCG00000030108
GO:0043269	regulation of ion transport	biological_process	0.40725	1	2	63	380	19424	ENSSSCG00000012066,ENSSSCG00000007436
GO:0071375	cellular response to peptide hormone stimulus	biological_process	0.40774	1	1	63	142	19424	ENSSSCG00000015871
GO:0009152	purine ribonucleotide biosynthetic process	biological_process	0.40791	1	1	63	166	19424	ENSSSCG00000016726
GO:0014031	mesenchymal cell development	biological_process	0.40936	1	1	63	143	19424	ENSSSCG00000009004
GO:0098793	presynapse	cellular_component	0.40958	1	1	63	143	19424	ENSSSCG00000012895
GO:0021915	neural tube development	biological_process	0.40994	1	1	63	145	19424	ENSSSCG00000009004
GO:0060089	molecular transducer activity	molecular_function	0.41194	1	7	63	2797	19424	ENSSSCG00000028331,ENSSSCG00000002814,ENSSSCG00000015871,ENSSSCG00000025795,ENSSSCG00000013556,ENSSSCG00000009004,ENSSSCG00000000136
GO:0051402	neuron apoptotic process	biological_process	0.41238	1	1	63	144	19424	ENSSSCG00000015871
GO:0048667	cell morphogenesis involved in neuron differentiation	biological_process	0.41351	1	2	63	373	19424	ENSSSCG00000015871,ENSSSCG00000016726
GO:0048738	cardiac muscle tissue development	biological_process	0.41449	1	1	63	144	19424	ENSSSCG00000004803
GO:0006164	purine nucleotide biosynthetic process	biological_process	0.41496	1	1	63	169	19424	ENSSSCG00000016726
GO:0043542	endothelial cell migration	biological_process	0.41581	1	1	63	143	19424	ENSSSCG00000024048
GO:0006575	cellular modified amino acid metabolic process	biological_process	0.41634	1	1	63	143	19424	ENSSSCG00000003483
GO:0002790	peptide secretion	biological_process	0.41636	1	1	63	149	19424	ENSSSCG00000006590
GO:0048864	stem cell development	biological_process	0.41684	1	1	63	146	19424	ENSSSCG00000009004
GO:1902582	single-organism intracellular transport	biological_process	0.41695	1	5	63	1151	19424	ENSSSCG00000030408,ENSSSCG00000009004,ENSSSCG00000013940,ENSSSCG00000030368,ENSSSCG00000012077
GO:0060047	heart contraction	biological_process	0.41709	1	1	63	144	19424	ENSSSCG00000004803
GO:0071824	protein-DNA complex subunit organization	biological_process	0.41784	1	1	63	167	19424	ENSSSCG00000011591
GO:0031966	mitochondrial membrane	cellular_component	0.41865	1	2	63	436	19424	ENSSSCG00000008648,ENSSSCG00000012077
GO:0098589	membrane region	cellular_component	0.419	1	3	63	611	19424	ENSSSCG00000014369,ENSSSCG00000030408,ENSSSCG00000007586
GO:0019752	carboxylic acid metabolic process	biological_process	0.4194	1	3	63	636	19424	ENSSSCG00000009330,ENSSSCG00000003483,ENSSSCG00000017923
GO:0007507	heart development	biological_process	0.41955	1	2	63	388	19424	ENSSSCG00000009004,ENSSSCG00000004803
GO:1902580	single-organism cellular localization	biological_process	0.42084	1	4	63	887	19424	ENSSSCG00000030368,ENSSSCG00000030408,ENSSSCG00000009004,ENSSSCG00000013940
GO:0004252	serine-type endopeptidase activity	molecular_function	0.42159	1	1	63	161	19424	ENSSSCG00000007032
GO:0003015	heart process	biological_process	0.42172	1	1	63	146	19424	ENSSSCG00000004803
GO:1901362	organic cyclic compound biosynthetic process	biological_process	0.42186	1	12	63	3153	19424	ENSSSCG00000002814,ENSSSCG00000030095,ENSSSCG00000009004,ENSSSCG00000028875,ENSSSCG00000000916,ENSSSCG00000015871,ENSSSCG00000028552,ENSSSCG00000013940,ENSSSCG00000016726,ENSSSCG00000030408,ENSSSCG00000009334,ENSSSCG00000030108
GO:0009628	response to abiotic stimulus	biological_process	0.42235	1	3	63	636	19424	ENSSSCG00000007032,ENSSSCG00000015871,ENSSSCG00000009004
GO:0098802	plasma membrane receptor complex	cellular_component	0.42238	1	1	63	141	19424	ENSSSCG00000007754
GO:0031461	cullin-RING ubiquitin ligase complex	cellular_component	0.42263	1	1	63	150	19424	ENSSSCG00000030095
GO:0044087	regulation of cellular component biogenesis	biological_process	0.42449	1	3	63	639	19424	ENSSSCG00000015353,ENSSSCG00000017923,ENSSSCG00000007586
GO:0042277	peptide binding	molecular_function	0.425	1	1	63	154	19424	ENSSSCG00000014369
GO:0006897	endocytosis	biological_process	0.42564	1	2	63	384	19424	ENSSSCG00000017923,ENSSSCG00000014369
GO:0031344	regulation of cell projection organization	biological_process	0.42684	1	2	63	376	19424	ENSSSCG00000007586,ENSSSCG00000009004
GO:0010243	response to organonitrogen compound	biological_process	0.42885	1	2	63	393	19424	ENSSSCG00000013940,ENSSSCG00000015871
GO:0071103	DNA conformation change	biological_process	0.42892	1	1	63	172	19424	ENSSSCG00000011591
GO:0016829	lyase activity	molecular_function	0.42902	1	1	63	149	19424	ENSSSCG00000016726
GO:0048545	response to steroid hormone	biological_process	0.42971	1	1	63	154	19424	ENSSSCG00000015871
GO:0007163	establishment or maintenance of cell polarity	biological_process	0.43012	1	1	63	147	19424	ENSSSCG00000007586
GO:0009260	ribonucleotide biosynthetic process	biological_process	0.4306	1	1	63	176	19424	ENSSSCG00000016726
GO:2000112	regulation of cellular macromolecule biosynthetic process	biological_process	0.4307	1	11	63	2854	19424	ENSSSCG00000013940,ENSSSCG00000030408,ENSSSCG00000009334,ENSSSCG00000030108,ENSSSCG00000015871,ENSSSCG00000028552,ENSSSCG00000030095,ENSSSCG00000009004,ENSSSCG00000028875,ENSSSCG00000000916,ENSSSCG00000002814
GO:0048762	mesenchymal cell differentiation	biological_process	0.43114	1	1	63	153	19424	ENSSSCG00000009004
GO:0050670	regulation of lymphocyte proliferation	biological_process	0.43167	1	1	63	154	19424	ENSSSCG00000028875
GO:0046390	ribose phosphate biosynthetic process	biological_process	0.43286	1	1	63	177	19424	ENSSSCG00000016726
GO:0032944	regulation of mononuclear cell proliferation	biological_process	0.43394	1	1	63	155	19424	ENSSSCG00000028875
GO:0043209	myelin sheath	cellular_component	0.43412	1	1	63	150	19424	ENSSSCG00000007586
GO:0043393	regulation of protein binding	biological_process	0.43417	1	1	63	153	19424	ENSSSCG00000007436
GO:0031226	intrinsic component of plasma membrane	cellular_component	0.43451	1	4	63	906	19424	ENSSSCG00000007754,ENSSSCG00000014369,ENSSSCG00000015299,ENSSSCG00000012066
GO:0022604	regulation of cell morphogenesis	biological_process	0.43547	1	2	63	386	19424	ENSSSCG00000000010,ENSSSCG00000009004
GO:0072522	purine-containing compound biosynthetic process	biological_process	0.4361	1	1	63	179	19424	ENSSSCG00000016726
GO:0045926	negative regulation of growth	biological_process	0.4396	1	1	63	160	19424	ENSSSCG00000009004
GO:0071804	cellular potassium ion transport	biological_process	0.43964	1	1	63	158	19424	ENSSSCG00000012066
GO:0071805	potassium ion transmembrane transport	biological_process	0.43964	1	1	63	158	19424	ENSSSCG00000012066
GO:0014070	response to organic cyclic compound	biological_process	0.43993	1	2	63	421	19424	ENSSSCG00000015871,ENSSSCG00000030408
GO:0044452	nucleolar part	cellular_component	0.44054	1	1	63	161	19424	ENSSSCG00000008648
GO:0045216	cell-cell junction organization	biological_process	0.44056	1	1	63	152	19424	ENSSSCG00000007586
GO:0072593	reactive oxygen species metabolic process	biological_process	0.44084	1	1	63	157	19424	ENSSSCG00000006987
GO:0051171	regulation of nitrogen compound metabolic process	biological_process	0.44257	1	12	63	3153	19424	ENSSSCG00000002814,ENSSSCG00000028875,ENSSSCG00000000916,ENSSSCG00000030095,ENSSSCG00000009004,ENSSSCG00000015871,ENSSSCG00000011591,ENSSSCG00000028552,ENSSSCG00000030408,ENSSSCG00000030108,ENSSSCG00000009334,ENSSSCG00000013940
GO:0070663	regulation of leukocyte proliferation	biological_process	0.44341	1	1	63	160	19424	ENSSSCG00000028875
GO:0048284	organelle fusion	biological_process	0.44356	1	1	63	154	19424	ENSSSCG00000012895
GO:0048514	blood vessel morphogenesis	biological_process	0.44469	1	2	63	407	19424	ENSSSCG00000024048,ENSSSCG00000009004
GO:0051094	positive regulation of developmental process	biological_process	0.44628	1	4	63	934	19424	ENSSSCG00000015353,ENSSSCG00000030095,ENSSSCG00000009004,ENSSSCG00000013940
GO:0098656	anion transmembrane transport	biological_process	0.44653	1	1	63	156	19424	ENSSSCG00000006987
GO:0009058	biosynthetic process	biological_process	0.44665	1	17	63	4808	19424	ENSSSCG00000009004,ENSSSCG00000030095,ENSSSCG00000009330,ENSSSCG00000028875,ENSSSCG00000006987,ENSSSCG00000030408,ENSSSCG00000028552,ENSSSCG00000003483,ENSSSCG00000000916,ENSSSCG00000017923,ENSSSCG00000002814,ENSSSCG00000014012,ENSSSCG00000013940,ENSSSCG00000016726,ENSSSCG00000009334,ENSSSCG00000030108,ENSSSCG00000015871
GO:0061138	morphogenesis of a branching epithelium	biological_process	0.44803	1	1	63	164	19424	ENSSSCG00000009004
GO:0008134	transcription factor binding	molecular_function	0.44973	1	2	63	410	19424	ENSSSCG00000013940,ENSSSCG00000028552
GO:0007611	learning or memory	biological_process	0.45031	1	1	63	155	19424	ENSSSCG00000016726
GO:0005740	mitochondrial envelope	cellular_component	0.45106	1	2	63	469	19424	ENSSSCG00000008648,ENSSSCG00000012077
GO:0005506	iron ion binding	molecular_function	0.45235	1	1	63	186	19424	ENSSSCG00000017923
GO:0033218	amide binding	molecular_function	0.45312	1	1	63	167	19424	ENSSSCG00000014369
GO:0030246	carbohydrate binding	molecular_function	0.45336	1	1	63	161	19424	ENSSSCG00000008319
GO:0060348	bone development	biological_process	0.45364	1	1	63	162	19424	ENSSSCG00000009004
GO:1901653	cellular response to peptide	biological_process	0.45395	1	1	63	163	19424	ENSSSCG00000015871
GO:0043434	response to peptide hormone	biological_process	0.45689	1	1	63	166	19424	ENSSSCG00000015871
GO:0048812	neuron projection morphogenesis	biological_process	0.45744	1	2	63	405	19424	ENSSSCG00000016726,ENSSSCG00000015871
GO:1901214	regulation of neuron death	biological_process	0.45817	1	1	63	166	19424	ENSSSCG00000015871
GO:0030141	secretory granule	cellular_component	0.45836	1	1	63	174	19424	ENSSSCG00000007032
GO:0008514	organic anion transmembrane transporter activity	molecular_function	0.45871	1	1	63	159	19424	ENSSSCG00000006987
GO:0060828	regulation of canonical Wnt signaling pathway	biological_process	0.45872	1	1	63	164	19424	ENSSSCG00000009004
GO:0005244	voltage-gated ion channel activity	molecular_function	0.45969	1	1	63	169	19424	ENSSSCG00000012066
GO:0022832	voltage-gated channel activity	molecular_function	0.45969	1	1	63	169	19424	ENSSSCG00000012066
GO:0071363	cellular response to growth factor stimulus	biological_process	0.45974	1	2	63	426	19424	ENSSSCG00000024048,ENSSSCG00000009004
GO:0090092	regulation of transmembrane receptor protein serine/threonine kinase signaling pathway	biological_process	0.4632	1	1	63	174	19424	ENSSSCG00000009004
GO:0006468	protein phosphorylation	biological_process	0.4645	1	6	63	1489	19424	ENSSSCG00000009334,ENSSSCG00000000010,ENSSSCG00000007436,ENSSSCG00000017923,ENSSSCG00000028875,ENSSSCG00000009004
GO:0044801	single-organism membrane fusion	biological_process	0.46532	1	1	63	166	19424	ENSSSCG00000012895
GO:0008236	serine-type peptidase activity	molecular_function	0.4659	1	1	63	181	19424	ENSSSCG00000007032
GO:0000975	regulatory region DNA binding	molecular_function	0.46638	1	3	63	723	19424	ENSSSCG00000030095,ENSSSCG00000015871,ENSSSCG00000028552
GO:0001067	regulatory region nucleic acid binding	molecular_function	0.46638	1	3	63	723	19424	ENSSSCG00000015871,ENSSSCG00000028552,ENSSSCG00000030095
GO:0044212	transcription regulatory region DNA binding	molecular_function	0.46638	1	3	63	723	19424	ENSSSCG00000030095,ENSSSCG00000028552,ENSSSCG00000015871
GO:0051091	positive regulation of sequence-specific DNA binding transcription factor activity	biological_process	0.46654	1	1	63	169	19424	ENSSSCG00000013940
GO:0030855	epithelial cell differentiation	biological_process	0.46935	1	2	63	436	19424	ENSSSCG00000001993,ENSSSCG00000026043
GO:0010556	regulation of macromolecule biosynthetic process	biological_process	0.46965	1	11	63	2939	19424	ENSSSCG00000028552,ENSSSCG00000015871,ENSSSCG00000030108,ENSSSCG00000009334,ENSSSCG00000030408,ENSSSCG00000013940,ENSSSCG00000002814,ENSSSCG00000028875,ENSSSCG00000000916,ENSSSCG00000009004,ENSSSCG00000030095
GO:0001763	morphogenesis of a branching structure	biological_process	0.47044	1	1	63	175	19424	ENSSSCG00000009004
GO:0070848	response to growth factor	biological_process	0.47091	1	2	63	435	19424	ENSSSCG00000009004,ENSSSCG00000024048
GO:0044444	cytoplasmic part	cellular_component	0.47119	1	23	63	6337	19424	ENSSSCG00000013940,ENSSSCG00000016726,ENSSSCG00000010452,ENSSSCG00000009334,ENSSSCG00000004803,ENSSSCG00000014249,ENSSSCG00000009720,ENSSSCG00000017923,ENSSSCG00000007032,ENSSSCG00000006588,ENSSSCG00000012895,ENSSSCG00000030408,ENSSSCG00000007586,ENSSSCG00000006590,ENSSSCG00000012077,ENSSSCG00000009881,ENSSSCG00000015747,ENSSSCG00000021712,ENSSSCG00000030368,ENSSSCG00000015299,ENSSSCG00000014369,…
GO:0042063	gliogenesis	biological_process	0.47235	1	1	63	177	19424	ENSSSCG00000006590
GO:0003824	catalytic activity	molecular_function	0.47526	1	20	63	5309	19424	ENSSSCG00000007032,ENSSSCG00000014012,ENSSSCG00000001993,ENSSSCG00000017923,ENSSSCG00000003483,ENSSSCG00000017416,ENSSSCG00000004803,ENSSSCG00000024310,ENSSSCG00000016726,ENSSSCG00000030548,ENSSSCG00000008648,ENSSSCG00000030095,ENSSSCG00000015299,ENSSSCG00000021712,ENSSSCG00000006359,ENSSSCG00000012077,ENSSSCG00000009881,ENSSSCG00000007436,ENSSSCG00000015477,ENSSSCG00000026043
GO:0045121	membrane raft	cellular_component	0.4758	1	1	63	166	19424	ENSSSCG00000014369
GO:0017171	serine hydrolase activity	molecular_function	0.47603	1	1	63	186	19424	ENSSSCG00000007032
GO:0007548	sex differentiation	biological_process	0.47739	1	1	63	179	19424	ENSSSCG00000009004
GO:0006813	potassium ion transport	biological_process	0.47798	1	1	63	181	19424	ENSSSCG00000012066
GO:0043436	oxoacid metabolic process	biological_process	0.47817	1	3	63	695	19424	ENSSSCG00000009330,ENSSSCG00000003483,ENSSSCG00000017923
GO:0050803	regulation of synapse structure or activity	biological_process	0.47847	1	1	63	172	19424	ENSSSCG00000030877
[truncated: 337 more rows]

## Sheet: 6-2 KEGG
#Term	Database	ID	Input number	Background number	P-Value	Corrected P-Value	Input	Hyperlink
Influenza A	KEGG PATHWAY	ssc05164	7	168	0.000165252	0.0150379	ENSSSCG00000030368|ENSSSCG00000008648|ENSSSCG00000012077|ENSSSCG00000009881|ENSSSCG00000020906|ENSSSCG00000030408|ENSSSCG00000013940	http://www.genome.jp/kegg-bin/show_pathway?ssc05164/ssc:406191%09red/ssc:396723%09red/ssc:397128%09red/ssc:100514823%09red/ssc:595128%09red/ssc:100144518%09red/ssc:396752%09red
Transcriptional misregulation in cancer	KEGG PATHWAY	ssc05202	6	156	0.000730904	0.0332561	ENSSSCG00000014369|ENSSSCG00000028331|ENSSSCG00000030095|ENSSSCG00000007032|ENSSSCG00000007436|ENSSSCG00000007754	http://www.genome.jp/kegg-bin/show_pathway?ssc05202/ssc:397121%09red/ssc:100628112%09red/ssc:100037938%09red/ssc:654325%09red/ssc:397459%09red/ssc:100625290%09red
Pertussis	KEGG PATHWAY	ssc05133	4	73	0.00169133	0.0508973	ENSSSCG00000014369|ENSSSCG00000013940|ENSSSCG00000015662|ENSSSCG00000007754	http://www.genome.jp/kegg-bin/show_pathway?ssc05133/ssc:397459%09red/ssc:100514823%09red/ssc:100037938%09red/ssc:100520761%09red
Measles	KEGG PATHWAY	ssc05162	5	133	0.00223724	0.0508973	ENSSSCG00000009881|ENSSSCG00000030368|ENSSSCG00000012077|ENSSSCG00000030408|ENSSSCG00000020906	http://www.genome.jp/kegg-bin/show_pathway?ssc05162/ssc:595128%09red/ssc:406191%09red/ssc:396723%09red/ssc:100144518%09red/ssc:397128%09red
Hematopoietic cell lineage	KEGG PATHWAY	ssc04640	4	85	0.00287134	0.0522584	ENSSSCG00000014369|ENSSSCG00000028331|ENSSSCG00000025795|ENSSSCG00000007754	http://www.genome.jp/kegg-bin/show_pathway?ssc04640/ssc:397459%09red/ssc:100628112%09red/ssc:100622336%09red/ssc:100037938%09red
Amoebiasis	KEGG PATHWAY	ssc05146	4	107	0.00630178	0.0955771	ENSSSCG00000016726|ENSSSCG00000014369|ENSSSCG00000028331|ENSSSCG00000007754	http://www.genome.jp/kegg-bin/show_pathway?ssc05146/ssc:397459%09red/ssc:100628112%09red/ssc:100037938%09red/ssc:100624934%09red
Legionellosis	KEGG PATHWAY	ssc05134	3	64	0.00988848	0.12855	ENSSSCG00000030368|ENSSSCG00000014369|ENSSSCG00000007754	http://www.genome.jp/kegg-bin/show_pathway?ssc05134/ssc:397459%09red/ssc:100144518%09red/ssc:100037938%09red
Complement and coagulation cascades	KEGG PATHWAY	ssc04610	3	73	0.0139028	0.158145	ENSSSCG00000024310|ENSSSCG00000007032|ENSSSCG00000015662	http://www.genome.jp/kegg-bin/show_pathway?ssc04610/ssc:397121%09red/ssc:100153504%09red/ssc:100520761%09red
Estrogen signaling pathway	KEGG PATHWAY	ssc04915	3	97	0.0285448	0.28862	ENSSSCG00000030368|ENSSSCG00000016726|ENSSSCG00000007436	http://www.genome.jp/kegg-bin/show_pathway?ssc04915/ssc:100144518%09red/ssc:654325%09red/ssc:100624934%09red
Amino sugar and nucleotide sugar metabolism	KEGG PATHWAY	ssc00520	2	49	0.0446032	0.405889	ENSSSCG00000014012|ENSSSCG00000015477	http://www.genome.jp/kegg-bin/show_pathway?ssc00520/ssc:100518539%09red/ssc:100512552%09red
Hepatitis C	KEGG PATHWAY	ssc05160	3	127	0.0548669	0.453899	ENSSSCG00000009881|ENSSSCG00000030408|ENSSSCG00000010452	http://www.genome.jp/kegg-bin/show_pathway?ssc05160/ssc:595128%09red/ssc:396723%09red/ssc:100153038%09red
Cytokine-cytokine receptor interaction	KEGG PATHWAY	ssc04060	4	223	0.0636416	0.482615	ENSSSCG00000028331|ENSSSCG00000000136|ENSSSCG00000025795|ENSSSCG00000020906	http://www.genome.jp/kegg-bin/show_pathway?ssc04060/ssc:100153254%09red/ssc:406191%09red/ssc:100628112%09red/ssc:100622336%09red
RIG-I-like receptor signaling pathway	KEGG PATHWAY	ssc04622	2	68	0.0779837	0.545886	ENSSSCG00000030408|ENSSSCG00000017416	http://www.genome.jp/kegg-bin/show_pathway?ssc04622/ssc:396723%09red/ssc:100524520%09red
Gastric acid secretion	KEGG PATHWAY	ssc04971	2	74	0.0897489	0.583368	ENSSSCG00000012066|ENSSSCG00000016726	http://www.genome.jp/kegg-bin/show_pathway?ssc04971/ssc:100152071%09red/ssc:100624934%09red
Fc gamma R-mediated phagocytosis	KEGG PATHWAY	ssc04666	2	81	0.104082	0.601211	ENSSSCG00000015353|ENSSSCG00000024136	http://www.genome.jp/kegg-bin/show_pathway?ssc04666/ssc:100626324%09red/ssc:100512981%09red
Dilated cardiomyopathy	KEGG PATHWAY	ssc05414	2	84	0.110404	0.601211	ENSSSCG00000016726|ENSSSCG00000004803	http://www.genome.jp/kegg-bin/show_pathway?ssc05414/ssc:100152267%09red/ssc:100624934%09red
NF-kappa B signaling pathway	KEGG PATHWAY	ssc04064	2	90	0.123337	0.601211	ENSSSCG00000030408|ENSSSCG00000014369	http://www.genome.jp/kegg-bin/show_pathway?ssc04064/ssc:396723%09red/ssc:100037938%09red
Herpes simplex infection	KEGG PATHWAY	ssc05168	3	182	0.12351	0.601211	ENSSSCG00000009881|ENSSSCG00000030408|ENSSSCG00000010452	http://www.genome.jp/kegg-bin/show_pathway?ssc05168/ssc:595128%09red/ssc:396723%09red/ssc:100153038%09red
Apoptosis	KEGG PATHWAY	ssc04210	2	91	0.125528	0.601211	ENSSSCG00000000136|ENSSSCG00000020906	http://www.genome.jp/kegg-bin/show_pathway?ssc04210/ssc:100153254%09red/ssc:406191%09red
Dorso-ventral axis formation	KEGG PATHWAY	ssc04320	1	23	0.146842	0.639003	ENSSSCG00000014959	http://www.genome.jp/kegg-bin/show_pathway?ssc04320/ssc:100517358%09red
Regulation of actin cytoskeleton	KEGG PATHWAY	ssc04810	3	198	0.147462	0.639003	ENSSSCG00000014369|ENSSSCG00000015353|ENSSSCG00000007754	http://www.genome.jp/kegg-bin/show_pathway?ssc04810/ssc:397459%09red/ssc:100037938%09red/ssc:100512981%09red
Circadian rhythm	KEGG PATHWAY	ssc04710	1	26	0.163621	0.667371	ENSSSCG00000028552	http://www.genome.jp/kegg-bin/show_pathway?ssc04710/ssc:100626912%09red
Leukocyte transendothelial migration	KEGG PATHWAY	ssc04670	2	119	0.189916	0.667371	ENSSSCG00000007436|ENSSSCG00000007754	http://www.genome.jp/kegg-bin/show_pathway?ssc04670/ssc:397459%09red/ssc:654325%09red
Linoleic acid metabolism	KEGG PATHWAY	ssc00591	1	32	0.196202	0.667371	ENSSSCG00000017923	http://www.genome.jp/kegg-bin/show_pathway?ssc00591/ssc:396971%09red
Bladder cancer	KEGG PATHWAY	ssc05219	1	35	0.212016	0.667371	ENSSSCG00000007436	http://www.genome.jp/kegg-bin/show_pathway?ssc05219/ssc:654325%09red
Alanine, aspartate and glutamate metabolism	KEGG PATHWAY	ssc00250	1	36	0.217218	0.667371	ENSSSCG00000014012	http://www.genome.jp/kegg-bin/show_pathway?ssc00250/ssc:100518539%09red
MAPK signaling pathway	KEGG PATHWAY	ssc04010	3	249	0.231771	0.667371	ENSSSCG00000030368|ENSSSCG00000028331|ENSSSCG00000014369	http://www.genome.jp/kegg-bin/show_pathway?ssc04010/ssc:100144518%09red/ssc:100628112%09red/ssc:100037938%09red
Adrenergic signaling in cardiomyocytes	KEGG PATHWAY	ssc04261	2	141	0.243011	0.667371	ENSSSCG00000016726|ENSSSCG00000004803	http://www.genome.jp/kegg-bin/show_pathway?ssc04261/ssc:100152267%09red/ssc:100624934%09red
Phagosome	KEGG PATHWAY	ssc04145	2	147	0.257642	0.667371	ENSSSCG00000014369|ENSSSCG00000007754	http://www.genome.jp/kegg-bin/show_pathway?ssc04145/ssc:397459%09red/ssc:100037938%09red
Hepatitis B	KEGG PATHWAY	ssc05161	2	151	0.267405	0.667371	ENSSSCG00000007436|ENSSSCG00000030408	http://www.genome.jp/kegg-bin/show_pathway?ssc05161/ssc:396723%09red/ssc:654325%09red
Staphylococcus aureus infection	KEGG PATHWAY	ssc05150	1	47	0.272241	0.667371	ENSSSCG00000007754	http://www.genome.jp/kegg-bin/show_pathway?ssc05150/ssc:397459%09red
Jak-STAT signaling pathway	KEGG PATHWAY	ssc04630	2	153	0.272287	0.667371	ENSSSCG00000000136|ENSSSCG00000025795	http://www.genome.jp/kegg-bin/show_pathway?ssc04630/ssc:100153254%09red/ssc:100622336%09red
NOD-like receptor signaling pathway	KEGG PATHWAY	ssc04621	1	50	0.286569	0.667371	ENSSSCG00000013940	http://www.genome.jp/kegg-bin/show_pathway?ssc04621/ssc:100514823%09red
Ovarian steroidogenesis	KEGG PATHWAY	ssc04913	1	51	0.291282	0.667371	ENSSSCG00000016726	http://www.genome.jp/kegg-bin/show_pathway?ssc04913/ssc:100624934%09red
Protein processing in endoplasmic reticulum	KEGG PATHWAY	ssc04141	2	162	0.294233	0.667371	ENSSSCG00000030368|ENSSSCG00000009334	http://www.genome.jp/kegg-bin/show_pathway?ssc04141/ssc:100048931%09red/ssc:100144518%09red
Acute myeloid leukemia	KEGG PATHWAY	ssc05221	1	54	0.305237	0.667371	ENSSSCG00000030095	http://www.genome.jp/kegg-bin/show_pathway?ssc05221/ssc:100625290%09red
Tuberculosis	KEGG PATHWAY	ssc05152	2	174	0.323343	0.667371	ENSSSCG00000014369|ENSSSCG00000007754	http://www.genome.jp/kegg-bin/show_pathway?ssc05152/ssc:397459%09red/ssc:100037938%09red
Cytosolic DNA-sensing pathway	KEGG PATHWAY	ssc04623	1	61	0.336746	0.667371	ENSSSCG00000030408	http://www.genome.jp/kegg-bin/show_pathway?ssc04623/ssc:396723%09red
Arachidonic acid metabolism	KEGG PATHWAY	ssc00590	1	62	0.34113	0.667371	ENSSSCG00000017923	http://www.genome.jp/kegg-bin/show_pathway?ssc00590/ssc:396971%09red
Leishmaniasis	KEGG PATHWAY	ssc05140	1	63	0.345485	0.667371	ENSSSCG00000007754	http://www.genome.jp/kegg-bin/show_pathway?ssc05140/ssc:397459%09red
Pathways in cancer	KEGG PATHWAY	ssc05200	3	319	0.356797	0.667371	ENSSSCG00000007436|ENSSSCG00000025795|ENSSSCG00000030095	http://www.genome.jp/kegg-bin/show_pathway?ssc05200/ssc:100625290%09red/ssc:654325%09red/ssc:100622336%09red
Epstein-Barr virus infection	KEGG PATHWAY	ssc05169	2	189	0.359288	0.667371	ENSSSCG00000030368|ENSSSCG00000030408	http://www.genome.jp/kegg-bin/show_pathway?ssc05169/ssc:100144518%09red/ssc:396723%09red
Proteoglycans in cancer	KEGG PATHWAY	ssc05205	2	192	0.366399	0.667371	ENSSSCG00000000916|ENSSSCG00000007436	http://www.genome.jp/kegg-bin/show_pathway?ssc05205/ssc:654325%09red/ssc:100152607%09red
Antigen processing and presentation	KEGG PATHWAY	ssc04612	1	68	0.366835	0.667371	ENSSSCG00000030368	http://www.genome.jp/kegg-bin/show_pathway?ssc04612/ssc:100144518%09red
PPAR signaling pathway	KEGG PATHWAY	ssc03320	1	68	0.366835	0.667371	ENSSSCG00000017037	http://www.genome.jp/kegg-bin/show_pathway?ssc03320/ssc:397423%09red
Long-term potentiation	KEGG PATHWAY	ssc04720	1	68	0.366835	0.667371	ENSSSCG00000016726	http://www.genome.jp/kegg-bin/show_pathway?ssc04720/ssc:100624934%09red
Bile secretion	KEGG PATHWAY	ssc04976	1	69	0.371022	0.667371	ENSSSCG00000016726	http://www.genome.jp/kegg-bin/show_pathway?ssc04976/ssc:100624934%09red
Thyroid hormone synthesis	KEGG PATHWAY	ssc04918	1	72	0.383416	0.667371	ENSSSCG00000016726	http://www.genome.jp/kegg-bin/show_pathway?ssc04918/ssc:100624934%09red
Cardiac muscle contraction	KEGG PATHWAY	ssc04260	1	73	0.387494	0.667371	ENSSSCG00000004803	http://www.genome.jp/kegg-bin/show_pathway?ssc04260/ssc:100152267%09red
Salivary secretion	KEGG PATHWAY	ssc04970	1	75	0.395568	0.667371	ENSSSCG00000016726	http://www.genome.jp/kegg-bin/show_pathway?ssc04970/ssc:100624934%09red
Rap1 signaling pathway	KEGG PATHWAY	ssc04015	2	208	0.403778	0.667371	ENSSSCG00000016726|ENSSSCG00000007754	http://www.genome.jp/kegg-bin/show_pathway?ssc04015/ssc:397459%09red/ssc:100624934%09red
Hypertrophic cardiomyopathy (HCM)	KEGG PATHWAY	ssc05410	1	78	0.407482	0.667371	ENSSSCG00000004803	http://www.genome.jp/kegg-bin/show_pathway?ssc05410/ssc:100152267%09red
Salmonella infection	KEGG PATHWAY	ssc05132	1	81	0.419162	0.667371	ENSSSCG00000014369	http://www.genome.jp/kegg-bin/show_pathway?ssc05132/ssc:100037938%09red
Progesterone-mediated oocyte maturation	KEGG PATHWAY	ssc04914	1	85	0.434381	0.667371	ENSSSCG00000016726	http://www.genome.jp/kegg-bin/show_pathway?ssc04914/ssc:100624934%09red
GABAergic synapse	KEGG PATHWAY	ssc04727	1	85	0.434381	0.667371	ENSSSCG00000016726	http://www.genome.jp/kegg-bin/show_pathway?ssc04727/ssc:100624934%09red
Insulin secretion	KEGG PATHWAY	ssc04911	1	86	0.438124	0.667371	ENSSSCG00000016726	http://www.genome.jp/kegg-bin/show_pathway?ssc04911/ssc:100624934%09red
GnRH signaling pathway	KEGG PATHWAY	ssc04912	1	86	0.438124	0.667371	ENSSSCG00000016726	http://www.genome.jp/kegg-bin/show_pathway?ssc04912/ssc:100624934%09red
Pancreatic secretion	KEGG PATHWAY	ssc04972	1	87	0.441842	0.667371	ENSSSCG00000016726	http://www.genome.jp/kegg-bin/show_pathway?ssc04972/ssc:100624934%09red
Gap junction	KEGG PATHWAY	ssc04540	1	90	0.452849	0.667371	ENSSSCG00000016726	http://www.genome.jp/kegg-bin/show_pathway?ssc04540/ssc:100624934%09red
Morphine addiction	KEGG PATHWAY	ssc05032	1	90	0.452849	0.667371	ENSSSCG00000016726	http://www.genome.jp/kegg-bin/show_pathway?ssc05032/ssc:100624934%09red
Melanogenesis	KEGG PATHWAY	ssc04916	1	95	0.470718	0.667371	ENSSSCG00000016726	http://www.genome.jp/kegg-bin/show_pathway?ssc04916/ssc:100624934%09red
Retrograde endocannabinoid signaling	KEGG PATHWAY	ssc04723	1	95	0.470718	0.667371	ENSSSCG00000016726	http://www.genome.jp/kegg-bin/show_pathway?ssc04723/ssc:100624934%09red
Circadian entrainment	KEGG PATHWAY	ssc04713	1	98	0.481159	0.667371	ENSSSCG00000016726	http://www.genome.jp/kegg-bin/show_pathway?ssc04713/ssc:100624934%09red
Toll-like receptor signaling pathway	KEGG PATHWAY	ssc04620	1	101	0.491396	0.667371	ENSSSCG00000014369	http://www.genome.jp/kegg-bin/show_pathway?ssc04620/ssc:100037938%09red
HTLV-I infection	KEGG PATHWAY	ssc05166	2	253	0.502692	0.667371	ENSSSCG00000016726|ENSSSCG00000028331	http://www.genome.jp/kegg-bin/show_pathway?ssc05166/ssc:100628112%09red/ssc:100624934%09red
Oocyte meiosis	KEGG PATHWAY	ssc04114	1	107	0.511272	0.667371	ENSSSCG00000016726	http://www.genome.jp/kegg-bin/show_pathway?ssc04114/ssc:100624934%09red
Natural killer cell mediated cytotoxicity	KEGG PATHWAY	ssc04650	1	108	0.514508	0.667371	ENSSSCG00000020906	http://www.genome.jp/kegg-bin/show_pathway?ssc04650/ssc:406191%09red
Chagas disease (American trypanosomiasis)	KEGG PATHWAY	ssc05142	1	108	0.514508	0.667371	ENSSSCG00000016726	http://www.genome.jp/kegg-bin/show_pathway?ssc05142/ssc:100624934%09red
TNF signaling pathway	KEGG PATHWAY	ssc04668	1	109	0.517724	0.667371	ENSSSCG00000007436	http://www.genome.jp/kegg-bin/show_pathway?ssc04668/ssc:654325%09red
Inflammatory mediator regulation of TRP channels	KEGG PATHWAY	ssc04750	1	110	0.520918	0.667371	ENSSSCG00000016726	http://www.genome.jp/kegg-bin/show_pathway?ssc04750/ssc:100624934%09red
Serotonergic synapse	KEGG PATHWAY	ssc04726	1	112	0.527244	0.667371	ENSSSCG00000017923	http://www.genome.jp/kegg-bin/show_pathway?ssc04726/ssc:396971%09red
Cholinergic synapse	KEGG PATHWAY	ssc04725	1	113	0.530375	0.667371	ENSSSCG00000016726	http://www.genome.jp/kegg-bin/show_pathway?ssc04725/ssc:100624934%09red
Toxoplasmosis	KEGG PATHWAY	ssc05145	1	115	0.536577	0.667371	ENSSSCG00000030368	http://www.genome.jp/kegg-bin/show_pathway?ssc05145/ssc:100144518%09red
Vascular smooth muscle contraction	KEGG PATHWAY	ssc04270	1	117	0.542697	0.667371	ENSSSCG00000016726	http://www.genome.jp/kegg-bin/show_pathway?ssc04270/ssc:100624934%09red
Glutamatergic synapse	KEGG PATHWAY	ssc04724	1	123	0.56058	0.678301	ENSSSCG00000016726	http://www.genome.jp/kegg-bin/show_pathway?ssc04724/ssc:100624934%09red
Wnt signaling pathway	KEGG PATHWAY	ssc04310	1	128	0.574951	0.678301	ENSSSCG00000009004	http://www.genome.jp/kegg-bin/show_pathway?ssc04310/ssc:100516027%09red
Spliceosome	KEGG PATHWAY	ssc03040	1	129	0.577768	0.678301	ENSSSCG00000030368	http://www.genome.jp/kegg-bin/show_pathway?ssc03040/ssc:100144518%09red
Platelet activation	KEGG PATHWAY	ssc04611	1	132	0.58611	0.678301	ENSSSCG00000016726	http://www.genome.jp/kegg-bin/show_pathway?ssc04611/ssc:100624934%09red
FoxO signaling pathway	KEGG PATHWAY	ssc04068	1	133	0.588854	0.678301	ENSSSCG00000020906	http://www.genome.jp/kegg-bin/show_pathway?ssc04068/ssc:406191%09red
Cell adhesion molecules (CAMs)	KEGG PATHWAY	ssc04514	1	146	0.622925	0.708577	ENSSSCG00000007754	http://www.genome.jp/kegg-bin/show_pathway?ssc04514/ssc:397459%09red
Oxytocin signaling pathway	KEGG PATHWAY	ssc04921	1	161	0.658765	0.740094	ENSSSCG00000016726	http://www.genome.jp/kegg-bin/show_pathway?ssc04921/ssc:100624934%09red
cGMP-PKG signaling pathway	KEGG PATHWAY	ssc04022	1	167	0.672134	0.745905	ENSSSCG00000016726	http://www.genome.jp/kegg-bin/show_pathway?ssc04022/ssc:100624934%09red
Chemokine signaling pathway	KEGG PATHWAY	ssc04062	1	173	0.684983	0.751005	ENSSSCG00000016726	http://www.genome.jp/kegg-bin/show_pathway?ssc04062/ssc:100624934%09red
Calcium signaling pathway	KEGG PATHWAY	ssc04020	1	182	0.703324	0.75508	ENSSSCG00000016726	http://www.genome.jp/kegg-bin/show_pathway?ssc04020/ssc:100624934%09red
Purine metabolism	KEGG PATHWAY	ssc00230	1	183	0.705295	0.75508	ENSSSCG00000016726	http://www.genome.jp/kegg-bin/show_pathway?ssc00230/ssc:100624934%09red
Viral carcinogenesis	KEGG PATHWAY	ssc05203	1	189	0.716852	0.758529	ENSSSCG00000015353	http://www.genome.jp/kegg-bin/show_pathway?ssc05203/ssc:100512981%09red
cAMP signaling pathway	KEGG PATHWAY	ssc04024	1	201	0.738632	0.772593	ENSSSCG00000016726	http://www.genome.jp/kegg-bin/show_pathway?ssc04024/ssc:100624934%09red
Endocytosis	KEGG PATHWAY	ssc04144	1	206	0.747209	0.772682	ENSSSCG00000030368	http://www.genome.jp/kegg-bin/show_pathway?ssc04144/ssc:100144518%09red
MicroRNAs in cancer	KEGG PATHWAY	ssc05206	1	228	0.781742	0.799309	ENSSSCG00000007436	http://www.genome.jp/kegg-bin/show_pathway?ssc05206/ssc:654325%09red
PI3K-Akt signaling pathway	KEGG PATHWAY	ssc04151	1	328	0.888253	0.898122	ENSSSCG00000025795	http://www.genome.jp/kegg-bin/show_pathway?ssc04151/ssc:100622336%09red
Metabolic pathways	KEGG PATHWAY	ssc01100	2	1166	0.996692	0.996692	ENSSSCG00000014012|ENSSSCG00000017923	http://www.genome.jp/kegg-bin/show_pathway?ssc01100/ssc:396971%09red/ssc:100518539%09red
